# Supplementary material for: Cellular basis of accelerated whole-tooth regeneration
Source: bioRxiv. 2026 Jan 7:2026.01.06.697137. Preprint. [Version 1] doi: 10.64898/2026.01.06.697137 (PMC12803150; doi:10.64898/2026.01.06.697137)
Supplement: Supplement 2 [file media-2.xlsx]

## Sheet: summary
primary_cluster	secondary_cluster	n_nuclei	description	markers_top10
Epithelial cell subpopulation	VEE	2386	Ventral Enamel Epithelium	tfr1a, slc20a1a, fam13a, notch1b, LOC101468289, agrn, btbd11a, LOC101483022, rgl3a, mpped2a
	Pre-AMB	2270	Pre-Ameloblasts	fras1, shh, pcdh17, slc4a2b, pcdh7, tnfrsf19, col11a1, pcdh19, agrn, dst
	CYC-AMB	536	Cycling Ameloblasts	asic2, hce2l2, st6galnac3, hce2l1, papln, usp43b, cadm1b, cts12, slc26a1, chst11
	M-AMB	2981	Maturing Ameloblasts	myrip, LOC101482992, lin7a, zfyve28, arid3a, sgip1a, usp43b, relt, cables2b, lrp8
	PM-AMB	1193	Post-Maturation Ameloblasts	ggt1, slc40a1, myo1d, slc6a14, LOC101465995, shtn3, slc20a2, itgb3, LOC101477985, slc25a55a
	SI + SR	2739	Stratum Intermedium and Stellate Reticulum	LOC101478526, LOC101467796, krt5, dspb, LOC101482365, ppl, st3gal1, magi3b, pkp3, pde4d
	OEE	2457	Outer Enamel Epothelium	itgb4, LOC101467796, itga6b, epb41l1, krt5, krt15, bnc2, LOC101470013, plecb, agrn
	ES-1	152	Epithelial Supporting Cells 1	LOC101483408, slc4a2a, slc5a7, angptl3, mmp15, cts12, tktb, aox1, dag1, LOC101477663
	ES-2	120	Epithelial Supporting Cells 2	chl1b, gpc5a, gad3, ajap1, nrcam, LOC105940793, cacna1bb, ptprz1a, sptssb, scn5lab
Mesenchymal cells	DF	3157	Dental Follicle	smoc1, npy4r, cacna1g, cdh11, col12a1b, col5a2, cacna1c, LOC112430268, LOC112436160, col5a1
	DP	2272	Dental Papilla	sdk2, satb2, ptch2, LOC112430030, dbn1, tcf7, efnb3b, tspan9, ptch1, cdh6
	PDL	257	Periodontal Ligament	slc20a1a, kcnh2b, dchs1a, slc20a2, dbn1, rspo1, prrc2b, scara3, rasgef1bb, rasal1
	Pre-ODO	417	Pre-Odontoblasts	sox5, gpc5a, rspo2, caskin1, slc12a7b, dbn1, unc5b, col11a1, col27a1, satb2
Immune cells	NK/T	65	Natural Killer and T Lymphocytes	dmpk, prox1, ahrr, anks1b, pard3ba, LOC101480854, LOC101466141, hnrnpll, itpr2, LOC101488089
	B	242	B Lymphocytes	LOC101483848, LOC101483544, fer1l6, syt7a, sytl2b, plcb4, LOC101487806, itpr3, bcas1, slc39a11
	MP	1914	Macrophages	mrc1b, rara, celf2, marco, antxr2, csf1rb, akt3a, LOC101475841, myo9ab, LOC101488089
	Bone MP	313	Bone-associated Macrophages	shtn1, akap6, spp1, slc37a2, grik4, nfatc1, ctsk, ckb, acp5a, zfhx4
	NT	390	Neutrophils	LOC101471379, LOC101485117, LOC101485314, LOC101472899, tox2, LOC101470493, cd2, dock2, vmp1, rab44
Supporting cells	PC	285	Pericytes	zeb2, LOC101485630, npy4r, LOC112430268, col4a2, cald1a, pcdh1, col4a1, tns2a, pdgfrb
	TB	165	Taste Bud Cells	calb2a, trpm5, l1cam, tenm1, plcb2, col19a1, ttll10, inpp5a, ptprd, rap1gap
	SM	111	Smooth Muscle Cells	rap1gapb, eya4, fndc7a, LOC101476401, ttn.1, LOC101480925, ttn.2, LOC101467636, neb, fam20ca
	NV	35	Nerves	gad3, LOC101486462, col19a1, ano2b, nrxn3b, dscama, scn5lab, dpp6, cacna1bb, camk1d
	GLIA	153	Glial Cells	zeb2, adgrg6, ptprsa, rbms3, plekha4, celf2, dmd, kcnc3b, adgrb1, cadm4
	OST	1736	Osteogenic (Bone-associated) Cells	sdk2, LOC101486445, ncam1a, col11a2, satb2, cadm1b, mef2c, fgfr3, ptprd, itga10
	ENDO	768	Endothelial Cells	ldb2, nova2, fgd5a, ptprb, znf521, tns1, ptprm, egfl7, fli1, postn

## Sheet: n_nuclei_by_subject
cluster	plk60_c12_1	plk60_c12_2	plk60_c12_NA	plk60_c34_1	plk60_c34_2	plk60_c34_NA	plk60_p12_1	plk60_p12_2	plk60_p12_NA	plk60_p34_1	plk60_p34_2	plk60_p34_NA	plk1_c12_1	plk1_c12_2	plk1_c12_NA	plk1_p12_1	plk1_p12_2	plk1_p12_NA	plk3_c12_1	plk3_c12_2	plk3_c12_NA	plk3_p12_1	plk3_p12_2	plk3_p12_NA	plk7_c12_1	plk7_c12_2	plk7_c12_NA	plk7_p12_1	plk7_p12_2	plk7_p12_NA
SI + SR	112	151	1	141	160	1	79	127	1	94	205	7	19	44	4	67	45	4	191	333	52	62	76	29	180	264	25	196	67	2
M-AMB	157	308	0	195	224	0	83	135	0	125	190	1	56	171	13	155	68	0	71	89	2	47	78	13	76	283	8	131	302	0
DF	207	233	3	98	187	5	124	175	5	69	209	4	62	72	6	107	46	2	90	78	29	93	140	12	126	310	76	159	427	3
DP	119	171	3	79	184	3	60	139	1	85	143	3	45	46	3	65	18	0	86	50	14	99	152	23	68	190	43	102	274	4
OST	100	150	1	153	91	7	40	44	1	86	111	1	25	42	7	35	19	0	25	35	8	17	26	2	68	265	53	89	233	2
MP	174	81	4	40	147	1	71	59	6	34	155	7	40	54	8	50	36	2	83	107	23	58	53	11	72	274	48	77	137	2
OEE	84	77	1	135	122	3	73	69	2	61	144	3	24	27	2	53	26	3	151	342	71	45	76	13	208	339	47	192	64	0
PM-AMB	77	50	0	39	143	0	33	60	0	32	73	0	36	4	2	77	16	0	37	61	4	37	78	2	21	100	3	89	119	0
Pre-AMB	136	181	1	128	213	0	75	104	0	106	116	0	48	115	6	52	48	0	56	48	6	36	68	15	56	276	37	109	233	1
VEE	142	172	1	129	227	0	78	101	1	73	150	2	68	129	6	73	57	1	65	67	7	65	78	13	59	295	24	117	186	0
CYC-AMB	54	14	0	25	12	0	15	48	0	17	19	1	17	28	1	29	22	0	21	14	1	4	15	3	22	36	3	38	77	0
ENDO	61	39	0	42	57	2	17	25	4	18	63	2	10	16	5	18	7	0	21	27	9	12	15	2	42	106	30	29	88	1
Pre-ODO	7	41	0	30	31	0	13	17	0	16	14	1	2	10	1	12	4	1	12	11	0	8	19	0	16	48	12	24	67	0
NT	38	13	1	5	42	0	6	5	0	11	41	1	2	1	1	4	2	0	10	25	4	5	7	0	33	66	24	23	20	0
Bone MP	11	17	0	10	32	0	5	12	0	11	21	0	2	17	1	10	6	0	18	21	8	11	17	1	5	22	0	16	38	1
PDL	11	16	0	6	20	1	6	9	1	7	26	0	2	9	0	6	5	0	3	6	0	5	5	0	11	36	7	22	36	1
B	17	14	0	12	10	1	14	7	0	1	17	0	2	1	0	5	1	0	8	20	13	3	3	0	15	32	4	21	21	0
PC	15	22	0	15	22	0	8	17	2	6	16	0	4	4	1	4	4	0	13	5	3	1	10	2	9	30	9	15	47	1
TB	16	18	0	9	8	0	4	5	0	5	6	0	2	0	0	2	3	0	6	8	3	3	1	1	31	16	4	12	2	0
GLIA	14	18	1	3	10	1	2	11	0	6	3	0	0	0	0	2	1	0	1	4	0	2	3	1	8	27	5	9	20	1
ES-1	1	1	0	5	7	0	0	1	0	1	0	0	1	8	2	7	3	2	12	9	0	4	6	3	12	37	13	6	11	0
ES-2	11	9	0	5	7	0	4	4	0	2	8	0	1	10	1	0	2	0	6	3	1	1	2	0	15	10	1	12	5	0
NK/T	3	2	0	7	5	0	1	1	0	2	4	0	0	1	1	1	0	0	3	2	1	1	2	2	13	5	1	6	1	0
SM	5	1	0	0	6	0	11	3	0	1	13	0	1	18	1	0	16	0	1	0	0	2	0	0	6	13	1	1	11	0
NV	4	0	0	2	3	0	3	1	0	1	0	0	0	0	0	1	0	0	5	3	1	1	0	0	4	4	0	2	0	0

## Sheet: celltype_markers
p_val	avg_log2FC	pct.1	pct.2	p_val_adj	Gene	hgnc	CellType
0	3.00371	0.671	0.106	0	LOC101478526	CGNL1	SI + SR
0	2.5127	0.551	0.092	0	LOC101482365	DSC1	SI + SR
0	2.49697	0.64	0.176	0	LOC101474660	DSP	SI + SR
0	2.4764	0.51	0.117	0	pde4d	PDE4D	SI + SR
0	2.26246	0.67	0.195	0	LOC101485955	KRT1	SI + SR
0	2.12738	0.692	0.15	0	LOC101467796	NA	SI + SR
0	2.12477	0.514	0.106	0	LOC101472626	MAGI3	SI + SR
0	1.9654	0.526	0.205	0	hivep2	HIVEP2	SI + SR
0	1.92555	0.548	0.173	0	dsp	DSP	SI + SR
0	1.80634	0.655	0.269	0	trps1	TRPS1	SI + SR
2.33815155988834e-268	1.46749	0.513	0.213	7.59221193011342e-264	cast	CAST	SI + SR
1.64394903498594e-159	1.34881	0.514	0.232	5.33806691150285e-155	nfix	NFIX	SI + SR
1.78391399241753e-198	1.20522	0.564	0.243	5.79254712477897e-194	nectin1	NECTIN1	SI + SR
5.97602545652376e-263	1.14115	0.668	0.359	1.94047522598783e-258	LOC101476066	KRT24	SI + SR
5.94043625049441e-299	1.09985	0.5	0.22	1.92891905489804e-294	pkp1	PKP1	SI + SR
9.20422212214362e-148	1.03067	0.576	0.346	2.98870296528126e-143	pc	PC	SI + SR
3.91302572054402e-151	0.81088	0.556	0.373	1.27059858171785e-146	LOC101463582	PARD3	SI + SR
7.0012047975443e-127	0.782101	0.523	0.37	2.27336120981061e-122	LOC101467256	HIF3A	SI + SR
6.95218546976924e-228	0.742189	0.95	0.83	2.25744414388877e-223	ahnak	AHNAK	SI + SR
2.1817901210783e-71	0.505676	0.581	0.431	7.08449070215334e-67	zbtb16	ZBTB16	SI + SR
2.39744830165113e-56	0.455415	0.562	0.479	7.78475438029138e-52	zbtb20	ZBTB20	SI + SR
3.07563081681125e-67	0.415897	0.509	0.403	9.98688082526782e-63	ogt	OGT	SI + SR
2.22061510011517e-150	0.261443	0.71	0.518	7.21055929158398e-146	LOC101476097	PARD3	SI + SR
0	4.82974	0.933	0.111	0	myrip	MYRIP	M-AMB
0	4.57037	0.755	0.092	0	relt	RELT	M-AMB
0	4.55544	0.769	0.111	0	LOC101481736	NA	M-AMB
0	4.45764	0.851	0.189	0	LOC101483715	LRP8	M-AMB
0	4.41702	0.835	0.088	0	lin7a	LIN7A	M-AMB
0	4.38378	0.717	0.079	0	slc9a1	SLC9A1	M-AMB
0	4.3567	0.667	0.051	0	LOC101471666	FGL2	M-AMB
0	3.99788	0.836	0.092	0	zfyve28	ZFYVE28	M-AMB
0	3.83447	0.782	0.119	0	LOC101464377	CABLES2	M-AMB
0	3.82892	0.507	0.024	0	slc13a4	SLC13A4	M-AMB
0	3.81221	0.86	0.085	0	LOC101482992	ACPT	M-AMB
0	3.81052	0.655	0.033	0	LOC101480049	HUNK	M-AMB
0	3.72888	0.787	0.199	0	phex	PHEX	M-AMB
0	3.71662	0.779	0.149	0	kidins220	KIDINS220	M-AMB
0	3.70106	0.726	0.084	0	gpr4	GPR4	M-AMB
0	3.557	0.625	0.052	0	ca12	CA12	M-AMB
0	3.52707	0.792	0.098	0	arid3a	ARID3A	M-AMB
0	3.51291	0.778	0.104	0	LOC101476627	SGIP1	M-AMB
0	3.51242	0.706	0.069	0	asic2	ASIC2	M-AMB
0	3.49181	0.501	0.028	0	LOC101487321	B3GAT1	M-AMB
0	3.45871	0.698	0.082	0	LOC101480143	PLEKHA7	M-AMB
0	3.43965	0.627	0.05	0	tmem132c	TMEM132C	M-AMB
0	3.35014	0.812	0.189	0	dock4	DOCK4	M-AMB
0	3.34438	0.737	0.149	0	nebl	NEBL	M-AMB
0	3.33524	0.539	0.025	0	LOC101487532	FTH1	M-AMB
0	3.32755	0.73	0.098	0	LOC101477666	DOCK3	M-AMB
0	3.29481	0.723	0.084	0	LOC101482776	PLCL2	M-AMB
0	3.27058	0.504	0.065	0	cemip	CEMIP	M-AMB
0	3.2048	0.759	0.163	0	LOC101469263	KIAA1522	M-AMB
0	3.16167	0.666	0.065	0	LOC101470797	GNAI2	M-AMB
0	3.09502	0.741	0.2	0	LOC101463790	PLEKHA5	M-AMB
0	3.07181	0.624	0.181	0	LOC101464144	SLC39A14	M-AMB
0	3.06237	0.83	0.221	0	chst11	CHST11	M-AMB
0	3.05842	0.581	0.075	0	LOC101483328	NCOA2	M-AMB
0	3.03874	0.625	0.118	0	LOC101487536	SDC2	M-AMB
0	3.01459	0.617	0.122	0	mbnl1	MBNL1	M-AMB
0	2.99212	0.61	0.074	0	LOC101486833	DOK4	M-AMB
0	2.96509	0.598	0.089	0	LOC101473532	SLCO3A1	M-AMB
0	2.96482	0.954	0.302	0	LOC101487275	ATRNL1	M-AMB
0	2.95769	0.799	0.164	0	st6galnac3	ST6GALNAC3	M-AMB
0	2.94847	0.53	0.036	0	LOC101470613	FCHO1	M-AMB
0	2.94834	0.64	0.085	0	LOC101477629	ATP1A1	M-AMB
0	2.93522	0.617	0.094	0	patj	PATJ	M-AMB
0	2.93179	0.586	0.114	0	LOC112433111	NEDD9	M-AMB
0	2.90351	0.645	0.063	0	LOC101468182	NA	M-AMB
0	2.86381	0.645	0.094	0	plcb1	PLCB1	M-AMB
0	2.82436	0.655	0.098	0	LOC101488128	QKI	M-AMB
0	2.80868	0.58	0.053	0	mmel1	MMEL1	M-AMB
0	2.79451	0.638	0.123	0	LOC101476791	ATP1A1	M-AMB
0	2.791	0.844	0.179	0	LOC101464258	USP43	M-AMB
0	2.78079	0.637	0.123	0	LOC101471180	CADM1	M-AMB
0	2.75694	0.693	0.214	0	LOC101479014	FURIN	M-AMB
0	2.75371	0.587	0.087	0	LOC101480212	CTSK	M-AMB
0	2.74284	0.764	0.249	0	clmp	CLMP	M-AMB
0	2.70384	0.845	0.218	0	LOC101478756	ADAMTS2	M-AMB
0	2.68486	0.601	0.138	0	fhl3	FHL3	M-AMB
0	2.63526	0.749	0.263	0	zfhx3	ZFHX3	M-AMB
0	2.57963	0.504	0.071	0	LOC101472078	BRSK2	M-AMB
0	2.55223	0.805	0.225	0	LOC101477899	TJP1	M-AMB
0	2.5464	0.748	0.22	0	sash1	SASH1	M-AMB
0	2.54373	0.588	0.101	0	ppip5k1	PPIP5K1	M-AMB
0	2.51928	0.733	0.186	0	LOC101480431	PLD1	M-AMB
0	2.51412	0.637	0.253	0	kazn	KAZN	M-AMB
0	2.51392	0.875	0.459	0	jade2	JADE2	M-AMB
0	2.50829	0.512	0.095	0	pcsk5	PCSK5	M-AMB
0	2.49007	0.561	0.134	0	LOC101472775	GRK4	M-AMB
0	2.48659	0.518	0.076	0	itga1	ITGA1	M-AMB
0	2.48135	0.56	0.135	0	LOC101470720	PRKAR2A	M-AMB
0	2.48041	0.622	0.112	0	LOC101482297	FTL	M-AMB
0	2.47847	0.593	0.23	0	runx3	RUNX3	M-AMB
0	2.47752	0.678	0.162	0	ephb3	EPHB3	M-AMB
0	2.465	0.844	0.322	0	LOC101478388	MTSS1	M-AMB
0	2.45882	0.625	0.166	0	mef2a	MEF2A	M-AMB
0	2.44347	0.71	0.189	0	hipk3	HIPK3	M-AMB
0	2.41314	0.767	0.114	0	itgb3	ITGB3	M-AMB
2.8729702401096e-281	2.40114	0.516	0.111	9.32882166665987e-277	LOC101481043	MAP7D1	M-AMB
0	2.39733	0.564	0.12	0	LOC101469585	FOXO1	M-AMB
1.09591249694561e-292	2.39398	0.574	0.124	3.55853746883208e-288	cobl	COBL	M-AMB
0	2.38354	0.676	0.173	0	LOC101465127	SPSB4	M-AMB
1.43375606739442e-287	2.35514	0.515	0.128	4.65554932643643e-283	LOC101479843	SLC25A10	M-AMB
0	2.27409	0.513	0.141	0	cbfb	CBFB	M-AMB
0	2.26544	0.566	0.189	0	LOC101481072	NHS	M-AMB
1.40050924067965e-254	2.24683	0.621	0.178	4.5475935554109e-250	plxnd1	PLXND1	M-AMB
0	2.19834	0.539	0.111	0	insc	INSC	M-AMB
0	2.18816	0.705	0.165	0	itgav	ITGAV	M-AMB
5.69251053794418e-300	2.14262	0.564	0.132	1.84841509677586e-295	LOC101479233	MCF2L	M-AMB
0	2.11574	0.515	0.135	0	dock5	DOCK5	M-AMB
0	2.09763	0.658	0.222	0	myo18a	MYO18A	M-AMB
1.19362089642758e-303	2.08784	0.527	0.125	3.87580641278998e-299	LOC101475769	MAGI3	M-AMB
2.22681980751308e-313	2.05992	0.617	0.179	7.23070659697574e-309	LOC101468575	MYOF	M-AMB
4.80757995791091e-292	2.03647	0.513	0.143	1.56106928813325e-287	rbm47	RBM47	M-AMB
1.02234383534444e-261	2.02291	0.522	0.146	3.31965266774695e-257	LOC101480403	MYO10	M-AMB
1.78870274150615e-257	2.00412	0.635	0.225	5.80809667194463e-253	LOC101469882	QKI	M-AMB
1.71758240355244e-312	1.97861	0.528	0.164	5.57716182257512e-308	rps6ka3	RPS6KA3	M-AMB
3.30806594895482e-254	1.96819	0.627	0.212	1.07416209428512e-249	trpm7	TRPM7	M-AMB
9.37649230760101e-199	1.96458	0.585	0.17	3.04464081720112e-194	LOC101475072	PLXNB1	M-AMB
0	1.95751	0.86	0.425	0	maml3	MAML3	M-AMB
0	1.94949	0.564	0.145	0	nrp1	NRP1	M-AMB
1.72181027321891e-242	1.94301	0.615	0.227	5.59089013816913e-238	hdac4	HDAC4	M-AMB
2.79423936918389e-163	1.93289	0.556	0.173	9.073174655677e-159	myo1d	MYO1D	M-AMB
0	4.06203	0.788	0.065	0	smoc1	SMOC1	DF
0	3.14633	0.716	0.091	0	cacna1g	CACNA1G	DF
0	3.05764	0.785	0.13	0	LOC101467390	PPYR1	DF
0	2.87829	0.606	0.09	0	LOC101479170	COL12A1	DF
0	2.85685	0.734	0.112	0	cdh11	CDH11	DF
0	2.8003	0.558	0.101	0	LOC112436160	COL6A3	DF
0	2.77214	0.528	0.063	0	LOC112430268	IL21R	DF
0	2.61555	0.539	0.101	0	LOC101478896	COL6A3	DF
0	2.44125	0.652	0.137	0	col5a2	COL5A2	DF
0	2.40823	0.557	0.07	0	cacna1c	CACNA1C	DF
0	2.11139	0.64	0.184	0	LOC101487351	PVRL2	DF
0	2.01609	0.57	0.157	0	LOC101464304	EFNB3	DF
0	1.99937	0.618	0.184	0	gli1	GLI1	DF
0	1.89072	0.739	0.295	0	fgfr2	FGFR2	DF
0	1.80541	0.572	0.237	0	LOC101479993	SULF2	DF
0	1.6231	0.618	0.235	0	znf469	ZNF469	DF
0	1.54957	0.61	0.188	0	satb2	SATB2	DF
0	1.47683	0.734	0.277	0	LOC101480286	COL5A1	DF
0	1.41926	0.619	0.215	0	sdk2	SDK2	DF
9.43387170292719e-301	1.36032	0.511	0.194	3.06327248065749e-296	col16a1	COL19A1	DF
4.92518359894759e-271	1.12823	0.523	0.205	1.59925636641427e-266	dbn1	DBN1	DF
3.55424361543534e-271	0.744269	0.507	0.246	1.15409844436801e-266	runx2	RUNX2	DF
6.14090794610416e-88	0.556239	0.565	0.431	1.99401421917948e-83	zbtb16	ZBTB16	DF
1.13072482373552e-59	0.385515	0.516	0.412	3.67157657515161e-55	ldlrad4	LDLRAD4	DF
1.86506917677059e-170	0.314955	0.796	0.552	6.05606612389178e-166	col1a2	COL1A2	DF
4.00682790222251e-202	0.269828	0.746	0.469	1.30105708813067e-197	LOC101475669	COL1A1	DF
4.77733579813557e-45	0.262262	0.579	0.479	1.5512487070126e-40	LOC101478720	AHR	DF
0	2.82124	0.855	0.219	0	LOC112430030	NA	DP
0	2.77261	0.611	0.078	0	LOC101476810	CDH6	DP
0	2.76626	0.502	0.091	0	LOC101479776	TMTC2	DP
0	2.64143	0.824	0.179	0	ptch2	PTCH2	DP
0	2.53755	0.803	0.243	0	tspan9	TSPAN9	DP
0	2.47879	0.526	0.078	0	gli3	GLI3	DP
0	2.3534	0.662	0.158	0	nfic	NFIC	DP
0	2.31714	0.794	0.192	0	dbn1	DBN1	DP
0	2.19976	0.721	0.158	0	LOC101464304	EFNB3	DP
0	2.19383	0.757	0.179	0	tcf7	TCF7	DP
0	2.12615	0.578	0.134	0	LOC105940494	ROR1	DP
0	2.09906	0.572	0.134	0	LOC101487162	TNFSF11	DP
0	2.06042	0.682	0.159	0	LOC101472406	PLXNA1	DP
0	2.03925	0.761	0.203	0	ptch1	PTCH1	DP
0	2.03308	0.522	0.103	0	tln2	TLN2	DP
0	2.02163	0.834	0.183	0	satb2	SATB2	DP
0	1.8788	0.586	0.155	0	unc5b	UNC5B	DP
0	1.87611	0.663	0.231	0	pdlim4	PDLIM4	DP
0	1.8659	0.881	0.205	0	sdk2	SDK2	DP
0	1.82039	0.516	0.141	0	LOC101487687	EFNA5	DP
0	1.80409	0.556	0.118	0	LOC112436160	COL6A3	DP
0	1.80209	0.623	0.185	0	LOC105940793	PCDHAC1	DP
0	1.77473	0.507	0.119	0	LOC101478896	COL6A3	DP
0	1.73526	0.674	0.19	0	col16a1	COL19A1	DP
0	1.66455	0.533	0.168	0	LOC101476487	NA	DP
0	1.59609	0.603	0.201	0	gli1	GLI1	DP
0	1.58222	0.788	0.289	0	LOC101480286	COL5A1	DP
0	1.36129	0.662	0.27	0	LOC101475125	NA	DP
2.7692487390908e-280	1.27605	0.609	0.249	8.99202758070172e-276	znf469	ZNF469	DP
5.34342149376254e-170	1.25046	0.502	0.213	1.73506239323963e-165	LOC101487351	PVRL2	DP
1.01776461914978e-244	1.05514	0.5	0.185	3.30478349484126e-240	LOC101469772	PTPRS	DP
6.11354644751958e-287	1.03506	0.69	0.347	1.98512966697408e-282	msi2	MSI2	DP
1.59182115101527e-200	0.997854	0.532	0.242	5.16880245946169e-196	LOC101464804	ANK3	DP
0	0.859059	0.925	0.549	0	col1a2	COL1A2	DP
0	0.849394	0.86	0.468	0	LOC101475669	COL1A1	DP
1.30662073696648e-163	0.753486	0.608	0.384	4.24272819500384e-159	LOC101465111	NA	DP
0	0.743624	0.906	0.532	0	col1a1	COL11A1	DP
9.11914551266181e-317	0.575229	0.607	0.267	2.96107773941642e-312	kazn	KAZN	DP
5.97383726634899e-88	0.532993	0.526	0.362	1.93976469875618e-83	LOC101469131	PPARA	DP
8.31102115214964e-85	0.460382	0.581	0.41	2.69867167831451e-80	ldlrad4	LDLRAD4	DP
0	4.58832	0.531	0.027	0	entpd5	ENTPD5	OST
0	3.80539	0.692	0.08	0	LOC101480668	COL11A2	OST
0	3.71826	0.793	0.105	0	LOC101486445	COL11A1	OST
0	3.54272	0.503	0.04	0	svep1	SVEP1	OST
0	3.24518	0.592	0.061	0	mef2c	MEF2C	OST
0	3.19854	0.559	0.042	0	itga10	ITGA10	OST
0	3.10545	0.585	0.13	0	LOC101475390	COL10A1	OST
0	3.09079	0.934	0.216	0	sdk2	SDK2	OST
0	3.04065	0.745	0.094	0	LOC101468786	NCAM1	OST
0	2.96403	0.592	0.108	0	sh3pxd2a	SH3PXD2A	OST
0	2.88981	0.514	0.054	0	col22a1	COL22A1	OST
0	2.67883	0.565	0.098	0	fat3	FAT3	OST
0	2.56129	0.669	0.138	0	fgfr3	FGFR3	OST
0	2.55801	0.872	0.476	0	LOC101475669	COL1A1	OST
0	2.50412	0.525	0.124	0	LOC101479170	COL12A1	OST
0	2.46622	0.62	0.226	0	LOC101483538	SERPINH1	OST
0	2.44081	0.911	0.54	0	col1a1	COL11A1	OST
0	2.37317	0.665	0.2	0	pla2r1	PLA2R1	OST
0	2.31241	0.913	0.557	0	col1a2	COL1A2	OST
0	2.30956	0.771	0.201	0	satb2	SATB2	OST
0	2.28881	0.718	0.195	0	ptprd	PTPRD	OST
0	2.15556	0.608	0.115	0	fat4	FAT4	OST
0	2.13487	0.798	0.299	0	LOC101480286	COL5A1	OST
0	2.08197	0.593	0.251	0	LOC101466654	SLC20A1	OST
0	2.0228	0.8	0.254	0	LOC101470234	CADM1	OST
0	1.97128	0.628	0.223	0	LOC101471904	RBFOX2	OST
0	1.96787	0.589	0.157	0	cdh11	CDH11	OST
0	1.96203	0.594	0.172	0	LOC101484118	SRGAP1	OST
1.98976365316361e-311	1.90478	0.539	0.152	6.46096155818755e-307	sema4c	SEMA4C	OST
0	1.89893	0.62	0.183	0	LOC101469772	PTPRS	OST
0	1.70792	0.567	0.24	0	LOC101471429	PARD3B	OST
0	1.66988	0.825	0.435	0	LOC101481412	PLXNB2	OST
8.62734094453157e-230	1.61041	0.52	0.182	2.80138387809884e-225	LOC101472613	LRP1	OST
1.02088691690828e-265	1.47506	0.658	0.284	3.31492190789287e-261	sparc	SPARC	OST
7.65690713064998e-200	1.38547	0.541	0.227	2.48627431439336e-195	fndc3b	FNDC3B	OST
5.22230025244314e-300	1.35124	0.582	0.183	1.69573311497081e-295	sema5a	SEMA5A	OST
1.50714464120123e-177	1.2705	0.56	0.292	4.89384936444452e-173	tcf7l2	TCF7L2	OST
8.33259308496755e-162	1.22358	0.57	0.26	2.70567630061981e-157	znf469	ZNF469	OST
5.79539002571782e-321	1.05667	0.707	0.258	1.88182109525083e-316	LOC101478756	ADAMTS2	OST
8.88931997849724e-272	0.988163	0.622	0.231	2.88645109021784e-267	LOC101477985	ELL2	OST
1.43448341644847e-123	0.903372	0.528	0.259	4.65791110154981e-119	runx2	RUNX2	OST
9.86282977191387e-174	0.841646	0.569	0.249	3.20255945523815e-169	runx3	RUNX3	OST
3.79554189648634e-198	0.675403	0.543	0.212	1.23245040920808e-193	col27a1	COL27A1	OST
2.43222482252479e-60	0.672031	0.623	0.434	7.89767722122026e-56	zbtb16	ZBTB16	OST
4.78975359598008e-37	0.553945	0.555	0.415	1.55528089015069e-32	ldlrad4	LDLRAD4	OST
1.80030584828533e-26	0.396012	0.54	0.413	5.84577311996729e-22	btg1	BTG1	OST
1.82307571958803e-39	0.252387	0.509	0.367	5.91970916907428e-35	msi2	MSI2	OST
0	4.76145	0.581	0.017	0	LOC101482372	B4DLK9	MP
0	2.55828	0.505	0.107	0	antxr2	ANTXR2	MP
0	2.31893	0.704	0.235	0	rara	RARA	MP
0	1.98355	0.638	0.177	0	LOC101484207	CELF2	MP
5.39530345718462e-139	1.30066	0.503	0.242	1.75190898558242e-134	LOC101466366	VMP1	MP
1.84808983450711e-103	0.613411	0.63	0.432	6.00093250162803e-99	zbtb16	ZBTB16	MP
0	3.75662	0.819	0.081	0	itgb4	ITGB4	OEE
0	2.87241	0.835	0.142	0	LOC101467796	NA	OEE
0	2.81603	0.72	0.146	0	LOC101470956	ITGA6	OEE
0	2.45875	0.578	0.103	0	LOC101479109	EPB41L1	OEE
0	2.2035	0.555	0.109	0	LOC101476651	KRT24	OEE
0	1.79546	0.518	0.147	0	LOC101470013	NA	OEE
0	1.76143	0.667	0.201	0	LOC101485955	KRT1	OEE
0	1.75157	0.925	0.556	0	LOC101482188	PLEC	OEE
0	1.45677	0.613	0.231	0	bnc2	BNC2	OEE
1.61501389553624e-262	1.44468	0.565	0.23	5.24411162019572e-258	nfix	NFIX	OEE
1.20684619236126e-257	1.34641	0.577	0.263	3.91875027121626e-253	tns1	TNS1	OEE
5.79351003402912e-229	1.26535	0.52	0.194	1.8812106431496e-224	LOC101474660	DSP	OEE
1.99500799509844e-211	1.18373	0.508	0.228	6.47799046088414e-207	lg12h9orf3	C9orf3	OEE
3.25790062910058e-247	1.10685	0.652	0.341	1.05787291327525e-242	pc	PC	OEE
7.80413312444284e-173	1.00497	0.611	0.368	2.53408006683783e-168	LOC101476066	KRT24	OEE
0	1.00383	0.617	0.344	0	LOC101480214	RNF43	OEE
7.57459238918844e-140	0.888608	0.548	0.284	2.45954589469338e-135	trps1	TRPS1	OEE
1.36514435262591e-156	0.85709	0.511	0.306	4.43276022741159e-152	cblb	CBLB	OEE
2.44081341069849e-251	0.733922	0.965	0.83	7.92556522587907e-247	ahnak	AHNAK	OEE
0	0.699802	0.603	0.238	0	agrn	AGRN	OEE
1.79338938985701e-166	0.435776	0.556	0.313	5.82331468780471e-162	dst	DST	OEE
9.57465640839525e-26	0.330173	0.505	0.44	3.10898668237002e-21	zbtb16	ZBTB16	OEE
1.83121192575072e-152	0.265452	0.698	0.521	5.94612824410515e-148	LOC101476097	PARD3	OEE
0	5.76453	0.559	0.014	0	LOC101478647	SLC15A2	PM-AMB
0	5.42238	0.651	0.031	0	LOC101481085	PDZRN4	PM-AMB
0	5.11771	0.906	0.075	0	slc40a1	SLC40A1	PM-AMB
0	4.97161	0.557	0.011	0	LOC101464823	SLC7A9	PM-AMB
0	4.7631	0.578	0.025	0	LOC112435162	SLC7A9	PM-AMB
0	4.58804	0.818	0.039	0	LOC101465995	MTSS1L	PM-AMB
0	4.39904	0.998	0.347	0	arrdc3	ARRDC3	PM-AMB
0	4.27062	0.83	0.041	0	slc6a14	SLC6A14	PM-AMB
0	4.1623	0.846	0.081	0	LOC101479891	KIAA1598	PM-AMB
0	4.15703	0.985	0.18	0	myo1d	MYO1D	PM-AMB
0	4.05379	0.691	0.048	0	ncoa4	NCOA4	PM-AMB
0	4.04998	0.924	0.069	0	ggt1	GGT1	PM-AMB
0	3.98849	0.651	0.023	0	LOC101486131	SLC5A8	PM-AMB
0	3.85634	0.932	0.168	0	slc20a2	SLC20A2	PM-AMB
0	3.83092	0.847	0.135	0	LOC101469259	SLC25A22	PM-AMB
0	3.71456	0.567	0.035	0	flt1	FLT1	PM-AMB
0	3.55309	0.657	0.067	0	LOC101486609	SLC6A12	PM-AMB
0	3.5483	0.968	0.223	0	LOC101477985	ELL2	PM-AMB
0	3.494	0.577	0.046	0	tll1	TLL1	PM-AMB
0	3.48528	0.557	0.044	0	LOC101486181	SORBS3	PM-AMB
0	3.45908	0.889	0.2	0	LOC101464144	SLC39A14	PM-AMB
0	3.37174	0.523	0.018	0	LOC101484238	SLC22A13	PM-AMB
0	3.33042	0.91	0.152	0	itgb3	ITGB3	PM-AMB
0	3.23354	0.522	0.026	0	LOC101486844	FAM211A	PM-AMB
0	3.19258	0.538	0.034	0	plekhn1	PLEKHN1	PM-AMB
0	3.1514	0.614	0.088	0	mmel1	MMEL1	PM-AMB
0	3.07971	1	0.344	0	LOC101487275	ATRNL1	PM-AMB
0	3.06543	0.529	0.04	0	LOC101481813	SYTL1	PM-AMB
0	3.04425	0.54	0.028	0	gadd45g	GADD45G	PM-AMB
0	3.03369	0.513	0.043	0	LOC101485794	PRKCA	PM-AMB
0	2.96193	0.738	0.166	0	nrp1	NRP1	PM-AMB
0	2.90823	0.648	0.109	0	LOC101477091	EHBP1L1	PM-AMB
0	2.86725	0.534	0.069	0	arhgef10	ARHGEF10	PM-AMB
0	2.86206	0.583	0.092	0	LOC101475480	MYH9	PM-AMB
0	2.85772	0.716	0.151	0	sgk1	SGK1	PM-AMB
0	2.83497	0.815	0.237	0	LOC101474967	MBNL2	PM-AMB
0	2.78683	0.647	0.094	0	zfyve9	ZFYVE9	PM-AMB
0	2.77286	0.579	0.068	0	carmil1	CARMIL1	PM-AMB
0	2.74496	0.583	0.099	0	LOC101484386	ARHGAP29	PM-AMB
0	2.57064	0.573	0.092	0	prdm1	PRDM1	PM-AMB
0	2.5676	0.697	0.118	0	rnf157	RNF157	PM-AMB
5.70045638893253e-315	2.5656	0.55	0.099	1.85099519405028e-310	LOC101473988	FILIP1L	PM-AMB
0	2.56146	0.584	0.139	0	LOC112429747	NOS1AP	PM-AMB
0	2.51007	0.696	0.169	0	LOC101480683	ZMIZ1	PM-AMB
0	2.46534	0.754	0.157	0	rbm47	RBM47	PM-AMB
2.05243027437756e-310	2.45714	0.547	0.098	6.66444634393138e-306	LOC101478337	MEF2A	PM-AMB
0	2.42143	0.63	0.14	0	lrch1	LRCH1	PM-AMB
0	2.40889	0.583	0.109	0	LOC101465762	LPHN3	PM-AMB
0	2.39209	0.604	0.139	0	itpr3	ITPR3	PM-AMB
0	2.3759	0.527	0.095	0	arap1	ARAP1	PM-AMB
1.48196819775979e-282	2.35872	0.543	0.152	4.81209893494582e-278	foxo3	FOXO3	PM-AMB
0	2.32484	0.819	0.251	0	runx2	RUNX2	PM-AMB
8.62080323459016e-319	2.31087	0.754	0.176	2.79926101830377e-314	shf	SHF	PM-AMB
1.99390503266297e-245	2.30074	0.588	0.121	6.47440903155993e-241	LOC101480756	SLC23A2	PM-AMB
3.38663210347649e-265	2.27934	0.548	0.097	1.09967331031985e-260	ankrd13b	ANKRD13B	PM-AMB
8.44435254777052e-290	2.26344	0.542	0.101	2.74196571578657e-285	LOC101480816	BCAR3	PM-AMB
0	2.26181	0.877	0.183	0	nebl	NEBL	PM-AMB
0	2.15727	0.936	0.47	0	afdn	AFDN	PM-AMB
9.49827151625767e-207	2.15093	0.575	0.15	3.08418374404403e-202	LOC101482297	FTL	PM-AMB
8.11819890121453e-244	2.13444	0.526	0.099	2.63606036521337e-239	LOC101484687	CTSL	PM-AMB
1.27279038784383e-226	2.01446	0.559	0.166	4.13287766836771e-222	ubl3	UBL3	PM-AMB
1.42274809283185e-231	1.98212	0.519	0.152	4.6198053322343e-227	larp1	LARP1	PM-AMB
6.80459601338586e-238	1.9679	0.722	0.249	2.20952037150652e-233	LOC101469882	QKI	PM-AMB
3.04928208599635e-211	1.94331	0.696	0.25	9.90132386143875e-207	tns3	TNS3	PM-AMB
7.23552459761687e-292	1.93857	0.728	0.152	2.34944719209217e-287	LOC101476627	SGIP1	PM-AMB
2.27815807048771e-212	1.93854	0.501	0.126	7.39740707068064e-208	erbin	ERBIN	PM-AMB
1.80610940095231e-194	1.92168	0.524	0.149	5.86461783583225e-190	LOC101488044	MCL1	PM-AMB
2.65698296078465e-269	1.88931	0.527	0.152	8.62748937196384e-265	zfp36l2	ZFP36L2	PM-AMB
7.81177301762478e-170	1.87414	0.512	0.152	2.53656081655294e-165	kalrn	KALRN	PM-AMB
7.99326606308392e-283	1.86777	0.672	0.206	2.59549342334398e-278	fosl2	FOSL2	PM-AMB
7.91837376792101e-217	1.80713	0.555	0.186	2.57117514618163e-212	ppp1r12a	PPP1R12A	PM-AMB
9.0981665867853e-256	1.78764	0.671	0.141	2.95426567239506e-251	relt	RELT	PM-AMB
1.48524994159796e-221	1.78235	0.738	0.263	4.82275508536274e-217	flnb	FLNB	PM-AMB
3.88234683531802e-199	1.77184	0.687	0.207	1.26063684089612e-194	LOC101465127	SPSB4	PM-AMB
9.70043083719945e-291	1.73992	0.717	0.149	3.14982689714703e-286	zfyve28	ZFYVE28	PM-AMB
1.33001459041784e-195	1.73952	0.679	0.203	4.31869037654575e-191	itgav	ITGAV	PM-AMB
2.75329748675815e-155	1.73648	0.537	0.154	8.94023226925239e-151	ctnnal1	CTNNAL1	PM-AMB
1.08596863473599e-157	1.73246	0.655	0.207	3.52624875385123e-153	plxnd1	PLXND1	PM-AMB
0	1.66128	0.757	0.143	0	LOC101482992	ACPT	PM-AMB
1.34590197363289e-205	1.5991	0.911	0.486	4.37027829858337e-201	jade2	JADE2	PM-AMB
3.0472486196481e-179	1.58412	0.526	0.145	9.89472099285934e-175	pitx2	PITX2	PM-AMB
8.96487164102174e-181	1.54283	0.708	0.324	2.91098347055617e-176	abi1	ABI1	PM-AMB
1.0732114584423e-184	1.48762	0.663	0.17	3.48482492670799e-180	LOC101464377	CABLES2	PM-AMB
1.96762182962521e-73	1.43573	0.505	0.202	6.38906484297602e-69	LOC101475072	PLXNB1	PM-AMB
1.49988662720212e-129	1.40364	0.523	0.193	4.870281867188e-125	sorcs2	SORCS2	PM-AMB
2.19172135188408e-115	1.3322	0.766	0.362	7.11673840170279e-111	LOC101478388	MTSS1	PM-AMB
5.19920943035997e-128	1.27434	0.583	0.265	1.68823529413218e-123	ptprk	PTPRK	PM-AMB
1.22201245736965e-128	1.2709	0.688	0.232	3.96799665032498e-124	LOC101464258	USP43	PM-AMB
3.50042777491819e-180	1.21741	0.572	0.215	1.13662390279369e-175	LOC101467183	EHBP1L1	PM-AMB
9.58116765355705e-110	1.20977	0.555	0.203	3.11110094878651e-105	ephb3	EPHB3	PM-AMB
2.43923160437679e-102	1.19278	0.557	0.234	7.92042894257188e-98	pkp1	PKP1	PM-AMB
6.69231385169025e-212	1.15114	0.965	0.837	2.17306123078234e-207	ahnak	AHNAK	PM-AMB
8.39451361483251e-236	1.09988	0.773	0.238	2.72578251587227e-231	LOC101483715	LRP8	PM-AMB
5.24176282039704e-107	1.03646	0.541	0.238	1.70205280541112e-102	robo1	ROBO1	PM-AMB
2.43284321780538e-59	1.01469	0.721	0.412	7.89968521253585e-55	fbrsl1	FBRSL1	PM-AMB
4.75846312171536e-106	0.785875	0.613	0.241	1.54512056025219e-101	dock4	DOCK4	PM-AMB
2.21199652070549e-39	0.772339	0.604	0.39	7.18257390238279e-35	LOC101471239	DBN1	PM-AMB
3.8298588198066e-54	0.763092	0.569	0.293	1.2435934573794e-49	clmp	CLMP	PM-AMB
8.38654236310761e-39	0.75151	0.605	0.358	2.72319417072467e-34	LOC101480214	RNF43	PM-AMB
5.09903949170086e-41	0.681131	0.545	0.277	1.65570911335019e-36	LOC101477899	TJP1	PM-AMB
0	3.72284	0.576	0.06	0	col11a1	COL11A1	Pre-AMB
0	3.69267	0.584	0.06	0	shh	SHH	Pre-AMB
0	3.43028	0.525	0.061	0	LOC101475048	COL14A1	Pre-AMB
0	3.41505	0.607	0.199	0	col27a1	COL27A1	Pre-AMB
0	3.39558	0.643	0.12	0	LOC101468195	SLC4A2	Pre-AMB
0	3.35223	0.596	0.072	0	pcdh17	PCDH17	Pre-AMB
0	3.34974	0.789	0.148	0	fras1	FRAS1	Pre-AMB
0	2.87635	0.516	0.06	0	LOC101477490	ALCAM	Pre-AMB
0	2.77962	0.519	0.081	0	crim1	CRIM1	Pre-AMB
0	2.66484	0.584	0.174	0	sema5a	SEMA5A	Pre-AMB
0	2.64212	0.515	0.109	0	col7a1	COL7A1	Pre-AMB
0	2.62242	0.64	0.122	0	pcdh7	PCDH7	Pre-AMB
0	2.54754	0.628	0.151	0	unc5b	UNC5B	Pre-AMB
0	2.51584	0.667	0.15	0	tnfrsf19	TNFRSF19	Pre-AMB
0	2.48043	0.636	0.129	0	pcdh19	PCDH19	Pre-AMB
0	2.47261	0.667	0.229	0	bnc2	BNC2	Pre-AMB
0	2.45639	0.511	0.082	0	bcam	BCAM	Pre-AMB
0	2.30394	0.777	0.295	0	dst	DST	Pre-AMB
0	2.29079	0.659	0.226	0	tanc2	TANC2	Pre-AMB
0	2.21388	0.532	0.125	0	ddr1	DDR1	Pre-AMB
0	2.14282	0.639	0.174	0	robo2	ROBO2	Pre-AMB
0	2.08619	0.574	0.166	0	plekhg5	PLEKHG5	Pre-AMB
2.87145367996703e-207	2.06185	0.56	0.189	9.32389724422096e-203	fam13a	FAM13A	Pre-AMB
3.38251928207024e-283	1.92164	0.567	0.173	1.09833783608103e-278	LOC101480254	GYLTL1B	Pre-AMB
0	1.91034	0.775	0.339	0	msi2	MSI2	Pre-AMB
1.6090668282234e-300	1.90146	0.585	0.168	5.22480089792419e-296	LOC101472406	PLXNA1	Pre-AMB
6.39045297696276e-257	1.85991	0.526	0.147	2.07504398614958e-252	LOC101487767	RBFOX3	Pre-AMB
8.99664088895132e-221	1.68473	0.843	0.538	2.92129926305138e-216	col1a1	COL11A1	Pre-AMB
1.3831930599686e-305	1.63862	0.643	0.208	4.49136618502403e-301	LOC101483408	SLC5A7	Pre-AMB
1.02184574596101e-217	1.63637	0.598	0.221	3.31803532170998e-213	anks1b	ANKS1B	Pre-AMB
1.1739642854382e-175	1.5999	0.615	0.28	3.81197943124638e-171	sparc	SPARC	Pre-AMB
3.54508955702241e-197	1.59818	0.555	0.184	1.15112603006075e-192	LOC101466608	DCN	Pre-AMB
2.09397985770548e-142	1.5854	0.511	0.227	6.79936199595546e-138	robo1	ROBO1	Pre-AMB
1.11127727488223e-178	1.57027	0.534	0.179	3.60842843927008e-174	sema6a	SEMA6A	Pre-AMB
2.24007803541434e-200	1.5053	0.857	0.555	7.2737573887939e-196	col1a2	COL1A2	Pre-AMB
1.12983418159038e-252	1.50521	0.745	0.323	3.66868457104213e-248	LOC101469987	FGFR1	Pre-AMB
1.17866284828874e-122	1.48123	0.513	0.226	3.82723613467837e-118	ptch1	PTCH1	Pre-AMB
4.21394268956867e-127	1.44131	0.525	0.243	1.36830933072984e-122	LOC101464804	ANK3	Pre-AMB
1.80734187714498e-135	1.44052	0.552	0.259	5.86861980927746e-131	LOC101465416	EPHA10	Pre-AMB
6.79139989457799e-88	1.43079	0.678	0.485	2.20523545976842e-83	LOC101475669	COL1A1	Pre-AMB
0	1.42432	0.719	0.23	0	agrn	AGRN	Pre-AMB
1.40068608507885e-136	1.32517	0.502	0.22	4.54816778685954e-132	LOC101476604	MAP7D1	Pre-AMB
1.25939812386808e-153	1.31997	0.585	0.262	4.08939164801205e-149	stk26	STK26	Pre-AMB
7.26525065032285e-108	1.30772	0.504	0.228	2.35909953866633e-103	LOC101483538	SERPINH1	Pre-AMB
2.1090320174305e-149	1.30109	0.687	0.374	6.84823786379859e-145	LOC101471239	DBN1	Pre-AMB
8.41890829291812e-214	1.26262	0.578	0.19	2.73370371179344e-209	LOC101468289	DENND4A	Pre-AMB
1.26191570714949e-113	1.20319	0.579	0.273	4.0975664926851e-109	LOC101477779	FAM20C	Pre-AMB
4.14977956512578e-103	1.09542	0.574	0.269	1.34747492259199e-98	agap3	AGAP3	Pre-AMB
2.58633301847549e-73	1.0436	0.537	0.289	8.39808194429176e-69	tcf7l2	TCF7L2	Pre-AMB
2.08805403705728e-58	1.01015	0.698	0.472	6.78012026372868e-54	LOC101478720	AHR	Pre-AMB
1.30970124298766e-44	0.991606	0.505	0.266	4.25273090610524e-40	neo1	NEO1	Pre-AMB
1.66536767525219e-34	0.837716	0.588	0.357	5.4076153783114e-30	LOC101469131	PPARA	Pre-AMB
1.05745168806881e-107	0.804223	0.575	0.281	3.43365137632825e-103	LOC101483022	NOTCH1	Pre-AMB
3.16841629751482e-80	0.802848	0.629	0.345	1.02881645596604e-75	LOC101480214	RNF43	Pre-AMB
1.38270125032622e-16	0.725448	0.524	0.378	4.48976922993428e-12	LOC101476066	KRT24	Pre-AMB
3.73421552868542e-17	0.7105	0.687	0.499	1.21253712431944e-12	LOC101473995	MACF1	Pre-AMB
3.43507399334278e-64	0.701317	0.551	0.3	1.11540287637833e-59	pitx1	PITX1	Pre-AMB
2.97777899280775e-46	0.661207	0.696	0.452	9.66914616754603e-42	maml3	MAML3	Pre-AMB
1.38171953600636e-07	0.652431	0.557	0.412	0.00448658	ldlrad4	LDLRAD4	Pre-AMB
3.72911572866831e-13	0.600231	0.547	0.406	1.21088116825589e-08	cirbp	CIRBP	Pre-AMB
4.40987997235205e-145	0.596713	0.576	0.261	1.43193212582243e-140	chst11	CHST11	Pre-AMB
7.33447809393775e-68	0.572409	0.691	0.439	2.38157838188253e-63	LOC101481412	PLXNB2	Pre-AMB
9.01574202325226e-07	0.562046	0.593	0.45	0.029275	ankrd11	ANKRD11	Pre-AMB
0.0353972	0.420479	0.637	0.585	1	LOC101482188	PLEC	Pre-AMB
0.0224896	0.401379	0.919	0.87	1	LOC101471961	PTCHD4	Pre-AMB
0.000771705	0.399168	0.703	0.608	1	LOC101471949	RBM5	Pre-AMB
0.0204211	0.385905	0.517	0.404	1	ogt	OGT	Pre-AMB
0.313281	0.373088	0.571	0.479	1	zbtb20	ZBTB20	Pre-AMB
0.0481601	0.322223	0.519	0.417	1	fbrsl1	FBRSL1	Pre-AMB
0	6.20059	0.518	0.067	0	LOC101473216	SLC4A2	VEE
0	4.65751	0.729	0.198	0	LOC101483408	SLC5A7	VEE
0	4.57997	0.608	0.018	0	LOC101481095	RGL3	VEE
0	4.39786	0.883	0.121	0	LOC101482579	TFRC	VEE
0	4.31111	0.627	0.049	0	narf	NARF	VEE
0	3.98605	0.566	0.042	0	scube2	SCUBE2	VEE
0	3.76274	0.786	0.064	0	LOC101484468	SLC20A1	VEE
0	3.6111	0.863	0.158	0	fam13a	FAM13A	VEE
0	3.57483	0.728	0.06	0	LOC101473768	NOTCH1	VEE
0	3.54541	0.5	0.036	0	slc35g1	SLC35G1	VEE
0	3.48839	0.547	0.053	0	npas3	NPAS3	VEE
0	3.45286	0.635	0.049	0	LOC101469272	RDX	VEE
0	3.42581	0.702	0.132	0	LOC101474600	SEMA3E	VEE
0	3.40818	0.609	0.174	0	ehbp1	EHBP1	VEE
0	3.366	0.752	0.246	0	LOC101468241	PICALM	VEE
0	3.28664	0.534	0.064	0	ptprf	PTPRF	VEE
0	3.25175	0.819	0.165	0	LOC101468289	DENND4A	VEE
0	3.13484	0.844	0.216	0	agrn	AGRN	VEE
0	3.1121	0.51	0.062	0	clcn3	CLCN3	VEE
0	3.03353	0.567	0.084	0	LOC101466386	PPIP5K1	VEE
0	2.99939	0.622	0.182	0	dlg1	DLG1	VEE
0	2.94803	0.581	0.07	0	cpamd8	CPAMD8	VEE
0	2.86126	0.541	0.049	0	vwa2	VWA2	VEE
0	2.84982	0.579	0.111	0	dab2	DAB2	VEE
0	2.74027	0.74	0.151	0	LOC101473818	MPPED2	VEE
0	2.68156	0.798	0.237	0	neo1	NEO1	VEE
0	2.65525	0.684	0.187	0	LOC101467183	EHBP1L1	VEE
0	2.62792	0.787	0.188	0	LOC101475732	BTBD11	VEE
0	2.51187	0.65	0.125	0	pcdh19	PCDH19	VEE
0	2.4833	0.679	0.206	0	col18a1	COL18A1	VEE
0	2.45977	0.621	0.163	0	itsn1	ITSN1	VEE
0	2.34092	0.562	0.139	0	tmem132e	TMEM132E	VEE
0	2.2875	0.768	0.228	0	nectin1	NECTIN1	VEE
0	2.24019	0.654	0.18	0	LOC101464589	EXT1	VEE
0	2.23104	0.846	0.312	0	LOC101469987	FGFR1	VEE
0	2.21698	0.592	0.22	0	lg12h9orf3	C9orf3	VEE
0	2.16501	0.526	0.106	0	LOC101484507	NOTCH3	VEE
0	2.12686	0.834	0.271	0	pitx1	PITX1	VEE
0	2.08839	0.816	0.301	0	fgfr2	FGFR2	VEE
0	2.08722	0.851	0.253	0	LOC101483022	NOTCH1	VEE
0	2.03769	0.67	0.156	0	fras1	FRAS1	VEE
7.90017339990871e-313	1.98882	0.593	0.174	2.56526530468436e-308	nav2	NAV2	VEE
8.19242283144141e-313	1.98282	0.512	0.123	2.66016161759734e-308	LOC101470540	ITGA3	VEE
0	1.90682	0.529	0.127	0	pitx2	PITX2	VEE
1.39941991734308e-198	1.88978	0.5	0.19	4.54405641360472e-194	fam13b	FAM13B	VEE
1.36762858823504e-238	1.87274	0.538	0.253	4.44082678885801e-234	nhsl1	NHSL1	VEE
0	1.82266	0.76	0.449	0	diaph2	DIAPH2	VEE
1.83244094736578e-242	1.82166	0.508	0.174	5.95011900019143e-238	peak1	PEAK1	VEE
0	1.80418	0.502	0.112	0	LOC101477629	ATP1A1	VEE
3.34110104401378e-253	1.80291	0.517	0.148	1.08488892000171e-248	LOC101481603	ARHGAP32	VEE
3.57302324563551e-203	1.78143	0.621	0.272	1.16019637809031e-198	LOC101475125	NA	VEE
5.7495841628477e-244	1.77986	0.563	0.181	1.86694747351828e-239	LOC101466608	DCN	VEE
5.39357770152979e-292	1.71231	0.691	0.271	1.75134861546374e-287	cask	CASK	VEE
1.22130852504376e-258	1.70773	0.688	0.363	3.96571091166959e-254	LOC101463582	PARD3	VEE
1.76012691225396e-203	1.66434	0.501	0.18	5.71530809677982e-199	kif13a	KIF13A	VEE
2.01437191019883e-264	1.66196	0.527	0.146	6.54086702960661e-260	LOC101476791	ATP1A1	VEE
6.26636024240557e-238	1.62443	0.51	0.165	2.03474983431151e-233	jag1	NOTCH1	VEE
6.78698690613454e-196	1.5994	0.508	0.204	2.20380251829094e-191	myo10	MYO10	VEE
1.44523867942729e-204	1.59834	0.536	0.196	4.69283451596835e-200	daam2	DAAM2	VEE
0	1.58796	0.548	0.118	0	LOC101483279	NUDT4	VEE
7.24281459674275e-252	1.42118	0.557	0.182	2.35181432770834e-247	slit2	SLIT2	VEE
7.44966544893491e-233	1.41997	0.76	0.339	2.41898086792366e-228	msi2	MSI2	VEE
2.76108162937157e-167	1.25331	0.549	0.346	8.96550815873243e-163	zmynd11	ZMYND11	VEE
2.93136449703367e-140	1.18978	0.608	0.265	9.51843365831804e-136	kazn	KAZN	VEE
1.00955317070722e-85	1.13806	0.693	0.498	3.2781201006034e-81	LOC101473995	MACF1	VEE
9.71482873880921e-66	1.04542	0.682	0.472	3.15450203977874e-61	LOC101478720	AHR	VEE
7.15636761051245e-58	0.858439	0.578	0.367	2.3237441268095e-53	LOC101467256	HIF3A	VEE
4.2533253833192e-34	0.83008	0.542	0.352	1.38109728521758e-29	pc	PC	VEE
4.72280679116321e-62	0.800212	0.64	0.377	1.5335425931586e-57	LOC101471239	DBN1	VEE
9.18390520617313e-54	0.743566	0.6	0.346	2.98210585949648e-49	LOC101480214	RNF43	VEE
3.62081437474696e-48	0.710974	0.503	0.274	1.17571463562408e-43	agap3	AGAP3	VEE
3.47405517980617e-33	0.707669	0.64	0.475	1.12806045743486e-28	gpatch8	GPATCH8	VEE
5.46772701932517e-19	0.602752	0.651	0.455	1.77542564044508e-14	maml3	MAML3	VEE
5.2308792296537e-05	0.531539	0.518	0.404	1	ogt	OGT	VEE
0.00472546	0.525611	0.5	0.364	1	LOC101469131	PPARA	VEE
0.00127529	0.521509	0.569	0.451	1	ankrd11	ANKRD11	VEE
8.66541567460887e-23	0.478761	0.732	0.576	2.81374712370225e-18	LOC101482188	PLEC	VEE
0.00375707	0.461971	0.594	0.477	1	zbtb20	ZBTB20	VEE
2.68856654593159e-06	0.408162	0.722	0.606	0.0873004	LOC101471949	RBM5	VEE
0.000103367	0.383901	0.507	0.392	1	LOC101465111	NA	VEE
2.02340066250555e-06	0.383327	0.914	0.871	0.0657018	LOC101471961	PTCHD4	VEE
1.2748870750024e-18	0.254582	0.501	0.379	4.13968582124029e-14	LOC101476066	KRT24	VEE
0	4.5605	0.735	0.025	0	LOC101482241	ASTL	CYC-AMB
0	4.41155	0.81	0.129	0	LOC101480212	CTSK	CYC-AMB
2.09230265799012e-306	3.93716	0.733	0.073	6.79391596075971e-302	LOC101482978	FAM19A1	CYC-AMB
0	3.81852	0.761	0.064	0	papln	PAPLN	CYC-AMB
2.04406458425867e-309	3.60081	0.866	0.124	6.63728211154633e-305	asic2	ASIC2	CYC-AMB
0	3.29373	0.959	0.275	0	LOC101470234	CADM1	CYC-AMB
3.52968596932571e-300	3.2704	0.731	0.059	1.14612433109975e-295	LOC101474513	SLC26A1	CYC-AMB
1.9887124212632e-284	3.25208	0.826	0.094	6.45754810308374e-280	LOC101481659	ASTL	CYC-AMB
0	3.23785	0.944	0.22	0	st6galnac3	ST6GALNAC3	CYC-AMB
4.78680854907339e-206	3.22881	0.554	0.043	1.55432460396962e-201	LOC101467503	GRM7	CYC-AMB
7.64448406286758e-212	3.16073	0.588	0.055	2.48224042005373e-207	LOC101484947	ASIC1	CYC-AMB
1.05185454006244e-250	3.08682	0.72	0.098	3.41547687703676e-246	mafb	MAFB	CYC-AMB
2.76175118431704e-258	3.02417	0.946	0.274	8.96768227059586e-254	chst11	CHST11	CYC-AMB
3.26148453242125e-205	3.01718	0.573	0.048	1.0590366425225e-200	LOC101481315	ENTPD5	CYC-AMB
3.78365827539327e-177	3.01101	0.629	0.117	1.22859167860295e-172	LOC101468182	NA	CYC-AMB
4.21700790254348e-245	2.98103	0.763	0.124	1.36930463603489e-240	atp2b1	ATP2B1	CYC-AMB
2.68032475707085e-172	2.96481	0.584	0.07	8.70328251868474e-168	coro2b	CORO2B	CYC-AMB
5.05522014731985e-211	2.86404	0.679	0.082	1.64148053403623e-206	fam20a	FAM20A	CYC-AMB
1.36435453829785e-185	2.85173	0.513	0.043	4.43019562130693e-181	LOC101486424	LOXL4	CYC-AMB
3.62169401783791e-315	2.81609	0.877	0.245	1.17600026453215e-310	trpm7	TRPM7	CYC-AMB
6.62441833091852e-224	2.81186	0.582	0.092	2.15101487623255e-219	LOC101471184	DIP2C	CYC-AMB
4.30237841299062e-200	2.77203	0.72	0.113	1.39702529448218e-195	itga1	ITGA1	CYC-AMB
7.66649290164833e-175	2.76808	0.636	0.076	2.48938691009423e-170	ca6	CA6	CYC-AMB
1.54826959242369e-166	2.76596	0.56	0.104	5.02738619355896e-162	LOC101487846	SPOP	CYC-AMB
6.96163780625856e-171	2.75643	0.694	0.102	2.26051341207022e-166	tmem132c	TMEM132C	CYC-AMB
2.02793573464662e-182	2.75011	0.757	0.178	6.58491012397105e-178	arrdc2	ARRDC2	CYC-AMB
7.38045735100878e-144	2.73073	0.562	0.07	2.39650830644606e-139	LOC101487321	B3GAT1	CYC-AMB
3.73774781700073e-196	2.70061	0.789	0.142	1.21368409365831e-191	LOC101482776	PLCL2	CYC-AMB
5.56444289703827e-209	2.65401	0.765	0.12	1.8068302530973e-204	LOC101486833	DOK4	CYC-AMB
3.36774228972422e-205	2.61496	0.787	0.117	1.09353959889635e-200	LOC101470797	GNAI2	CYC-AMB
4.09029079231373e-269	2.60054	0.931	0.293	1.32815832317219e-264	LOC101483022	NOTCH1	CYC-AMB
1.08024441918942e-173	2.57015	0.632	0.091	3.50766165354995e-169	enpep	ENPEP	CYC-AMB
3.3925604294369e-180	2.56737	0.731	0.176	1.10159829704245e-175	LOC101480403	MYO10	CYC-AMB
5.12112380788472e-215	2.51792	0.681	0.178	1.66288011165825e-210	pcgf3	PCGF3	CYC-AMB
3.8368871456634e-199	2.50975	0.825	0.154	1.24587562506836e-194	LOC101477666	DOCK3	CYC-AMB
8.81265641604278e-185	2.49206	0.845	0.277	2.86155766485325e-180	LOC101477899	TJP1	CYC-AMB
2.51426276917305e-167	2.42538	0.659	0.09	8.1640626377818e-163	LOC101480049	HUNK	CYC-AMB
7.55007150405365e-164	2.42263	0.78	0.137	2.45158371808126e-159	slc9a1	SLC9A1	CYC-AMB
5.49543453373125e-135	2.42128	0.778	0.158	1.78442254744788e-130	LOC101482992	ACPT	CYC-AMB
1.38851620926758e-167	2.41315	0.797	0.167	4.50865098311277e-163	LOC101471180	CADM1	CYC-AMB
2.11801990894915e-153	2.40795	0.668	0.239	6.87742244634877e-149	galnt2	GALNT2	CYC-AMB
2.24150324147752e-139	2.4075	0.601	0.12	7.27838517540166e-135	tshz2	TSHZ2	CYC-AMB
4.41908588392482e-154	2.39218	0.744	0.143	1.43492137736923e-149	gpr4	GPR4	CYC-AMB
1.72052563542746e-182	2.38062	0.924	0.238	5.58671879079652e-178	LOC101464258	USP43	CYC-AMB
1.64979245195315e-149	2.33933	0.524	0.059	5.35704107073707e-145	LOC101475073	ICA1	CYC-AMB
4.58660640570928e-125	2.31838	0.53	0.08	1.48931696599786e-120	LOC101473433	HS3ST3B1	CYC-AMB
3.9787875865066e-117	2.31589	0.78	0.289	1.29195211721456e-112	LOC101477779	FAM20C	CYC-AMB
2.6958674673191e-140	2.29758	0.823	0.189	8.75375125313184e-136	myrip	MYRIP	CYC-AMB
2.03474585886388e-131	2.29302	0.701	0.205	6.60702327831692e-127	slit2	SLIT2	CYC-AMB
3.49489484102529e-126	2.28042	0.705	0.171	1.13482730382932e-121	LOC101470720	PRKAR2A	CYC-AMB
3.81106950972876e-150	2.23682	0.785	0.162	1.23749238050403e-145	arid3a	ARID3A	CYC-AMB
1.14519697514588e-98	2.23356	0.5	0.082	3.71856909799618e-94	LOC101470613	FCHO1	CYC-AMB
2.15333614235902e-154	2.21433	0.776	0.259	6.99209778785399e-150	myo18a	MYO18A	CYC-AMB
6.68635077225546e-116	2.20392	0.653	0.144	2.17112495925907e-111	plcb1	PLCB1	CYC-AMB
6.80814622695563e-98	2.20354	0.588	0.136	2.21067316135476e-93	LOC101473532	SLCO3A1	CYC-AMB
5.4501191586109e-104	2.18978	0.567	0.146	1.76970819199255e-99	LOC101487219	PTPRS	CYC-AMB
8.31354596137853e-141	2.16919	0.868	0.252	2.69949150911922e-136	phex	PHEX	CYC-AMB
9.31700384644614e-108	2.16887	0.845	0.275	3.02532431897953e-103	LOC101478756	ADAMTS2	CYC-AMB
4.44659081257122e-323	2.13974	0.914	0.53	1.44385250275e-318	LOC101476097	PARD3	CYC-AMB
1.94600061726092e-111	2.13753	0.532	0.122	6.31885860430792e-107	plekhg1	PLEKHG1	CYC-AMB
4.2587312352422e-93	2.12154	0.562	0.14	1.38285261939549e-88	nck2	NCK2	CYC-AMB
6.47705266328451e-117	2.1092	0.608	0.147	2.10316377029511e-112	arhgap10	ARHGAP10	CYC-AMB
1.07143302636163e-127	2.10506	0.713	0.217	3.47905017989886e-123	LOC101482932	PPP1R9A	CYC-AMB
6.33292526817863e-104	2.077	0.53	0.096	2.05636416383028e-99	ildr2	ILDR2	CYC-AMB
7.22294395216173e-110	2.04327	0.756	0.207	2.34536213070643e-105	kidins220	KIDINS220	CYC-AMB
4.49093573637815e-96	2.03807	0.649	0.199	1.45825174295935e-91	LOC101473739	MPRIP	CYC-AMB
4.83300903492433e-91	2.02918	0.591	0.177	1.56932636373028e-86	ccser2	CCSER2	CYC-AMB
5.45859888191471e-88	1.97315	0.535	0.205	1.77246164294653e-83	nav2	NAV2	CYC-AMB
1.45201939364172e-122	1.96591	0.599	0.223	4.71485217309404e-118	scrib	SCRIB	CYC-AMB
2.25099164601221e-68	1.95749	0.58	0.168	7.30919497376624e-64	mbnl1	MBNL1	CYC-AMB
2.58280911919403e-132	1.93898	0.709	0.233	8.38663949093495e-128	LOC101479919	BAIAP2	CYC-AMB
5.68171396512442e-64	1.92791	0.556	0.164	1.84490934161555e-59	ctnnal1	CTNNAL1	CYC-AMB
1.21814578369284e-82	1.91231	0.647	0.219	3.95544117422904e-78	LOC101468575	MYOF	CYC-AMB
3.78315394319828e-145	1.91119	0.774	0.158	1.22842791689591e-140	lin7a	LIN7A	CYC-AMB
3.04153516191261e-100	1.90575	0.614	0.137	9.87616882424643e-96	LOC101477629	ATP1A1	CYC-AMB
2.65347562620383e-96	1.89167	0.66	0.17	8.61610070584646e-92	LOC101479233	MCF2L	CYC-AMB
1.47722291868393e-56	1.8571	0.507	0.158	4.79669053925858e-52	sik2	SIK2	CYC-AMB
5.44874822352555e-99	1.83247	0.586	0.214	1.76926303566098e-94	LOC101487975	EPHB4	CYC-AMB
8.98151604641095e-102	1.8197	0.638	0.184	2.9163880754301e-97	tnfrsf19	TNFRSF19	CYC-AMB
7.09603900557179e-85	1.80357	0.653	0.221	2.30415482549922e-80	pla2r1	PLA2R1	CYC-AMB
2.025942003014e-75	1.78524	0.545	0.175	6.57843627798676e-71	usp6nl	USP6NL	CYC-AMB
1.53831486880937e-72	1.76751	0.743	0.269	4.99506221051089e-68	sash1	SASH1	CYC-AMB
9.17415317815861e-69	1.76128	0.563	0.2	2.97893927847988e-64	atrn	ATRN	CYC-AMB
4.59877511787517e-105	1.75649	0.75	0.18	1.49326826852525e-100	LOC101464377	CABLES2	CYC-AMB
8.42570246779048e-66	1.75542	0.517	0.123	2.73590984831625e-61	LOC101483328	NCOA2	CYC-AMB
3.16651825325967e-64	1.73291	0.549	0.164	1.02820014201595e-59	peli1	PELI1	CYC-AMB
4.14691137077705e-77	1.73158	0.623	0.182	1.34654359120502e-72	nrp1	NRP1	CYC-AMB
4.45752156427072e-60	1.72962	0.584	0.165	1.44740182713435e-55	cobl	COBL	CYC-AMB
3.30460702052742e-63	1.72815	0.515	0.203	1.07303894563546e-58	sema6a	SEMA6A	CYC-AMB
3.06213938964987e-83	1.70005	0.597	0.141	9.9430728121321e-79	LOC101480143	PLEKHA7	CYC-AMB
9.25678597556226e-42	1.67979	0.522	0.152	3.00577097412482e-37	LOC101488128	QKI	CYC-AMB
1.5402549584137e-106	1.6626	0.731	0.175	5.00136187546512e-102	itgb3	ITGB3	CYC-AMB
2.11577054311251e-68	1.63123	0.683	0.215	6.87011853054064e-64	itgav	ITGAV	CYC-AMB
5.11450029207062e-45	1.58859	0.55	0.201	1.66072938983825e-40	sema5a	SEMA5A	CYC-AMB
5.44549640384423e-75	1.584	0.659	0.24	1.76820713729226e-70	pkp1	PKP1	CYC-AMB
7.69366990794755e-55	1.57912	0.556	0.161	2.49821155580965e-50	LOC101482297	FTL	CYC-AMB
2.27351580529694e-50	1.55715	0.502	0.171	7.38233317137968e-46	dock5	DOCK5	CYC-AMB
3.49251756378982e-44	1.52765	0.528	0.219	1.13405537813819e-39	daam2	DAAM2	CYC-AMB
1.89291713443045e-65	1.4945	0.756	0.417	6.14649122720912e-61	ldlrad4	LDLRAD4	CYC-AMB
1.01493798293463e-55	1.49143	0.552	0.172	3.29560512438703e-51	LOC101476791	ATP1A1	CYC-AMB
0	4.35223	0.574	0.018	0	ldb2	LDB2	ENDO
0	3.14365	0.51	0.025	0	LOC101481231	NOVA2	ENDO
0	3.03973	0.503	0.033	0	LOC101485332	FGD5	ENDO
2.72528753204398e-254	2.508	0.553	0.1	8.84928114530001e-250	znf521	ZNF521	ENDO
3.50408321507236e-202	2.03989	0.529	0.152	1.13781086076615e-197	hspg2	HSPG2	ENDO
2.60109664979179e-229	1.98626	0.579	0.178	8.44602093153891e-225	LOC101480758	PTPRM	ENDO
4.91838328845861e-197	1.77267	0.712	0.279	1.59704823759539e-192	tns1	TNS1	ENDO
8.47889797302688e-118	1.60069	0.508	0.176	2.75318296082156e-113	tcf4	TCF4	ENDO
3.5986154520736e-115	1.33616	0.513	0.213	1.16850642344282e-110	LOC101464589	EXT1	ENDO
1.54508859887596e-123	1.27076	0.552	0.232	5.01705718941013e-119	kiaa1217	KIAA1217	ENDO
2.3755447371728e-50	1.02458	0.559	0.443	7.71363131607379e-46	zbtb16	ZBTB16	ENDO
1.78096645186027e-57	0.296864	0.699	0.509	5.7829761658355e-53	LOC101473995	MACF1	ENDO
0	5.04752	0.847	0.048	0	sox5	SOX5	Pre-ODO
4.3466537801097e-305	4.20005	0.621	0.049	1.41140194893942e-300	erbb4	ERBB4	Pre-ODO
0	4.10441	0.777	0.046	0	caskin1	CASKIN1	Pre-ODO
0	3.97569	0.832	0.059	0	LOC101478083	GPC5	Pre-ODO
1.41302774710597e-321	3.90373	0.784	0.051	4.58824239762778e-317	rspo2	RSPO2	Pre-ODO
2.67688810915273e-243	3.86243	0.566	0.029	8.69212337922984e-239	nlgn2	NLGN2	Pre-ODO
2.47572635606976e-260	3.19914	0.787	0.117	8.0389310507941e-256	LOC101464117	SLC12A7	Pre-ODO
0	3.14494	0.832	0.201	0	LOC101469772	PTPRS	Pre-ODO
4.71689985660009e-188	3.1142	0.607	0.057	1.53162455243661e-183	smpd3	SMPD3	Pre-ODO
2.24920000652923e-254	3.09081	0.741	0.121	7.30337734120106e-250	bmp6	BMP6	Pre-ODO
1.24086034667083e-216	2.91407	0.741	0.093	4.02919763167486e-212	col11a1	COL11A1	Pre-ODO
8.12134052671972e-197	2.87227	0.647	0.1	2.63708048243116e-192	samd11	SAMD11	Pre-ODO
3.70416117500047e-253	2.81318	0.902	0.232	1.2027781751344e-248	dbn1	DBN1	Pre-ODO
1.30528307543123e-135	2.79379	0.53	0.07	4.23838467423274e-131	LOC112429734	NA	Pre-ODO
1.85383142834351e-152	2.77391	0.523	0.056	6.01957603097422e-148	pltp	PLTP	Pre-ODO
2.66179535171561e-210	2.71609	0.835	0.181	8.64311568655577e-206	unc5b	UNC5B	Pre-ODO
0	2.68885	0.995	0.557	0	col1a1	COL11A1	Pre-ODO
1.35784201977879e-239	2.59795	0.959	0.494	4.40904882242371e-235	LOC101475669	COL1A1	Pre-ODO
1.61456167825247e-175	2.58493	0.763	0.14	5.24264322545358e-171	LOC101486445	COL11A1	Pre-ODO
3.65070053093994e-147	2.56907	0.669	0.293	1.18541896940151e-142	LOC101477779	FAM20C	Pre-ODO
9.79414654535196e-151	2.56456	0.71	0.195	3.18025732474124e-146	LOC101472406	PLXNA1	Pre-ODO
1.34912630214237e-135	2.50596	0.52	0.065	4.38074801568649e-131	LOC101470351	HTR2C	Pre-ODO
2.07991631153479e-145	2.4889	0.655	0.111	6.75369625518461e-141	LOC101480668	COL11A2	Pre-ODO
4.55725679194835e-292	2.48728	0.988	0.574	1.47978685291355e-287	col1a2	COL1A2	Pre-ODO
2.42623398184335e-154	2.48667	0.604	0.087	7.87822436244355e-150	bgn	BGN	Pre-ODO
5.96457367774001e-128	2.40872	0.58	0.108	1.93675671889896e-123	LOC101472683	PLEKHG4	Pre-ODO
6.4285887254195e-114	2.40223	0.547	0.121	2.08742704503097e-109	st6gal2	ST6GAL2	Pre-ODO
6.93168893662195e-177	2.3753	0.866	0.224	2.25078871461051e-172	col27a1	COL27A1	Pre-ODO
2.22394712067756e-170	2.35124	0.861	0.228	7.2213786955521e-166	satb2	SATB2	Pre-ODO
9.68742327084122e-158	2.3466	0.758	0.279	3.14560321027485e-153	LOC101478756	ADAMTS2	Pre-ODO
4.62368764797414e-127	2.34641	0.554	0.098	1.50135761617368e-122	bambi	BAMBI	Pre-ODO
4.82768892332837e-159	2.31812	0.808	0.221	1.56759887029395e-154	col16a1	COL19A1	Pre-ODO
7.19880504235727e-212	2.25989	0.882	0.417	2.33752398530383e-207	ldlrad4	LDLRAD4	Pre-ODO
8.4165593983856e-105	2.24076	0.58	0.153	2.73294100224979e-100	LOC101482880	PLOD2	Pre-ODO
3.35881734922348e-120	2.1972	0.674	0.169	1.09064158146636e-115	sema4c	SEMA4C	Pre-ODO
1.22891049515811e-120	2.17331	0.772	0.243	3.99039526882791e-116	LOC101483538	SERPINH1	Pre-ODO
9.61079936587282e-85	2.14241	0.556	0.159	3.12072266209256e-80	pcdh7	PCDH7	Pre-ODO
3.61651608466059e-89	2.09779	0.544	0.129	1.17431893785014e-84	mmp16	MMP16	Pre-ODO
5.25783584381442e-129	2.04017	0.729	0.24	1.70727187684498e-124	fndc3b	FNDC3B	Pre-ODO
2.50557960101509e-106	2.02952	0.616	0.19	8.1358675224561e-102	plxna1	PLXNA1	Pre-ODO
2.60463433504917e-135	2.0119	0.82	0.3	8.45750814933815e-131	sparc	SPARC	Pre-ODO
8.20860445328286e-136	2.01187	0.847	0.271	2.66541595202548e-131	znf469	ZNF469	Pre-ODO
1.63101984798947e-101	2.01019	0.547	0.106	5.29608454840662e-97	plekhh1	PLEKHH1	Pre-ODO
1.91466859650517e-70	1.7215	0.635	0.245	6.21712039971193e-66	robo1	ROBO1	Pre-ODO
2.67695343771306e-56	1.64355	0.501	0.162	8.69233550759809e-52	plxna2	PLXNA2	Pre-ODO
4.24041710822102e-58	1.61711	0.6	0.223	1.37690583921045e-53	ptprd	PTPRD	Pre-ODO
1.24881889643184e-73	1.56755	0.693	0.26	4.05503983860383e-69	LOC101464804	ANK3	Pre-ODO
4.00435601184984e-44	1.41198	0.535	0.245	1.30025444060776e-39	LOC101471904	RBFOX2	Pre-ODO
1.78166653244857e-47	1.32838	0.592	0.247	5.78524939751375e-43	anks1b	ANKS1B	Pre-ODO
8.35675365855197e-24	1.26329	0.54	0.299	2.71352148046841e-19	LOC101475125	NA	Pre-ODO
2.30115015360909e-70	1.18711	0.763	0.324	7.47206466378406e-66	LOC101480286	COL5A1	Pre-ODO
7.92503837983829e-34	1.07008	0.602	0.319	2.57333921231729e-29	LOC101479448	KLF13	Pre-ODO
1.29409731092168e-36	1.04913	0.767	0.486	4.20206337829378e-32	afdn	AFDN	Pre-ODO
1.72569208126827e-27	1.02882	0.532	0.295	5.60349475708621e-23	thrb	THRB	Pre-ODO
2.0395646794185e-25	1.00682	0.537	0.275	6.62267047053982e-21	LOC101483158	GNAO1	Pre-ODO
3.18829508290422e-22	0.986233	0.525	0.314	1.03527129636983e-17	snd1	SND1	Pre-ODO
1.22334880215863e-22	0.983247	0.508	0.28	3.97233589548929e-18	jmjd1c	JMJD1C	Pre-ODO
2.17049891321226e-43	0.927424	0.501	0.201	7.04782702109153e-39	LOC101464304	EFNB3	Pre-ODO
3.2756898589171e-63	0.864727	0.645	0.246	1.06364925408897e-58	LOC101464258	USP43	Pre-ODO
1.56506304204661e-16	0.804958	0.607	0.399	5.08191620382954e-12	LOC101465111	NA	Pre-ODO
7.2355387752124e-18	0.760216	0.53	0.302	2.34945179569922e-13	LOC101471578	PTPRA	Pre-ODO
3.39798422667194e-28	0.748536	0.556	0.287	1.10335945824265e-23	tns1	TNS1	Pre-ODO
1.38871820425883e-70	0.69524	0.712	0.282	4.50930688104885e-66	LOC101470234	CADM1	Pre-ODO
3.68516783829926e-11	0.677203	0.686	0.512	1.19661084877415e-06	LOC101473995	MACF1	Pre-ODO
3.19464896997735e-35	0.659242	0.691	0.371	1.03733446704135e-30	msi2	MSI2	Pre-ODO
3.29529210955829e-20	0.631939	0.501	0.269	1.07001430089467e-15	LOC112430030	NA	Pre-ODO
5.02699152246039e-13	0.53824	0.571	0.365	1.63231441725811e-08	LOC101480214	RNF43	Pre-ODO
1.62200742425032e-30	0.459483	0.542	0.26	5.26682030728322e-26	phex	PHEX	Pre-ODO
1.00080017708116e-05	0.32606	0.556	0.419	0.32497	btg1	BTG1	Pre-ODO
0.0127795	0.250001	0.561	0.459	1	LOC101481412	PLXNB2	Pre-ODO
0	4.80919	0.679	0.011	0	LOC101471379	TRAC	NT
6.00687093647993e-213	3.83934	0.551	0.039	1.9504910617844e-208	LOC101472899	NA	NT
2.4192871024692e-305	3.45902	0.564	0.008	7.85566715042773e-301	LOC101485314	NA	NT
0	3.35729	0.579	0.006	0	LOC101485117	NA	NT
4.71475168203272e-107	2.30252	0.51	0.104	1.53092701867285e-102	LOC101470493	NA	NT
3.28261271198174e-124	2.1522	0.636	0.255	1.06589717370759e-119	LOC101466366	VMP1	NT
9.1824960058019e-51	1.31398	0.551	0.205	2.98164827804393e-46	LOC101484207	CELF2	NT
1.33052533744197e-52	1.31177	0.585	0.263	4.32034882320783e-48	LOC101485431	FKBP5	NT
1.76850683606249e-61	1.21408	0.515	0.223	5.74251854737852e-57	LOC101487808	GNAI2	NT
8.12240412342493e-44	1.20101	0.559	0.264	2.63742584291731e-39	rara	RARA	NT
4.32252166423457e-20	0.376344	0.533	0.42	1.40356600959361e-15	btg1	BTG1	NT
6.15635080953483e-210	5.70303	0.591	0.043	1.99902867136405e-205	LOC112431692	CLEC4E	Bone MP
0	5.67763	0.818	0.021	0	grik4	GRIK4	Bone MP
9.2183308211601e-226	5.60735	0.553	0.022	2.9932842009389e-221	LOC101465423	NA	Bone MP
0	5.54994	0.866	0.008	0	shtn1	KIAA1598	Bone MP
0	5.54506	0.808	0.029	0	LOC101485322	NFATC1	Bone MP
0	5.3406	0.76	0.021	0	LOC101486434	CTSK	Bone MP
0	5.05898	0.818	0.013	0	slc37a2	SLC37A2	Bone MP
0	5.04354	0.853	0.017	0	akap6	AKAP6	Bone MP
0	4.75718	0.716	0.011	0	LOC101478426	ACP5	Bone MP
3.66652044566539e-318	4.57261	0.888	0.061	1.19055585391201e-313	LOC101468028	SPP1	Bone MP
7.70079253854681e-312	4.49013	0.62	0.006	2.50052434519154e-307	mmp13	MMP13	Bone MP
7.23814446756994e-316	4.31445	0.661	0.017	2.35029789006464e-311	map1a	MAP1A	Bone MP
1.69401218493886e-253	4.24681	0.62	0.016	5.50062696571498e-249	LOC101480854	PTPRJ	Bone MP
1.28613315420226e-281	4.00662	0.687	0.023	4.17620296501016e-277	LOC101472755	TRPV1	Bone MP
2.42739342783604e-277	3.93723	0.796	0.069	7.88198919952639e-273	ckb	CKB	Bone MP
3.71629523959072e-281	3.77366	0.7	0.045	1.2067182272475e-276	dgkz	DGKZ	Bone MP
0	3.70725	0.604	0.002	0	LOC101464885	ROBO1	Bone MP
1.40856876256954e-173	3.57901	0.527	0.049	4.57376362893954e-169	LOC101488065	JDP2	Bone MP
7.33333466011251e-253	3.57316	0.665	0.022	2.38120709748513e-248	csf1r	CSF1R	Bone MP
2.84565125918396e-260	3.51188	0.69	0.068	9.24011420369625e-256	myo1e	MYO1E	Bone MP
1.87773790292924e-223	3.44544	0.744	0.12	6.09720274460152e-219	LOC101464117	SLC12A7	Bone MP
6.81874783241847e-207	3.43266	0.786	0.087	2.2141156086646e-202	mef2c	MEF2C	Bone MP
2.75313266369407e-215	3.42422	0.776	0.128	8.93969707228101e-211	antxr2	ANTXR2	Bone MP
0	3.39868	0.895	0.196	0	zfhx4	ZFHX4	Bone MP
6.41660040125538e-253	3.30153	0.716	0.106	2.08353431629164e-248	oxr1	OXR1	Bone MP
1.88393391403488e-237	3.28547	0.709	0.108	6.11732181226267e-233	llgl2	LLGL2	Bone MP
8.09560498190787e-176	3.1744	0.655	0.079	2.6287238936753e-171	mme	MME	Bone MP
2.45422592644889e-178	3.16267	0.578	0.091	7.9691170057722e-174	LOC101473612	ATP1A3	Bone MP
8.92240089488789e-139	3.03494	0.543	0.052	2.89719279457905e-134	LOC101476427	AKT3	Bone MP
0	3.0246	0.805	0.247	0	utrn	UTRN	Bone MP
6.96327173851949e-153	2.99851	0.658	0.093	2.26104396621466e-148	zeb1	ZEB1	Bone MP
4.59730733935199e-249	2.98858	0.856	0.165	1.49279166616099e-244	cobl	COBL	Bone MP
1.68389773866266e-148	2.98721	0.748	0.157	5.46778434721154e-144	LOC101468195	SLC4A2	Bone MP
6.63411524623302e-137	2.94953	0.709	0.129	2.15416356160432e-132	LOC101468786	NCAM1	Bone MP
5.69995165485319e-158	2.93726	0.623	0.111	1.85083130184738e-153	mef2d	MEF2D	Bone MP
2.58552990265554e-171	2.90071	0.588	0.081	8.3954741469128e-167	taok3	TAOK3	Bone MP
6.55172386585746e-150	2.89046	0.623	0.084	2.12741025648258e-145	carmil1	CARMIL1	Bone MP
1.56211733249236e-147	2.85332	0.597	0.115	5.07235119033593e-143	LOC101480816	BCAR3	Bone MP
5.90083715507868e-133	2.82277	0.518	0.063	1.9160608326256e-128	LOC101476063	SH3PXD2A	Bone MP
1.04626158673365e-128	2.81832	0.55	0.079	3.39731599828283e-124	LOC101474638	PLXNB3	Bone MP
2.22637966396176e-136	2.75817	0.578	0.129	7.22927740685023e-132	vav2	VAV2	Bone MP
9.70206100926942e-125	2.75806	0.575	0.09	3.15035623031987e-120	cacna2d2	CACNA2D2	Bone MP
1.54500440964088e-154	2.63118	0.649	0.132	5.01678381854489e-150	ptpn4	PTPN4	Bone MP
8.5919745733388e-122	2.61021	0.578	0.113	2.78990006370884e-117	LOC101485569	ZMIZ1	Bone MP
1.35972145833357e-137	2.55294	0.62	0.131	4.41515154735495e-133	fam214a	FAM214A	Bone MP
4.95976033246992e-94	2.52946	0.55	0.111	1.61048377755631e-89	LOC101463803	SLC6A6	Bone MP
3.03231738654736e-101	2.5186	0.534	0.099	9.84623778585793e-97	tex264	TEX264	Bone MP
9.0859231070575e-96	2.48015	0.53	0.086	2.95029009209264e-91	LOC101479751	BCR	Bone MP
5.30895401614105e-146	2.45436	0.716	0.193	1.72387045858116e-141	LOC101484118	SRGAP1	Bone MP
1.43991291127719e-160	2.40343	0.754	0.238	4.67554121420816e-156	LOC101465053	FLNA	Bone MP
1.69616986604763e-313	2.37043	0.933	0.51	5.50763317204327e-309	LOC101473995	MACF1	Bone MP
4.20039337279057e-83	2.34241	0.585	0.164	1.36390973207883e-78	LOC101464129	MAN1C1	Bone MP
2.83703094134876e-112	2.31743	0.543	0.128	9.21212316965355e-108	LOC101486064	NA	Bone MP
1.6601817694325e-91	2.30319	0.591	0.151	5.39077622352426e-87	bmp2k	AAK1	Bone MP
1.52031289241391e-79	2.22097	0.553	0.108	4.93660799295722e-75	prdm1	PRDM1	Bone MP
1.01702133140623e-84	2.20835	0.665	0.179	3.30236996520916e-80	tcf4	TCF4	Bone MP
4.79211447739082e-131	2.19664	0.77	0.273	1.55604749195357e-126	LOC101483158	GNAO1	Bone MP
1.62399546200013e-77	2.13156	0.553	0.133	5.27327566466062e-73	LOC101479639	NAV1	Bone MP
1.4346786666917e-73	2.05337	0.524	0.109	4.65854509861461e-69	arap1	ARAP1	Bone MP
7.07044508082972e-77	2.02978	0.527	0.139	2.29584422219622e-72	LOC101482619	TAOK2	Bone MP
3.99988860360774e-104	2.01401	0.712	0.315	1.29880382847747e-99	LOC101473100	ATP2B4	Bone MP
3.58606985937275e-66	1.9843	0.527	0.139	1.16443274403692e-61	LOC101473933	MYO9B	Bone MP
1.20215949415799e-77	1.97878	0.693	0.258	3.90353209348041e-73	abr	ABR	Bone MP
4.06588512525494e-62	1.951	0.518	0.133	1.32023355902153e-57	LOC101479512	PPFIBP2	Bone MP
1.17151501112923e-63	1.91502	0.613	0.187	3.80402639263772e-59	LOC101480683	ZMIZ1	Bone MP
8.43386408625239e-74	1.89249	0.633	0.223	2.73856000744701e-69	LOC101468575	MYOF	Bone MP
5.39736686567957e-61	1.83398	0.636	0.249	1.75257899495481e-56	LOC101486253	PLXNB2	Bone MP
1.27438197668103e-72	1.78841	0.607	0.226	4.13804571648098e-68	cux1	CUX1	Bone MP
1.50595318599251e-57	1.77834	0.594	0.199	4.88998059023629e-53	LOC101472613	LRP1	Bone MP
1.36751034326322e-56	1.72787	0.623	0.222	4.44044283560999e-52	fosl2	FOSL2	Bone MP
7.50129973317017e-45	1.67221	0.665	0.285	2.43574703635768e-40	tspan9	TSPAN9	Bone MP
1.49466942243032e-95	1.656	0.693	0.18	4.85334108157348e-91	itgb3	ITGB3	Bone MP
5.25480946282685e-54	1.58941	0.585	0.241	1.70628918067451e-49	wsb1	WSB1	Bone MP
8.82581400982056e-39	1.49521	0.546	0.212	2.86583006712883e-34	LOC101480652	ELMO1	Bone MP
9.35445951707058e-46	1.45597	0.559	0.179	3.03748654978799e-41	rbm47	RBM47	Bone MP
3.33199418157866e-42	1.3291	0.553	0.349	1.08193183070041e-37	LOC101480454	FAM208A	Bone MP
5.86432077738307e-105	1.31567	0.837	0.257	1.90420359962406e-100	phex	PHEX	Bone MP
3.54782891160694e-27	1.20873	0.55	0.237	1.15201552588789e-22	LOC101475732	BTBD11	Bone MP
9.31820244697776e-22	1.15984	0.527	0.265	3.02571351655815e-17	rara	RARA	Bone MP
2.0197607772614e-26	1.15697	0.514	0.224	6.5583652198455e-22	LOC101487808	GNAI2	Bone MP
5.64683009637231e-38	1.01117	0.955	0.841	1.83358220059305e-33	ahnak	AHNAK	Bone MP
2.31094370393551e-47	1.00483	0.639	0.253	7.50386530104898e-43	dock4	DOCK4	Bone MP
1.8034224353184e-18	0.985467	0.78	0.587	5.85589298972237e-14	LOC101482188	PLEC	Bone MP
9.39066629990196e-14	0.927252	0.524	0.322	3.04924325424117e-09	cblb	CBLB	Bone MP
1.41219539582829e-09	0.641464	0.684	0.474	4.58553966979403e-05	diaph2	DIAPH2	Bone MP
4.48898356626546e-10	0.556064	0.511	0.312	1.45761785380206e-05	dab2ip	DAB2IP	Bone MP
0.23969	0.265575	0.907	0.874	1	LOC101471961	PTCHD4	Bone MP
2.79558161844753e-273	4.5893	0.809	0.055	9.07753307326099e-269	LOC101467662	KCNH2	PDL
0	4.07086	0.946	0.12	0	LOC101484468	SLC20A1	PDL
6.53685023857382e-249	3.76513	0.763	0.122	2.12258064096731e-244	LOC101478053	DCHS2	PDL
4.28783185579406e-120	3.01261	0.642	0.076	1.39230188189489e-115	rspo1	RSPO1	PDL
2.32693060611617e-141	2.73146	0.829	0.196	7.55577637111982e-137	slc20a2	SLC20A2	PDL
9.88905782638379e-154	2.57176	0.623	0.114	3.21107596680508e-149	prrc2b	PRRC2B	PDL
2.13446069934091e-92	2.49274	0.521	0.071	6.93080733682987e-88	LOC101476173	RASGEF1B	PDL
9.70903230320512e-92	2.38949	0.545	0.115	3.15261987917373e-87	LOC101480279	CNTD1	PDL
4.74791713362311e-116	2.37301	0.844	0.237	1.54169617245876e-111	dbn1	DBN1	PDL
7.72804713131756e-85	2.37251	0.56	0.105	2.50937418401012e-80	scara3	SCARA3	PDL
1.49151797660926e-85	2.27508	0.56	0.187	4.84310802184792e-81	epha3	EPHA3	PDL
1.08814348816328e-62	1.93075	0.658	0.332	3.533310720415e-58	dst	DST	PDL
4.57580374033562e-60	1.84029	0.595	0.173	1.48580923252438e-55	sema4c	SEMA4C	PDL
6.13293287319226e-45	1.60289	0.603	0.27	1.99142463325426e-40	LOC101466654	SLC20A1	PDL
1.07601714573226e-66	1.57778	0.545	0.152	3.49393527390723e-62	LOC101483279	NUDT4	PDL
6.31226106687058e-36	1.25198	0.549	0.223	2.04965429102354e-31	fosl2	FOSL2	PDL
1.86973386214304e-31	1.23359	0.623	0.3	6.07121282376468e-27	LOC101475125	NA	PDL
8.4530808244495e-35	1.23285	0.553	0.259	2.744799874507e-30	tanc2	TANC2	PDL
4.78868813495687e-39	1.16659	0.599	0.296	1.55493492430184e-34	LOC101477779	FAM20C	PDL
9.86437247659384e-31	0.994078	0.525	0.208	3.20306038687478e-26	LOC101469772	PTPRS	PDL
8.55216922655739e-30	0.838475	0.677	0.343	2.77697486955545e-25	fgfr2	FGFR2	PDL
9.17385066768931e-36	0.799988	0.607	0.234	2.9788410503054e-31	satb2	SATB2	PDL
1.6727495647448e-14	0.518119	0.634	0.459	5.43158511168285e-10	LOC101481412	PLXNB2	PDL
8.96401622942585e-38	0.433942	0.642	0.258	2.91070570985687e-33	sdk2	SDK2	PDL
1.08831674654881e-09	0.408844	0.514	0.374	3.53387330771864e-05	msi2	MSI2	PDL
9.5855340263628e-09	0.370273	0.599	0.489	0.000311252	gpatch8	GPATCH8	PDL
6.41911277875124e-09	0.261663	0.564	0.42	0.000208435	btg1	BTG1	PDL
3.19070069092856e-23	0.257595	0.533	0.284	1.03605242135141e-18	LOC101478756	ADAMTS2	PDL
0	8.76034	0.983	0.015	0	LOC101483848	NA	B
0	6.75741	0.901	0.004	0	LOC101483544	MUC5B	B
1.0891557755154e-250	6.12809	0.645	0.006	3.53659771867605e-246	LOC101487806	NA	B
0	5.12594	0.802	0.014	0	fer1l6	FER1L6	B
3.11747556584387e-274	4.33938	0.624	0.002	1.01227549098516e-269	bcas1	NA	B
8.62929884354877e-268	4.06064	0.744	0.032	2.80201962748872e-263	LOC101479915	SYTL2	B
3.06031496033946e-231	3.74487	0.707	0.045	9.93714870771827e-227	plcb4	PLCB4	B
3.82571325479888e-195	3.61844	0.843	0.085	1.24224735096574e-190	LOC101470916	SYT7	B
1.20743631956798e-192	3.57287	0.566	0.016	3.92066647326918e-188	LOC105941471	B4GALNT2	B
1.45310125185115e-175	3.49514	0.541	0.01	4.71836507488586e-171	cers3	CERS3	B
1.97659016558044e-137	3.40853	0.545	0.02	6.41818592665625e-133	samd12	SAMD12	B
2.88300108881655e-194	3.26126	0.715	0.106	9.36139283549621e-190	slc39a11	SLC39A11	B
5.66920902207893e-151	3.21145	0.541	0.039	1.84084886155925e-146	itsn2	ITSN2	B
6.65042680369449e-187	3.20806	0.512	0.004	2.15946008742764e-182	hepacam2	HEPACAM2	B
4.1976031570564e-155	3.18208	0.599	0.043	1.36300372112778e-150	LOC101464309	ARFIP2	B
2.03819527184807e-148	3.12932	0.587	0.044	6.61822386721787e-144	cd63	CD63	B
1.64345686786798e-111	2.97847	0.562	0.056	5.3364687956541e-107	unc13b	UNC13B	B
2.40068729822975e-121	2.95097	0.504	0.033	7.79527172608181e-117	LOC101477685	MCTP2	B
9.84954333080973e-115	2.79417	0.773	0.19	3.19824521494723e-110	nckap5	NCKAP5	B
1.54900166399197e-126	2.71226	0.777	0.154	5.02976330314834e-122	itpr3	ITPR3	B
7.70861995400086e-72	2.54	0.554	0.075	2.50306598526362e-67	esrp1	ESRP1	B
1.0879335410647e-102	2.49869	0.55	0.057	3.5326290011912e-98	LOC101481813	SYTL1	B
2.8710964733637e-84	2.4708	0.508	0.076	9.32273735865927e-80	dym	DYM	B
2.57451476417712e-88	2.17054	0.533	0.091	8.35970689075953e-84	LOC101483511	C4orf19	B
2.65428963548807e-51	2.14396	0.599	0.127	8.61874387539332e-47	crybg1	CRYBG1	B
1.31374627560339e-51	2.07276	0.628	0.166	4.26586553151177e-47	magi1	MAGI1	B
3.81922525717332e-51	1.90853	0.566	0.161	1.24014063325675e-46	akap9	AKAP9	B
2.03310370874872e-48	1.88366	0.649	0.238	6.60169105267797e-44	kiaa1217	KIAA1217	B
1.02717047599506e-55	1.83344	0.595	0.152	3.33532525260354e-51	casz1	CASZ1	B
8.14957949347202e-52	1.59976	0.558	0.15	2.6462499573253e-47	foxp1	FOXP1	B
3.2581263880592e-32	1.56169	0.616	0.199	1.0579462194667e-27	LOC101468518	MYOF	B
1.80975385461276e-25	1.45363	0.504	0.181	5.87645174131311e-21	mast4	MAST4	B
1.3580787765333e-20	1.34493	0.591	0.24	4.40981759528129e-16	cast	CAST	B
1.67721878001283e-25	1.3442	0.603	0.27	5.44609710057967e-21	LOC101466654	SLC20A1	B
5.04351543306607e-28	1.27863	0.579	0.319	1.63767989627088e-23	LOC101475428	CLK4	B
1.6246207933342e-26	1.2276	0.5	0.222	5.27530617803549e-22	slk	SLK	B
6.5037037064289e-15	1.21437	0.504	0.242	2.11181763051453e-10	LOC101486661	NA	B
8.94746476905284e-22	1.15061	0.686	0.513	2.90533128515915e-17	LOC101473995	MACF1	B
1.43981896785408e-64	1.10651	0.57	0.146	4.67523617051899e-60	LOC101480143	PLEKHA7	B
3.67992404803915e-19	1.08234	0.583	0.384	1.19490813763879e-14	LOC101467256	HIF3A	B
6.75956198876789e-19	0.997678	0.649	0.412	2.19489737337282e-14	ogt	OGT	B
7.99753689819703e-23	0.961343	0.669	0.3	2.59688020621356e-18	LOC101475125	NA	B
9.505591792353e-11	0.867291	0.541	0.275	3.08656071089494e-06	nhsl1	NHSL1	B
6.27705781760126e-06	0.839806	0.5	0.313	0.203822	dab2ip	DAB2IP	B
1.16192391508736e-07	0.7601	0.529	0.273	0.00377288	nectin1	NECTIN1	B
0.00010921	0.713228	0.781	0.588	1	LOC101482188	PLEC	B
8.02450771766574e-08	0.711057	0.636	0.388	0.00260564	LOC101476066	KRT24	B
1.51774685879006e-05	0.680066	0.517	0.377	0.492828	sf3b1	SF3B1	B
9.54946825741138e-10	0.568963	0.558	0.319	3.10080783786405e-05	pitx1	PITX1	B
0.0376082	0.543537	0.537	0.417	1	cirbp	CIRBP	B
7.33618201600028e-05	0.541909	0.946	0.841	1	ahnak	AHNAK	B
0.0553386	0.34649	0.665	0.616	1	LOC101471949	RBM5	B
0	5.28224	0.87	0.092	0	zeb2	ZEB2	PC
0	4.83813	0.737	0.007	0	LOC101485630	EBF1	PC
6.74196608316225e-258	4.17113	0.688	0.051	2.18918380686361e-253	col4a2	CantFind	PC
7.06235288184679e-195	3.91266	0.558	0.039	2.29321660426447e-190	col4a1	CantFind	PC
6.20791043420199e-189	3.51149	0.551	0.065	2.01577059708973e-184	mcam	MCAM	PC
1.2343433661476e-162	3.46307	0.589	0.074	4.00803634421787e-158	LOC101487121	TENC1	PC
1.54836121091254e-180	3.35125	0.593	0.122	5.02768368795409e-176	cacna1c	CACNA1C	PC
1.06614328510863e-197	3.3387	0.811	0.11	3.46187386107624e-193	LOC112430268	IL21R	PC
2.67460965221303e-243	3.3308	0.919	0.198	8.68472500170091e-239	LOC101467390	PPYR1	PC
1.89113105768314e-151	3.30899	0.572	0.052	6.14069165740292e-147	LOC101466889	PCDH1	PC
2.74773109226885e-167	3.2968	0.533	0.033	8.92215762970619e-163	pdgfrb	PDGFRB	PC
2.48561475281278e-139	3.24082	0.537	0.076	8.07103966385839e-135	epas1	EPAS1	PC
1.2536375693605e-212	2.97192	0.684	0.128	4.07068655147048e-208	LOC101472471	CALD1	PC
3.50732826596489e-105	2.73569	0.554	0.097	1.13886456124146e-100	LOC101479418	RBMS3	PC
2.06424145153391e-99	2.38926	0.526	0.111	6.70279841727575e-95	LOC101465160	CDK14	PC
5.83246237288998e-76	2.13997	0.568	0.181	1.89385885710111e-71	tcf4	TCF4	PC
2.17669357752071e-88	2.12327	0.561	0.159	7.0679417155675e-84	LOC101485111	KIAA1211	PC
9.71855228964883e-91	2.09554	0.526	0.139	3.15571111397187e-86	LOC101484507	NOTCH3	PC
1.83401921695405e-79	1.94875	0.526	0.15	5.95524379937148e-75	LOC101487219	PTPRS	PC
2.57113245769825e-55	1.88442	0.512	0.153	8.348724203392e-51	pde4d	PDE4D	PC
2.66185992562197e-60	1.4007	0.582	0.244	8.64332536448709e-56	col18a1	COL18A1	PC
3.67451324438478e-39	1.31812	0.586	0.288	1.19315119558418e-34	tns1	TNS1	PC
7.72261033221023e-52	1.23961	0.509	0.176	2.50760880097198e-47	LOC101471180	CADM1	PC
9.47515962379522e-31	0.933049	0.516	0.313	3.07667908144255e-26	dab2ip	DAB2IP	PC
4.34281146697952e-22	0.670682	0.519	0.301	1.41015431144292e-17	LOC101475125	NA	PC
2.75188158774347e-09	0.374443	0.572	0.459	8.93563470356182e-05	LOC101481412	PLXNB2	PC
0	5.74244	0.921	0.003	0	LOC101482567	CALB2	TB
5.86646480291416e-170	5.62143	0.515	0.003	1.90489978615426e-165	LOC101474069	NA	TB
3.4822452385334e-234	5.11635	0.794	0.025	1.13071985140418e-229	tenm1	TENM1	TB
2.64579982127411e-166	5.10486	0.515	0.002	8.59117659965917e-162	LOC101463981	GPR113	TB
9.91514548199909e-222	4.94076	0.655	0.033	3.21954688945993e-217	myo3a	MYO3A	TB
2.60790332111829e-254	4.86358	0.824	0.008	8.4681228740032e-250	l1cam	L1CAM	TB
3.28776287459601e-297	4.75682	0.836	0.003	1.06756948301007e-292	trpm5	TRPM5	TB
2.20603608088202e-252	4.69822	0.764	0.004	7.16321975823201e-248	plcb2	PLCB2	TB
4.21342560354145e-181	4.5204	0.727	0.014	1.36814142772594e-176	col19a1	COL19A1	TB
3.32680424970169e-161	4.23884	0.564	0.007	1.08024660792064e-156	LOC101483150	DSCAM	TB
1.21166142642593e-191	4.16557	0.685	0.04	3.93438581774765e-187	LOC101467136	KCNQ5	TB
1.38283576455881e-165	3.83022	0.661	0.014	4.4902060110989e-161	LOC101487050	RAP1GAP	TB
1.56748838584851e-144	3.72894	0.521	0.004	5.08979153768871e-140	LOC101475111	DSCAML1	TB
1.3978811343358e-260	3.60903	0.842	0.179	4.53905983130178e-256	inpp5a	INPP5A	TB
3.37047334817869e-142	3.5628	0.691	0.047	1.0944264008871e-137	atp2a3	ATP2A3	TB
6.84296659742217e-88	3.54274	0.57	0.055	2.22197968384895e-83	LOC101466889	PCDH1	TB
3.79017523478615e-123	3.53381	0.63	0.04	1.23070780048741e-118	LOC101478098	DGKG	TB
2.90358513337487e-104	3.22427	0.527	0.047	9.42823128658153e-100	grk6	GRK6	TB
1.77459573583082e-99	3.19041	0.576	0.053	5.76228981381625e-95	mical2	MICAL2	TB
1.27697010635193e-139	3.16336	0.788	0.103	4.14644963233534e-135	ttll10	TTLL10	TB
1.77702064885605e-107	3.12065	0.558	0.08	5.77016374890048e-103	atp8b1	ATP8B1	TB
4.46707574581336e-96	3.08924	0.515	0.032	1.45050416542306e-91	itpkb	ITPKB	TB
9.01705020281237e-95	3.07326	0.527	0.05	2.9279263713552e-90	zdhhc8	ZDHHC8	TB
9.6122692854187e-100	3.02615	0.655	0.078	3.12119995966831e-95	ptk2	PTK2	TB
8.74234251264428e-86	3.00172	0.564	0.045	2.83872603728072e-81	LOC101468716	PCBP4	TB
2.63111982520031e-97	2.96828	0.715	0.1	8.54350918440794e-93	LOC101475998	CTNND2	TB
1.46350109488246e-94	2.92226	0.685	0.117	4.75213440519285e-90	sdk1	SDK1	TB
5.52023809612116e-94	2.83945	0.77	0.165	1.7924765121915e-89	LOC101464129	MAN1C1	TB
1.14906424015238e-102	2.74856	0.691	0.059	3.73112649419878e-98	LOC101467662	KCNH2	TB
1.23277201653434e-70	2.71421	0.667	0.13	4.00293401488867e-66	LOC101486200	SLC6A6	TB
8.14288256647601e-81	2.68388	0.57	0.115	2.64407539816043e-76	LOC101485569	ZMIZ1	TB
9.156966955937e-71	2.65358	0.558	0.075	2.9733587402623e-66	pkn1	PKN1	TB
2.11038763493839e-74	2.64945	0.582	0.072	6.85263968940846e-70	arhgap21	ARHGAP21	TB
4.4658828518575e-79	2.63143	0.691	0.098	1.45011682082665e-74	kremen1	SUSD2	TB
2.60103056432324e-91	2.6114	0.794	0.156	8.44580634541398e-87	itpr3	ITPR3	TB
8.37287119974609e-56	2.53367	0.515	0.062	2.71875500726955e-51	LOC101481158	PLCL2	TB
4.57639193217308e-83	2.52984	0.885	0.224	1.48600022429592e-78	ptprd	PTPRD	TB
3.44182975825125e-76	2.48289	0.812	0.218	1.11759654080176e-71	LOC105940793	PCDHAC1	TB
3.01919735486201e-56	2.44879	0.558	0.085	9.80363573097243e-52	ncoa3	NCOA3	TB
7.41918177540844e-39	2.39119	0.527	0.161	2.40908251429287e-34	cacna1g	CACNA1G	TB
1.93625858852396e-53	2.30609	0.673	0.143	6.28722526279617e-49	LOC101479109	EPB41L1	TB
1.79194683829474e-54	2.27489	0.57	0.109	5.81863057862686e-50	LOC101473194	LIMA1	TB
1.33366977182369e-67	2.26744	0.545	0.141	4.33055911608871e-63	osbpl8	OSBPL8	TB
2.2548239755196e-43	2.20613	0.533	0.099	7.3216389309097e-39	LOC101479418	RBMS3	TB
1.05773288312761e-68	2.05742	0.745	0.281	3.43456444480368e-64	LOC101465416	EPHA10	TB
1.98149524151572e-37	2.05139	0.545	0.165	6.43411319872568e-33	man1a1	MAN1A1	TB
2.69347553840992e-37	1.96898	0.515	0.101	8.74598442077087e-33	LOC101471753	NA	TB
1.70590454915472e-30	1.74203	0.582	0.187	5.53924266156028e-26	ivns1abp	IVNS1ABP	TB
3.95122149696396e-40	1.49864	0.618	0.213	1.28300113227917e-35	LOC101475072	PLXNB1	TB
3.84339691093603e-30	1.47352	0.624	0.229	1.24798941095004e-25	myo10	MYO10	TB
1.3444326394081e-26	1.41999	0.552	0.25	4.36550722342203e-22	fbxl17	FBXL17	TB
1.23030237585661e-22	1.34921	0.503	0.165	3.99491484464399e-18	plxna2	PLXNA2	TB
5.75028870180564e-33	1.2975	0.952	0.587	1.86717624436331e-28	LOC101482188	PLEC	TB
1.55165452956357e-23	1.22728	0.576	0.215	5.03837742294587e-19	fam13b	FAM13B	TB
1.1370620083416e-19	1.17787	0.558	0.287	3.692154047286e-15	stk26	STK26	TB
5.14234626659995e-15	1.15038	0.521	0.235	1.66977125622767e-10	jarid2	JARID2	TB
2.34586507035682e-14	1.13748	0.533	0.236	7.61725846995563e-10	hivep2	HIVEP2	TB
1.45302235012869e-18	1.13043	0.527	0.22	4.71810887310286e-14	igf1r	IGF1R	TB
2.63338108927457e-32	1.10916	0.8	0.423	8.55085173498347e-28	fbrsl1	FBRSL1	TB
5.93289308137228e-10	0.843059	0.545	0.313	1.92646971245239e-05	dab2ip	DAB2IP	TB
3.39851139339436e-21	0.494684	0.612	0.269	1.10353063454908e-16	agrn	AGRN	TB
0.00195479	0.473883	0.57	0.487	1	zbtb20	ZBTB20	TB
1.61214640603931e-07	0.397746	0.582	0.374	0.0052348	msi2	MSI2	TB
5.37928382432557e-87	3.34134	0.765	0.097	1.74670725059676e-82	zeb2	ZEB2	GLIA
6.57886167515683e-120	3.01479	0.523	0.178	2.13622217454018e-115	LOC101471180	CADM1	GLIA
3.39413686395215e-73	2.87598	0.516	0.06	1.1021101810939e-68	dmd	DMD	GLIA
1.17138903389608e-61	2.78482	0.588	0.099	3.80361733196395e-57	LOC101479418	RBMS3	GLIA
6.75639500792821e-74	2.51579	0.706	0.208	2.19386902302437e-69	LOC101469772	PTPRS	GLIA
3.25935863739517e-67	1.96224	0.641	0.105	1.05834634314859e-62	adgrg6	ADGRG6	GLIA
6.00538394888884e-37	1.86573	0.673	0.207	1.95000822204369e-32	LOC101484207	CELF2	GLIA
5.56512457562327e-39	1.64051	0.575	0.227	1.80705160095063e-34	nav3	NAV3	GLIA
7.06283289611246e-29	1.29413	0.608	0.268	2.29337246969668e-24	LOC101469882	QKI	GLIA
2.24917449852806e-29	0.971553	0.654	0.313	7.30329451417048e-25	dab2ip	DAB2IP	GLIA
0	4.55933	0.691	0.134	0	LOC101468408	SLC5A7	ES-1
0	4.47312	0.704	0.179	0	mmp15	MMP15	ES-1
1.40236261562632e-288	3.72595	0.559	0.136	4.55361164920023e-284	aox1	AOX1	ES-1
6.1685742278092e-140	3.40212	0.566	0.033	2.00299773751192e-135	angptl3	ANGPTL3	ES-1
1.79268593242628e-188	3.1192	0.526	0.094	5.82103049118139e-184	LOC101465773	TKTL2	ES-1
6.39513150561432e-137	3.05963	0.533	0.11	2.07656315118802e-132	dag1	DAG1	ES-1
3.4189549864209e-49	2.48407	0.5	0.086	1.11016887364073e-44	abca12	ABCA12	ES-1
3.1454688591778e-21	0.941716	0.507	0.26	1.02136519326362e-16	LOC101470166	DDX5	ES-1
2.01739812503164e-08	0.829378	0.553	0.32	0.000655069	LOC101475428	CLK4	ES-1
8.63192634279708e-24	0.564209	0.658	0.249	2.80287280276964e-19	LOC101483538	SERPINH1	ES-1
2.62414095810671e-08	0.460639	0.513	0.242	0.000852085	LOC101485955	KRT1	ES-1
5.58986435377272e-08	0.272811	0.605	0.389	0.00181508	LOC101476066	KRT24	ES-1
1.64167203439301e-123	4.49966	0.65	0.014	5.33067326287754e-119	LOC101470357	GAD1	ES-2
1.3406066501416e-143	4.23541	0.692	0.013	4.3530838536748e-139	LOC112429686	CHL1	ES-2
4.35684593178736e-90	4.21805	0.5	0.026	1.41471144251067e-85	LOC101467375	SCN5A	ES-2
2.06209895113745e-112	3.99988	0.592	0.016	6.69584150423842e-108	ajap1	AJAP1	ES-2
2.3274864613494e-107	3.86652	0.742	0.068	7.55758128864762e-103	LOC101478083	GPC5	ES-2
2.63339649376753e-108	3.72817	0.5	0.011	8.55090175491256e-104	LOC101480715	CACNA1B	ES-2
1.12487538356145e-97	3.50046	0.575	0.013	3.65258285796239e-93	LOC101476481	NRCAM	ES-2
1.52184117276605e-84	3.44979	0.5	0.02	4.94157047208864e-80	sptssb	SPTSSB	ES-2
7.59594498889213e-61	3.13931	0.517	0.053	2.46647929734316e-56	LOC101480587	FGFR2	ES-2
8.05942880220753e-53	3.04905	0.508	0.087	2.61697712636481e-48	abca12	ABCA12	ES-2
3.58670954124457e-52	2.78666	0.542	0.058	1.16464045513752e-47	LOC101483975	PTPRZ1	ES-2
1.26731355626007e-40	2.54513	0.5	0.089	4.11509384853208e-36	LOC101486492	EXTL1	ES-2
7.31843221020488e-71	2.54066	0.642	0.176	2.37636812297563e-66	frmd4a	FRMD4A	ES-2
2.30554673824828e-49	2.49946	0.55	0.11	7.48634081376599e-45	mtss1	MTSS1	ES-2
1.73994087095058e-41	2.23762	0.583	0.118	5.64976200206363e-37	sdk1	SDK1	ES-2
1.26430710564684e-42	2.22638	0.792	0.333	4.10533160274584e-38	dst	DST	ES-2
1.53265726903885e-39	2.19994	0.608	0.154	4.97669141829604e-35	casz1	CASZ1	ES-2
5.12690610201419e-40	2.06861	0.575	0.156	1.66475768038503e-35	myo6	MYO6	ES-2
1.25417447682004e-34	1.95266	0.725	0.219	4.07242994368236e-30	LOC105940793	PCDHAC1	ES-2
3.96034461227249e-63	1.832	0.858	0.513	1.285963499051e-58	LOC101473995	MACF1	ES-2
1.00000496621404e-26	1.71146	0.633	0.183	3.24711612579361e-22	tcf4	TCF4	ES-2
6.16923370239402e-27	1.68778	0.55	0.136	2.00321187550436e-22	tln2	TLN2	ES-2
2.91900700928633e-22	1.6413	0.525	0.154	9.47830765985366e-18	LOC112431748	DIP2C	ES-2
1.4843470773641e-28	1.57624	0.75	0.367	4.81982339490895e-24	pc	PC	ES-2
1.5279890464596e-24	1.49305	0.533	0.138	4.96153323275896e-20	LOC101472823	PVRL2	ES-2
8.88662662940835e-20	1.48203	0.508	0.174	2.88557653283518e-15	mical3	MICAL3	ES-2
8.12477265964208e-29	1.46387	0.85	0.589	2.63819493031238e-24	LOC101482188	PLEC	ES-2
5.91941635709834e-16	1.39237	0.525	0.216	1.9220936853134e-11	fam13b	FAM13B	ES-2
4.48616376471087e-23	1.37746	0.658	0.277	1.45670223603927e-18	ptprk	PTPRK	ES-2
2.56827614279621e-11	1.23257	0.533	0.267	8.33944946327358e-07	LOC101485431	FKBP5	ES-2
1.92130251328209e-15	1.12478	0.525	0.193	6.23866139087829e-11	nckap5	NCKAP5	ES-2
3.04932317949867e-18	1.07411	0.742	0.459	9.90145729615014e-14	LOC101481412	PLXNB2	ES-2
3.24982660896692e-07	0.676145	0.5	0.277	0.0105525	nhsl1	NHSL1	ES-2
3.03102396238115e-06	0.631018	0.517	0.314	0.0984204	dab2ip	DAB2IP	ES-2
1.98738250951697e-05	0.577805	0.567	0.461	0.645323	ankrd11	ANKRD11	ES-2
7.00222069825404e-10	0.345224	0.533	0.27	2.27369108293007e-05	agrn	AGRN	ES-2
6.66536555283207e-126	5.04875	0.846	0.01	2.1643108486601e-121	dmpk	CDC42BPA	NK/T
7.67249117913919e-79	4.61949	0.6	0.002	2.49133461077828e-74	LOC101480448	IL1RN	NK/T
2.33877187072775e-92	4.37904	0.754	0.005	7.59422614144006e-88	prox1	PROX1	NK/T
2.28172445715688e-74	4.3735	0.785	0.037	7.4089874848341e-70	ahrr	AHRR	NK/T
5.78246930099024e-102	4.2452	0.692	0.002	1.87762560672454e-97	LOC101466141	ITGAD	NK/T
2.74617979655884e-65	4.00549	0.723	0.022	8.91712041740619e-61	LOC101480854	PTPRJ	NK/T
6.71885009312478e-79	3.70988	0.831	0.098	2.18167781373855e-74	LOC101479149	PARD3B	NK/T
3.7519431116803e-73	3.66128	0.6	0.006	1.21829344779371e-68	LOC101471620	PIK3CG	NK/T
5.88037619117821e-46	3.6144	0.508	0.01	1.90941695303748e-41	LOC101481159	HEG1	NK/T
1.03629872481939e-52	3.49641	0.585	0.025	3.36496558936105e-48	LOC101478701	GPR39	NK/T
5.090597765128e-125	3.37482	0.985	0.251	1.65296800031471e-120	anks1b	ANKS1B	NK/T
7.38657752790917e-51	3.32314	0.646	0.031	2.39849558908739e-46	hnrnpll	HNRNPLL	NK/T
8.47735060806011e-42	3.27822	0.585	0.029	2.7526805159432e-37	sipa1	SIPA1	NK/T
1.27765356729937e-43	3.23477	0.631	0.056	4.14866889837779e-39	rtkn	RTKN	NK/T
2.28754602013807e-33	3.20501	0.662	0.061	7.42789068199031e-29	LOC101488089	CD74	NK/T
1.729931575582e-62	3.20218	0.708	0.096	5.6172608190723e-58	itpr2	ITPR2	NK/T
6.27386779493605e-46	3.08346	0.585	0.019	2.03718761169369e-41	grasp	GRASP	NK/T
1.47578945579961e-54	3.07918	0.585	0.081	4.79203594192691e-50	LOC101467861	GNAS	NK/T
3.33419808517688e-38	3.01211	0.508	0.013	1.08264746023779e-33	LOC101468207	BLNK	NK/T
8.54400149781375e-55	3.00238	0.723	0.122	2.7743227263551e-50	LOC101486226	PROM2	NK/T
3.94683994076132e-70	2.92866	0.754	0.153	1.28157839716461e-65	LOC101487670	SPAG9	NK/T
6.74022763809952e-33	2.87256	0.569	0.032	2.1886193163673e-28	dock2	DOCK2	NK/T
4.44965186727928e-30	2.81523	0.585	0.054	1.44484645782426e-25	LOC101468668	TAGAP	NK/T
1.43056136487036e-27	2.77384	0.6	0.055	4.64517580787055e-23	cd74	CD74	NK/T
3.2472215540835e-34	2.66381	0.646	0.072	1.05440531082645e-29	LOC101479140	RASSF3	NK/T
1.73468081755096e-34	2.55948	0.585	0.082	5.63268208266972e-30	atp11b	ATP11B	NK/T
2.99459638484391e-24	2.53675	0.615	0.112	9.72375392122667e-20	LOC101475480	MYH9	NK/T
4.89121737447992e-67	2.51399	0.846	0.306	1.58822719366737e-62	LOC101483053	MBNL1	NK/T
3.04660152404902e-29	2.30848	0.738	0.186	9.89261980873958e-25	LOC101467576	ACTN4	NK/T
3.32250603264483e-34	2.19178	0.738	0.255	1.0788509338601e-29	actb	ACTB	NK/T
1.02454479308734e-24	2.15575	0.508	0.096	3.32679939763391e-20	LOC101475886	RASSF7	NK/T
2.30933321248228e-27	2.1329	0.738	0.231	7.4986358742512e-23	LOC101483446	MAP4K4	NK/T
1.35400372890675e-14	2.09759	0.554	0.151	4.39658550813312e-10	mgat3	MGAT3	NK/T
3.09553195985555e-15	2.04012	0.585	0.109	1.0051501826847e-10	LOC101464368	FAR1	NK/T
6.37483420552539e-25	2.03717	0.692	0.153	2.06997241487615e-20	ccser1	CCSER1	NK/T
6.30209206546379e-21	1.8803	0.662	0.198	2.04635231457675e-16	tmem131	TMEM131	NK/T
7.04018117052801e-18	1.83275	0.646	0.251	2.28601722788215e-13	tmsb4x	NA	NK/T
1.23530393786866e-13	1.8255	0.538	0.133	4.01115541665331e-09	vav2	VAV2	NK/T
1.0922400834184e-14	1.82482	0.754	0.267	3.54661277486789e-10	rara	RARA	NK/T
1.05485075667661e-11	1.73549	0.508	0.176	3.42520589200463e-07	LOC101463953	2025-09-03	NK/T
3.33634400399849e-17	1.70514	0.554	0.124	1.08334426153835e-12	LOC101487998	ACAP3	NK/T
1.26023208810681e-11	1.68321	0.646	0.262	4.09209961329161e-07	LOC101481807	PLEC	NK/T
3.83004187052223e-11	1.36748	0.692	0.222	1.24365289577727e-06	LOC101474660	DSP	NK/T
1.07819817896929e-13	1.35408	0.692	0.278	3.50101730693118e-09	LOC101483158	GNAO1	NK/T
1.01559840870352e-09	1.31718	0.6	0.209	3.2977495929012e-05	LOC101484207	CELF2	NK/T
1.83727206851586e-06	1.17504	0.6	0.307	0.0596581	dock1	DOCK1	NK/T
2.02895774777646e-06	1.06526	0.523	0.205	0.0658823	LOC101479263	CORO7	NK/T
0.000628579	0.821582	0.554	0.314	1	dab2ip	DAB2IP	NK/T
4.88922449696089e-07	0.735689	0.677	0.302	0.0158758	LOC101475125	NA	NK/T
1.5830479072867e-05	0.688494	0.569	0.34	0.514031	abi1	ABI1	NK/T
0.000105288	0.627904	0.508	0.288	1	stk26	STK26	NK/T
0.000762231	0.43409	0.615	0.399	1	LOC101471239	DBN1	NK/T
0.00261477	0.36755	0.708	0.476	1	diaph2	DIAPH2	NK/T
0.201613	0.362325	0.585	0.461	1	ankrd11	ANKRD11	NK/T
7.47362938874021e-111	6.26241	0.505	0.001	2.42676219881783e-106	LOC101472289	FNDC7	SM
3.17839596871433e-177	5.79457	0.523	0.063	1.03205695500123e-172	LOC101477115	FAM20C	SM
1.98433187208373e-87	5.14713	0.568	0.014	6.44332402184307e-83	eya4	EYA4	SM
3.22197469126854e-99	4.96917	0.604	0.015	1.04620740200181e-94	LOC101473598	RAP1GAP	SM
3.73172012249424e-54	2.89093	0.523	0.09	1.21172684097511e-49	cttnbp2	CTTNBP2	SM
8.87543661166787e-55	2.4463	0.595	0.257	2.88194302217467e-50	LOC101465377	RAD54L2	SM
1.54517900464996e-38	2.341	0.505	0.236	5.01735074599887e-34	LOC101487351	PVRL2	SM
4.83870185175411e-19	2.01717	0.559	0.205	1.57117487828308e-14	LOC101480254	GYLTL1B	SM
2.54207928175639e-18	1.93998	0.541	0.154	8.25438563579116e-14	LOC112431748	DIP2C	SM
1.22499233593401e-26	1.64809	0.523	0.368	3.97767261401134e-22	pc	PC	SM
0.0011749	0.781822	0.577	0.373	1	chd2	CHD2	SM
0.837934	0.706901	0.928	0.874	1	LOC101471961	PTCHD4	SM
4.03586869687092e-06	0.692257	0.523	0.289	0.131049	tspan9	TSPAN9	SM
5.23088725979999e-05	0.64193	0.586	0.375	1	msi2	MSI2	SM
3.37854362301282e-06	0.585541	0.73	0.589	0.109705	LOC101482188	PLEC	SM
0.0266486	0.498271	0.64	0.514	1	LOC101473995	MACF1	SM
1.6138238837575e-101	6.02764	0.943	0.017	5.24024753294899e-97	col19a1	COL19A1	NV
4.96509361890658e-104	6.02026	0.943	0.005	1.61221554899515e-99	LOC101486462	PKDREJ	NV
2.63027621909051e-90	5.68258	0.971	0.015	8.54076991100879e-86	LOC101470357	GAD1	NV
1.14214144125145e-85	5.62646	0.914	0.003	3.70864747388759e-81	LOC101480128	DSCAM	NV
3.05698326071778e-80	5.46966	0.943	0.026	9.92633034587669e-76	LOC101486071	NRXN3	NV
6.31780048346773e-136	5.32977	0.943	0.02	2.05145299498681e-131	LOC101487902	ANO2	NV
1.44633034666455e-70	5.22506	0.914	0.027	4.69637926865445e-66	LOC101467375	SCN5A	NV
3.07342820762505e-55	5.12648	0.6	0.004	9.97972873297929e-51	myo15a	MYO15A	NV
2.07615258917534e-69	4.72385	0.8	0.004	6.74147507231125e-65	LOC112429979	NA	NV
5.09006688002908e-91	4.69912	0.714	0.012	1.65279561661424e-86	LOC101479217	KCNH3	NV
4.36145679100223e-67	4.61598	0.886	0.011	1.41620863460634e-62	LOC101464940	DPP6	NV
1.27432754246316e-76	4.33876	0.8	0.017	4.13786896313212e-72	LOC101487700	NRXN3	NV
6.50856098728929e-61	4.14829	0.743	0.005	2.11339483818271e-56	cplx2	CPLX2	NV
1.25393883510268e-51	3.98376	0.629	0.003	4.0716647914619e-47	LOC101470284	SYT2	NV
2.25430479958666e-42	3.935	0.571	0.012	7.31995311473786e-38	LOC101484099	SV2C	NV
2.32096162398218e-51	3.9298	0.829	0.012	7.53639448923255e-47	LOC101480715	CACNA1B	NV
3.61716332102042e-31	3.79607	0.543	0.011	1.17452910196854e-26	LOC112434712	CACNA1I	NV
1.78231691876215e-34	3.76149	0.771	0.027	5.78736126691257e-30	LOC101481688	KCNQ5	NV
1.92606027211645e-30	3.73448	0.629	0.018	6.25411030958931e-26	LOC101469894	KCNT1	NV
3.01608276129461e-39	3.72566	0.6	0.004	9.79352233419972e-35	LOC101464243	SCN2A	NV
1.03582683869206e-31	3.68952	0.657	0.025	3.36343332791699e-27	rims2	RIMS2	NV
3.49619147167413e-37	3.64453	0.514	0.003	1.13524833276731e-32	kcnc4	KCNC4	NV
4.22960948357982e-24	3.64144	0.657	0.046	1.3733964954132e-19	LOC101477663	CACNA1I	NV
1.62177454339757e-57	3.59619	0.571	0	5.26606411986626e-53	LOC112433293	PKDREJ	NV
1.4658265192962e-43	3.54341	0.886	0.086	4.75968529080668e-39	camk1d	CAMK1D	NV
3.24136180346933e-66	3.5309	0.657	0	1.05250259120453e-61	hdc	HDC	NV
5.42027046667798e-37	3.49965	0.714	0.023	1.76001602323501e-32	cadps	CADPS	NV
4.48975316545471e-42	3.49619	0.514	0.002	1.4578677503548e-37	ascl1	ASCL1	NV
2.32988016525644e-31	3.46874	0.543	0.006	7.56535388460418e-27	espn	ESPN	NV
4.33531913947478e-42	3.39586	0.686	0.01	1.40772147777886e-37	tmem63c	TMEM63C	NV
4.38434456434112e-33	3.39102	0.629	0.049	1.42364052348721e-28	LOC101468395	SCIN	NV
5.32686854624028e-28	3.3238	0.571	0.016	1.72968748564968e-23	LOC101485852	PLS3	NV
3.83665920821887e-35	3.30258	0.571	0.009	1.24580161150075e-30	srcin1	SRCIN1	NV
1.66825483884607e-30	3.05844	0.543	0.045	5.41699028721709e-26	LOC101482595	CADPS	NV
1.75178727378629e-22	3.01717	0.629	0.065	5.68822845671145e-18	klhl29	KLHL29	NV
6.91991412181518e-33	2.89667	0.543	0.006	2.24696531449461e-28	samd10	SAMD10	NV
4.11234440558385e-18	2.82935	0.514	0.042	1.33531935193713e-13	eps8l2	EPS8L2	NV
1.6210709539887e-20	2.58793	0.829	0.21	5.26377949469671e-16	LOC101469772	PTPRS	NV
2.0631244998971e-15	2.58424	0.514	0.041	6.69917156361588e-11	runx1t1	RUNX1T1	NV
4.54135005634692e-24	2.57488	0.6	0.026	1.47462177679641e-19	akap6	AKAP6	NV
7.29205693553503e-21	2.57128	0.686	0.112	2.36780380753758e-16	atp8a1	ATP8A1	NV
2.29362070912804e-19	2.45748	0.629	0.135	7.44761580460965e-15	LOC101484198	RBFOX2	NV
1.96969565948038e-17	2.43048	0.514	0.041	6.39579877589873e-13	LOC101486293	CACNA2D1	NV
1.75441961401343e-14	2.42123	0.6	0.103	5.69677592866302e-10	LOC101475998	CTNND2	NV
1.27471881419532e-18	2.37112	0.686	0.178	4.13913946157363e-14	frmd4a	FRMD4A	NV
1.08707369430259e-18	2.35493	0.714	0.123	3.52983699276993e-14	LOC101486226	PROM2	NV
4.70097212128938e-21	2.1726	0.629	0.065	1.52645265750387e-16	stxbp5l	STXBP5L	NV
7.27578747615428e-11	2.10817	0.629	0.139	2.36252095138206e-06	LOC101472823	PVRL2	NV
1.13546688887437e-11	2.06677	0.543	0.108	3.68697453486395e-07	LOC101480789	GBGT1	NV
1.7720852696309e-19	2.05295	0.8	0.224	5.7541380790185e-15	slk	SLK	NV
1.93034465607047e-13	2.05238	0.571	0.097	6.26802213272643e-09	LOC101477490	ALCAM	NV
2.27252035429013e-10	2.03877	0.6	0.135	7.37910084241547e-06	LOC101475950	PDE4B	NV
1.01827044081818e-14	1.96437	0.714	0.159	3.30642594838072e-10	LOC101468296	ANK3	NV
2.20107346497881e-13	1.9237	0.8	0.221	7.1471056481327e-09	LOC105940793	PCDHAC1	NV
1.41174179140615e-12	1.87443	0.629	0.123	4.58406677087492e-08	lrba	LRBA	NV
4.14270036542433e-09	1.70357	0.571	0.174	0.000134518	trappc9	TRAPPC9	NV
2.52871156357043e-08	1.63983	0.543	0.156	0.000821098	casz1	CASZ1	NV
1.05438314283739e-09	1.55773	0.514	0.13	3.42368750310728e-05	LOC101487531	EPHA10	NV
6.82791786937972e-09	1.52259	0.6	0.288	0.000221709	stk26	STK26	NV
5.98888335774737e-06	1.48048	0.514	0.186	0.194465	nktr	NKTR	NV
7.130195915341e-07	1.35984	0.514	0.19	0.0231525	LOC101465983	PTPRU	NV
5.95629979328337e-06	1.30721	0.543	0.231	0.193407	scrib	SCRIB	NV
8.52691290930266e-06	1.30203	0.543	0.184	0.276877	tcf4	TCF4	NV
5.56833303401289e-08	1.1221	0.686	0.283	0.00180809	LOC101465416	EPHA10	NV
6.62185715504532e-05	1.11613	0.571	0.252	1	anks1b	ANKS1B	NV
4.42278809003194e-07	0.889689	0.571	0.207	0.0143612	sorcs2	SORCS2	NV
0.00872019	0.683188	0.629	0.461	1	ankrd11	ANKRD11	NV
9.82414038807697e-06	0.520662	0.629	0.269	0.319	runx3	RUNX3	NV
0.0021448	0.439548	0.543	0.277	1	nhsl1	NHSL1	NV
0.0580062	0.288608	0.8	0.589	1	LOC101482188	PLEC	NV

## Sheet: celltype_markers_BP
Hs_BP_ID	Description	GeneRatio	BgRatio	RichFactor	FoldEnrich	zScore	pvalue	p.adjust	qvalue	geneID	Count	CellType
GO:0046710	GDP metabolic process	0.00642398	11/19160	0.545455	11.1894	7.6522	4.94039260220225e-06	0.000219635	0.000177576	DLG1/GUK1/CASK/DLG2/MAGI3/MPP1	6	VEE
GO:0071679	commissural neuron axon guidance	0.00749465	13/19160	0.538462	11.046	8.20213	8.47809175820989e-07	6.24593131386977e-05	5.04988292545404e-05	VEGFA/DAG1/EPHB2/PTCH1/NFIB/SMO/RYK	7	VEE
GO:0048846	axon extension involved in axon guidance	0.0117773	21/19160	0.52381	10.7454	10.1149	7.84264035182875e-10	1.92592839497052e-07	1.55712774103226e-07	SEMA3A/SEMA3F/WNT3/WNT3A/CXCL12/VEGFA/ALCAM/SLIT2/SLIT1/RYK/PLXNA3	11	VEE
GO:1902284	neuron projection extension involved in neuron projection guidance	0.0117773	21/19160	0.52381	10.7454	10.1149	7.84264035182875e-10	1.92592839497052e-07	1.55712774103226e-07	SEMA3A/SEMA3F/WNT3/WNT3A/CXCL12/VEGFA/ALCAM/SLIT2/SLIT1/RYK/PLXNA3	11	VEE
GO:0048843	negative regulation of axon extension involved in axon guidance	0.00535332	10/19160	0.5	10.257	6.62824	5.5892797083154e-05	0.0014199	0.001148	SEMA3F/WNT3/WNT3A/RYK/PLXNA3	5	VEE
GO:0098937	anterograde dendritic transport	0.00535332	10/19160	0.5	10.257	6.62824	5.5892797083154e-05	0.0014199	0.001148	KIF5B/KIF5A/FLOT2/KIF3B/STAU2	5	VEE
GO:0048268	clathrin coat assembly	0.00963597	19/19160	0.473684	9.71712	8.60561	8.88207696285638e-08	1.06522955575466e-05	8.61246189715401e-06	NSG2/CLTA/DAB2/GAK/AP2S1/CLTC/FCHO2/PICALM/HIP1	9	VEE
GO:0048841	regulation of axon extension involved in axon guidance	0.00856531	17/19160	0.470588	9.65361	8.08036	5.0774112952918e-07	4.51451897410687e-05	3.65002289304008e-05	SEMA3A/SEMA3F/WNT3/WNT3A/CXCL12/VEGFA/RYK/PLXNA3	8	VEE
GO:1901203	positive regulation of extracellular matrix assembly	0.00749465	15/19160	0.466667	9.57316	7.51923	2.91682763157408e-06	0.000159903	0.000129283	RGCC/EMILIN1/PHLDB1/SOX9/DAG1/TGFB1/CLASP1	7	VEE
GO:0098935	dendritic transport	0.00642398	13/19160	0.461538	9.46796	6.91376	1.6864618110963e-05	0.000540438	0.000436948	KIF5B/KIF5A/FLOT2/KIF3B/STAU2/PURA	6	VEE
GO:0010172	embryonic body morphogenesis	0.00535332	12/19160	0.416667	8.54747	5.92031	0.000161839	0.00330437	0.00267161	GREM2/PHLDB1/CDON/DAG1/CLASP1	5	VEE
GO:0060502	epithelial cell proliferation involved in lung morphogenesis	0.00428266	10/19160	0.4	8.20557	5.15939	0.00093021	0.0132884	0.0107437	FGFR2/SOX9/NFIB/BMP4	4	VEE
GO:1905770	regulation of mesodermal cell differentiation	0.00428266	10/19160	0.4	8.20557	5.15939	0.00093021	0.0132884	0.0107437	DKK1/WNT3A/FGFR1/BMP4	4	VEE
GO:0016185	synaptic vesicle budding from presynaptic endocytic zone membrane	0.00428266	11/19160	0.363636	7.45961	4.85114	0.00140556	0.0177658	0.0143638	DNM2/AP3M2/PICALM/DNM3	4	VEE
GO:0030948	negative regulation of vascular endothelial growth factor receptor signaling pathway	0.00428266	11/19160	0.363636	7.45961	4.85114	0.00140556	0.0177658	0.0143638	EMILIN1/NEDD4/PTPN1/DAB2IP	4	VEE
GO:0060601	lateral sprouting from an epithelium	0.00428266	11/19160	0.363636	7.45961	4.85114	0.00140556	0.0177658	0.0143638	BMP7/FGFR2/CELSR1/BMP4	4	VEE
GO:0110011	regulation of basement membrane organization	0.00428266	11/19160	0.363636	7.45961	4.85114	0.00140556	0.0177658	0.0143638	LAMC1/PHLDB1/DAG1/CLASP1	4	VEE
GO:2000727	positive regulation of cardiac muscle cell differentiation	0.00428266	11/19160	0.363636	7.45961	4.85114	0.00140556	0.0177658	0.0143638	WNT3A/EFNB2/BMP4/TGFB1	4	VEE
GO:0031290	retinal ganglion cell axon guidance	0.00856531	23/19160	0.347826	7.13528	6.66462	7.88109948880364e-06	0.000305886	0.000247311	VEGFA/SEMA4F/ALCAM/EFNA5/SLIT2/ROBO2/EPHB2/EPHB3	8	VEE
GO:0072583	clathrin-dependent endocytosis	0.0182013	49/19160	0.346939	7.11707	9.70542	6.38513778156036e-11	2.99346868540971e-08	2.42024217729766e-08	CLTA/DAB2/TNK2/GAK/ITSN1/AP2S1/PIP5K1C/AP2M1/DLL1/CLTC/SMAP1/MAGI2/FCHO2/FCHSD2/INPP5F/PICALM/LMBRD1	17	VEE
GO:0050655	dermatan sulfate proteoglycan metabolic process	0.00428266	12/19160	0.333333	6.83797	4.57936	0.00202742	0.0232361	0.0187866	HEXA/CSGALNACT1/UST/HEXB	4	VEE
GO:0061309	cardiac neural crest cell development involved in outflow tract morphogenesis	0.00428266	12/19160	0.333333	6.83797	4.57936	0.00202742	0.0232361	0.0187866	HES1/PITX2/BMP7/BMP4	4	VEE
GO:0097048	dendritic cell apoptotic process	0.00428266	12/19160	0.333333	6.83797	4.57936	0.00202742	0.0232361	0.0187866	GAS6/CXCL12/BCL2/AXL	4	VEE
GO:1905456	regulation of lymphoid progenitor cell differentiation	0.00428266	12/19160	0.333333	6.83797	4.57936	0.00202742	0.0232361	0.0187866	HES1/ANKLE1/FLCN/SOS1	4	VEE
GO:2000651	positive regulation of sodium ion transmembrane transporter activity	0.00428266	12/19160	0.333333	6.83797	4.57936	0.00202742	0.0232361	0.0187866	WNK3/ANK3/ATP1B1/TESC	4	VEE
GO:2000668	regulation of dendritic cell apoptotic process	0.00428266	12/19160	0.333333	6.83797	4.57936	0.00202742	0.0232361	0.0187866	GAS6/CXCL12/BCL2/AXL	4	VEE
GO:0032331	negative regulation of chondrocyte differentiation	0.00856531	25/19160	0.32	6.56445	6.3022	1.59346679633269e-05	0.000520095	0.000420501	PTHLH/RFLNB/ADAMTS7/RFLNA/SOX9/ADAMTS12/BMP4/EFEMP1	8	VEE
GO:2000725	regulation of cardiac muscle cell differentiation	0.00749465	22/19160	0.318182	6.52716	5.8719	5.72347367319536e-05	0.00143988	0.00116415	DKK1/WNT3A/SOX6/DLL1/EFNB2/BMP4/TGFB1	7	VEE
GO:0034498	early endosome to Golgi transport	0.00428266	13/19160	0.307692	6.31197	4.33702	0.00281629	0.029884	0.0241614	SNX1/SNX2/EHD3/TRAPPC10	4	VEE
GO:0070142	synaptic vesicle budding	0.00428266	13/19160	0.307692	6.31197	4.33702	0.00281629	0.029884	0.0241614	DNM2/AP3M2/PICALM/DNM3	4	VEE
GO:0008090	retrograde axonal transport	0.00749465	23/19160	0.304348	6.24337	5.69576	7.8826953025832e-05	0.00188199	0.00152161	KIF5B/KIF5A/DLG2/TMEM108/AGTPBP1/ACTR10/DYNC1H1	7	VEE
GO:0050919	negative chemotaxis	0.0149893	47/19160	0.297872	6.11053	7.9408	2.94230045172556e-08	4.10093065663479e-06	3.31563359581364e-06	SEMA3A/SEMA3F/SEMA4F/EFNA5/SEMA3E/LGR6/SLIT2/ROBO2/SEMA6A/SEMA3G/SLIT1/PDGFA/RYK/PLXNA3	14	VEE
GO:0007435	salivary gland morphogenesis	0.0107066	34/19160	0.294118	6.03351	6.64985	3.2482502437472e-06	0.000164228	0.000132779	LAMA5/EDAR/FGFR1/BMP7/FGFR2/DAG1/TGFB3/NFIB/TGFB1/PDGFA	10	VEE
GO:0021783	preganglionic parasympathetic fiber development	0.00535332	17/19160	0.294118	6.03351	4.70007	0.00103113	0.0144107	0.0116512	SEMA3A/SEMA3F/HES1/NAV2/PLXNA3	5	VEE
GO:0002320	lymphoid progenitor cell differentiation	0.00749465	24/19160	0.291667	5.98323	5.52974	0.000106625	0.00241169	0.00194987	HES1/ANKLE1/KIT/BMP4/BCL2/FLCN/SOS1	7	VEE
GO:0090189	regulation of branching involved in ureteric bud morphogenesis	0.00642398	21/19160	0.285714	5.86112	5.04546	0.000381084	0.0067119	0.00542662	VEGFA/LGR4/SOX9/SMO/BMP4/TGFB1	6	VEE
GO:0010635	regulation of mitochondrial fusion	0.00428266	14/19160	0.285714	5.86112	4.11885	0.00379202	0.0371071	0.0300014	DAB1/YME1L1/TFRC/ADCK1	4	VEE
GO:0035542	regulation of SNARE complex assembly	0.00428266	14/19160	0.285714	5.86112	4.11885	0.00379202	0.0371071	0.0300014	VPS41/VPS16/ANKRD27/VPS8	4	VEE
GO:0070986	left/right axis specification	0.00428266	14/19160	0.285714	5.86112	4.11885	0.00379202	0.0371071	0.0300014	PITX2/DLL1/SMO/EPB41L5	4	VEE
GO:1902547	regulation of cellular response to vascular endothelial growth factor stimulus	0.00963597	32/19160	0.28125	5.76954	6.11267	1.51963348311832e-05	0.000505597	0.000408779	CCBE1/SMOC2/EMILIN1/VEGFA/DCN/SEMA6A/DLL1/ADAMTS12/DAB2IP	9	VEE
GO:0001710	mesodermal cell fate commitment	0.00535332	18/19160	0.277778	5.69831	4.51438	0.00137086	0.0175423	0.014183	DKK1/WNT3A/FGFR1/BMP4/SMAD1	5	VEE
GO:0010633	negative regulation of epithelial cell migration	0.00535332	18/19160	0.277778	5.69831	4.51438	0.00137086	0.0175423	0.014183	PTPN23/DUSP10/PTPRG/DAB2IP/PFN2	5	VEE
GO:0090190	positive regulation of branching involved in ureteric bud morphogenesis	0.00535332	18/19160	0.277778	5.69831	4.51438	0.00137086	0.0175423	0.014183	VEGFA/LGR4/SOX9/SMO/TGFB1	5	VEE
GO:0032801	receptor catabolic process	0.00856531	29/19160	0.275862	5.65901	5.68379	5.31429937249828e-05	0.00137029	0.00110789	FURIN/BECN1/ZNRF3/NEDD4/SH3GLB1/RNF43/TGFB1/PTPN1	8	VEE
GO:0045022	early endosome to late endosome transport	0.012848	44/19160	0.272727	5.59471	6.90716	8.33296417168782e-07	6.24593131386977e-05	5.04988292545404e-05	DNAJC13/DAB2/EEA1/PTPN23/BECN1/HOOK1/WDR81/WDR91/RILP/SNX12/HOOK3/ANKRD27	12	VEE
GO:0060445	branching involved in salivary gland morphogenesis	0.00642398	22/19160	0.272727	5.59471	4.88129	0.000502528	0.00844148	0.006825	LAMA5/FGFR1/BMP7/FGFR2/DAG1/PDGFA	6	VEE
GO:0007431	salivary gland development	0.0107066	37/19160	0.27027	5.5443	6.26331	7.55181288161037e-06	0.000297288	0.000240359	LAMA5/EDAR/FGFR1/BMP7/FGFR2/DAG1/TGFB3/NFIB/TGFB1/PDGFA	10	VEE
GO:1900746	regulation of vascular endothelial growth factor signaling pathway	0.00856531	30/19160	0.266667	5.47038	5.54704	6.93897129378786e-05	0.00167216	0.00135196	CCBE1/SMOC2/EMILIN1/VEGFA/DCN/SEMA6A/DLL1/DAB2IP	8	VEE
GO:1903077	negative regulation of protein localization to plasma membrane	0.00856531	30/19160	0.266667	5.47038	5.54704	6.93897129378786e-05	0.00167216	0.00135196	DAB2/WNK3/AP2M1/PKDCC/CLTC/PICALM/TGFB1/PPP2R5A	8	VEE
GO:0010763	positive regulation of fibroblast migration	0.00428266	15/19160	0.266667	5.47038	3.92082	0.00497353	0.0445286	0.0360017	AKT1/ARHGEF7/THBS1/TGFB1	4	VEE
GO:0034058	endosomal vesicle fusion	0.00428266	15/19160	0.266667	5.47038	3.92082	0.00497353	0.0445286	0.0360017	ANKFY1/VPS41/VPS16/VPS8	4	VEE
GO:0055057	neuroblast division	0.00428266	15/19160	0.266667	5.47038	3.92082	0.00497353	0.0445286	0.0360017	WNT3A/FGFR1/FGFR2/RAB10	4	VEE
GO:0061307	cardiac neural crest cell differentiation involved in heart development	0.00428266	15/19160	0.266667	5.47038	3.92082	0.00497353	0.0445286	0.0360017	HES1/PITX2/BMP7/BMP4	4	VEE
GO:0061308	cardiac neural crest cell development involved in heart development	0.00428266	15/19160	0.266667	5.47038	3.92082	0.00497353	0.0445286	0.0360017	HES1/PITX2/BMP7/BMP4	4	VEE
GO:0035272	exocrine system development	0.0139186	49/19160	0.265306	5.44247	7.04847	4.13276264932697e-07	3.94678833010726e-05	3.19100835360314e-05	IGSF3/LAMA5/EDAR/RAB26/FGFR1/BMP7/FGFR2/SOX9/DAG1/TGFB3/NFIB/TGFB1/PDGFA	13	VEE
GO:0030517	negative regulation of axon extension	0.00963597	34/19160	0.264706	5.43015	5.85276	2.60252286566763e-05	0.000762569	0.000616543	DRAXIN/SEMA3A/SEMA3F/WNT3/WNT3A/SEMA4F/SEMA3G/RYK/PLXNA3	9	VEE
GO:0030903	notochord development	0.00535332	19/19160	0.263158	5.3984	4.34214	0.00178646	0.0215251	0.0174032	COL18A1/ID3/SOX9/GLI1/EPHA2	5	VEE
GO:0048486	parasympathetic nervous system development	0.00535332	19/19160	0.263158	5.3984	4.34214	0.00178646	0.0215251	0.0174032	SEMA3A/SEMA3F/HES1/NAV2/PLXNA3	5	VEE
GO:1902548	negative regulation of cellular response to vascular endothelial growth factor stimulus	0.00535332	19/19160	0.263158	5.3984	4.34214	0.00178646	0.0215251	0.0174032	EMILIN1/DCN/SEMA6A/ADAMTS12/DAB2IP	5	VEE
GO:0046037	GMP metabolic process	0.00749465	27/19160	0.259259	5.31842	5.08311	0.000240675	0.00456144	0.00368796	DLG1/GUK1/CASK/DLG2/NT5C2/MAGI3/MPP1	7	VEE
GO:0061037	negative regulation of cartilage development	0.00856531	32/19160	0.25	5.12848	5.29108	0.000114342	0.00254164	0.00205493	PTHLH/RFLNB/ADAMTS7/RFLNA/SOX9/ADAMTS12/BMP4/EFEMP1	8	VEE
GO:1904376	negative regulation of protein localization to cell periphery	0.00856531	32/19160	0.25	5.12848	5.29108	0.000114342	0.00254164	0.00205493	DAB2/WNK3/AP2M1/PKDCC/CLTC/PICALM/TGFB1/PPP2R5A	8	VEE
GO:0031053	primary miRNA processing	0.00535332	20/19160	0.25	5.12848	4.18166	0.00228733	0.0255319	0.0206428	DDX5/BMP4/TGFB1/SMAD1/SRRT	5	VEE
GO:0043116	negative regulation of vascular permeability	0.00535332	20/19160	0.25	5.12848	4.18166	0.00228733	0.0255319	0.0206428	VEGFA/FERMT2/CLDN5/SLIT2/ARHGAP35	5	VEE
GO:0043129	surfactant homeostasis	0.00535332	20/19160	0.25	5.12848	4.18166	0.00228733	0.0255319	0.0206428	VEGFA/ABCA3/EPAS1/TGFB1/TMEM63B	5	VEE
GO:0060716	labyrinthine layer blood vessel development	0.00535332	20/19160	0.25	5.12848	4.18166	0.00228733	0.0255319	0.0206428	HES1/HEY1/PLCD3/AKT1/HS6ST1	5	VEE
GO:0098927	vesicle-mediated transport between endosomal compartments	0.012848	49/19160	0.244898	5.02382	6.38423	2.91003776410045e-06	0.000159903	0.000129283	DNAJC13/DAB2/EEA1/PTPN23/BECN1/HOOK1/WDR81/WDR91/RILP/SNX12/HOOK3/ANKRD27	12	VEE
GO:1901201	regulation of extracellular matrix assembly	0.00749465	29/19160	0.241379	4.95164	4.82082	0.000388435	0.00679038	0.00549007	RGCC/EMILIN1/PHLDB1/SOX9/DAG1/TGFB1/CLASP1	7	VEE
GO:0050771	negative regulation of axonogenesis	0.0139186	54/19160	0.240741	4.93854	6.56086	1.39052689410562e-06	9.07714834544643e-05	7.33894340779795e-05	DRAXIN/SEMA3A/SEMA3F/WNT3/WNT3A/SEMA4F/RGMA/EPHB2/SEMA3G/RUFY3/RYK/LRP4/PLXNA3	13	VEE
GO:0090335	regulation of brown fat cell differentiation	0.00642398	25/19160	0.24	4.92334	4.44351	0.00105241	0.0145503	0.011764	METRNL/DUSP10/BMP7/NAPEPLD/FTO/FLCN	6	VEE
GO:0097150	neuronal stem cell population maintenance	0.00642398	25/19160	0.24	4.92334	4.44351	0.00105241	0.0145503	0.011764	HES1/YME1L1/DLL1/SOX2/HOOK3/SRRT	6	VEE
GO:0071397	cellular response to cholesterol	0.00535332	21/19160	0.238095	4.88427	4.03156	0.00288303	0.0304045	0.0245822	GPR155/GRAMD1A/DAG1/PTCH1/SMO	5	VEE
GO:0071711	basement membrane organization	0.00963597	38/19160	0.236842	4.85856	5.3897	6.7858370194413e-05	0.00167216	0.00135196	NID2/LAMC1/EXT1/PHLDB1/MMP11/FERMT1/DAG1/PXN/CLASP1	9	VEE
GO:0070168	negative regulation of biomineral tissue development	0.00749465	30/19160	0.233333	4.78658	4.69856	0.000485536	0.00820954	0.00663748	GAS6/HEY1/RFLNB/RFLNA/SOX9/PTK2B/TGFB1	7	VEE
GO:1905476	negative regulation of protein localization to membrane	0.00963597	39/19160	0.230769	4.73398	5.28401	8.44322444121973e-05	0.00197021	0.00159293	DAB2/WNK3/AP2M1/PKDCC/CLTC/PICALM/TGFB1/GRIPAP1/PPP2R5A	9	VEE
GO:0036315	cellular response to sterol	0.00642398	26/19160	0.230769	4.73398	4.31291	0.00131231	0.0170469	0.0137825	GPR155/GRAMD1A/INSIG1/DAG1/PTCH1/SMO	6	VEE
GO:0043931	ossification involved in bone maturation	0.00642398	26/19160	0.230769	4.73398	4.31291	0.00131231	0.0170469	0.0137825	EXT1/RFLNB/ADAMTS7/RFLNA/ADAMTS12/PLXNB1	6	VEE
GO:1900078	positive regulation of cellular response to insulin stimulus	0.00642398	26/19160	0.230769	4.73398	4.31291	0.00131231	0.0170469	0.0137825	SORBS1/MYO1C/C1QTNF12/SNX5/PTPN1/NUCKS1	6	VEE
GO:0071526	semaphorin-plexin signaling pathway	0.0117773	48/19160	0.229167	4.70111	5.81184	1.49595466614482e-05	0.000505597	0.000408779	SEMA3A/SEMA3F/SEMA4F/SEMA3E/PLXNA2/SEMA6A/FARP2/SEMA3G/PLXNB1/PLXNB3/PLXNA3	11	VEE
GO:0048333	mesodermal cell differentiation	0.00856531	35/19160	0.228571	4.6889	4.94474	0.00022469	0.00432361	0.00349567	DKK1/WNT3A/FGFR1/ITGA3/FGFR2/HMGA2/BMP4/SMAD1	8	VEE
GO:0002089	lens morphogenesis in camera-type eye	0.00535332	22/19160	0.227273	4.66225	3.89068	0.00358318	0.0356039	0.0287861	NECTIN1/BCAR3/BMP4/ABI2/EPHA2	5	VEE
GO:0006491	N-glycan processing	0.00535332	22/19160	0.227273	4.66225	3.89068	0.00358318	0.0356039	0.0287861	HEXA/FUT8/MAN1A1/HEXB/ST8SIA1	5	VEE
GO:0006907	pinocytosis	0.00535332	22/19160	0.227273	4.66225	3.89068	0.00358318	0.0356039	0.0287861	ANKFY1/EHD4/SNX5/PROM2/AXL	5	VEE
GO:1990089	response to nerve growth factor	0.012848	53/19160	0.226415	4.64466	6.01469	7.02846017277047e-06	0.0002854	0.000230748	HES1/KCNC1/EHD1/AKT1/ARF6/TMEM108/CBL/MAGI2/RAB35/KIDINS220/PTPN1/BPTF	12	VEE
GO:0003338	metanephros morphogenesis	0.00749465	31/19160	0.225806	4.63218	4.58158	0.000601031	0.00971635	0.00785574	HES1/WNT7B/FRAS1/LGR4/SOX9/SMO/BMP4	7	VEE
GO:0034315	regulation of Arp2/3 complex-mediated actin nucleation	0.00749465	31/19160	0.225806	4.63218	4.58158	0.000601031	0.00971635	0.00785574	ARF1/ARFIP2/FCHSD2/ABI2/GMFB/WASHC4/ARFIP1	7	VEE
GO:1903055	positive regulation of extracellular matrix organization	0.00749465	31/19160	0.225806	4.63218	4.58158	0.000601031	0.00971635	0.00785574	RGCC/EMILIN1/PHLDB1/SOX9/DAG1/TGFB1/CLASP1	7	VEE
GO:0035313	wound healing, spreading of epidermal cells	0.00642398	27/19160	0.222222	4.55865	4.1888	0.0016185	0.0198256	0.0160292	AJUBA/FERMT2/FERMT1/ARHGAP24/ITGB5/CLASP1	6	VEE
GO:0048015	phosphatidylinositol-mediated signaling	0.00535332	23/19160	0.217391	4.45955	3.75803	0.00439737	0.0413065	0.0333966	PLCH1/FGFR1/PLCB4/INPP5F/PI4KA	5	VEE
GO:1905244	regulation of modification of synaptic structure	0.00535332	23/19160	0.217391	4.45955	3.75803	0.00439737	0.0413065	0.0333966	KIF5B/TIAM1/CTTNBP2/ZDHHC17/GRIPAP1	5	VEE
GO:0048013	ephrin receptor signaling pathway	0.0117773	51/19160	0.215686	4.42457	5.54353	2.75798872732127e-05	0.000790164	0.000638853	EFNA5/TIAM1/ARHGEF7/YES1/ANKS1A/EFNB2/EPHB2/EPHB4/ANKS1B/EPHB3/EPHA2	11	VEE
GO:1990090	cellular response to nerve growth factor stimulus	0.0117773	51/19160	0.215686	4.42457	5.54353	2.75798872732127e-05	0.000790164	0.000638853	HES1/EHD1/AKT1/ARF6/TMEM108/CBL/MAGI2/RAB35/KIDINS220/PTPN1/BPTF	11	VEE
GO:0060586	multicellular organismal-level iron ion homeostasis	0.00642398	28/19160	0.214286	4.39584	4.07062	0.00197604	0.0231601	0.0187251	IREB2/NEO1/HEPH/TFRC/EPAS1/PICALM	6	VEE
GO:1902894	negative regulation of miRNA transcription	0.00642398	28/19160	0.214286	4.39584	4.07062	0.00197604	0.0231601	0.0187251	VEGFA/SOX9/NFIB/BMP4/TGFB1/PPARA	6	VEE
GO:0010977	negative regulation of neuron projection development	0.0299786	132/19160	0.212121	4.35144	8.74653	3.41182003706739e-11	1.75947559311566e-08	1.42254938598147e-08	DRAXIN/DKK1/SEMA3A/SEMA3F/WNT3/HES1/WNT3A/DAB2/NEO1/SEMA4F/GAK/CBFA2T2/ARF6/PRAG1/RGMA/SLIT2/KANK1/EFNB2/EPHB2/SEMA3G/INPP5F/PTPRG/PTPN1/RUFY3/DNM3/RYK/LRP4/PLXNA3	28	VEE
GO:0006893	Golgi to plasma membrane transport	0.0149893	66/19160	0.212121	4.35144	6.17403	2.80764501699467e-06	0.000157381	0.000127244	VAMP5/RAB26/ANK3/PKDCC/KIF13A/RAB10/CCDC22/LLGL1/CCDC93/ATP2C1/MACF1/EXOC8/EXOC6B/STXBP5L	14	VEE
GO:0010464	regulation of mesenchymal cell proliferation	0.00749465	33/19160	0.212121	4.35144	4.36193	0.000896896	0.0129198	0.0104458	FGFR1/FGFR2/SOX9/NFIB/SMO/BMP4/PDGFA	7	VEE
GO:0060795	cell fate commitment involved in formation of primary germ layer	0.00749465	33/19160	0.212121	4.35144	4.36193	0.000896896	0.0129198	0.0104458	DKK1/WNT3A/FGFR1/LEO1/SOX2/BMP4/SMAD1	7	VEE
GO:1905207	regulation of cardiocyte differentiation	0.00749465	33/19160	0.212121	4.35144	4.36193	0.000896896	0.0129198	0.0104458	DKK1/WNT3A/SOX6/DLL1/EFNB2/BMP4/TGFB1	7	VEE
GO:0010171	body morphogenesis	0.0117773	52/19160	0.211538	4.33948	5.45868	3.34535280168677e-05	0.000936454	0.00075713	DKK1/WNT3/GREM2/PHLDB1/CLDN5/CDON/DAG1/TGFB3/TGFB1/CLASP1/SSBP3	11	VEE
GO:0001755	neural crest cell migration	0.012848	57/19160	0.210526	4.31872	5.6803	1.55678679067305e-05	0.000514638	0.000416089	RADIL/SEMA3A/SEMA3F/LAMA5/SEMA4F/PITX2/SEMA3E/BMP7/SEMA6A/SEMA3G/SMO/BMP4	12	VEE
GO:0045746	negative regulation of Notch signaling pathway	0.00963597	43/19160	0.209302	4.29361	4.89453	0.000188588	0.00376957	0.00304772	LFNG/HEY1/TCIM/CBFA2T2/NRARP/AKT1/BMP7/HERC2/DLL1	9	VEE
GO:0003177	pulmonary valve development	0.00535332	24/19160	0.208333	4.27373	3.63277	0.00533514	0.0462408	0.0373861	HEY1/TNFRSF1B/SLIT2/ROBO2/BMP4	5	VEE
GO:0003323	type B pancreatic cell development	0.00535332	24/19160	0.208333	4.27373	3.63277	0.00533514	0.0462408	0.0373861	GSK3A/AKT1/DLL1/SMO/BMP4	5	VEE
GO:0010839	negative regulation of keratinocyte proliferation	0.00535332	24/19160	0.208333	4.27373	3.63277	0.00533514	0.0462408	0.0373861	CASK/FGFR2/EFNB2/PTCH1/PTPRK	5	VEE
GO:0042659	regulation of cell fate specification	0.00535332	24/19160	0.208333	4.27373	3.63277	0.00533514	0.0462408	0.0373861	DKK1/WNT3A/FGFR1/CHD3/MTA3	5	VEE
GO:0046628	positive regulation of insulin receptor signaling pathway	0.00535332	24/19160	0.208333	4.27373	3.63277	0.00533514	0.0462408	0.0373861	SORBS1/C1QTNF12/SNX5/PTPN1/NUCKS1	5	VEE
GO:0072273	metanephric nephron morphogenesis	0.00535332	24/19160	0.208333	4.27373	3.63277	0.00533514	0.0462408	0.0373861	HES1/LGR4/SOX9/SMO/BMP4	5	VEE
GO:0003401	axis elongation	0.00642398	29/19160	0.206897	4.24426	3.95785	0.0023902	0.0262261	0.021204	WNT3A/PTK7/FGFR2/SOX9/BMP4/TGFB1	6	VEE
GO:0070977	bone maturation	0.00642398	29/19160	0.206897	4.24426	3.95785	0.0023902	0.0262261	0.021204	EXT1/RFLNB/ADAMTS7/RFLNA/ADAMTS12/PLXNB1	6	VEE
GO:0060675	ureteric bud morphogenesis	0.0149893	68/19160	0.205882	4.22345	6.02788	4.08145501815215e-06	0.00019388	0.000156753	LZTS2/NPNT/HES1/WNT6/DLG1/VEGFA/LAMA5/LGR4/SOX9/PTCH1/SMO/BMP4/BCL2/TGFB1	14	VEE
GO:0090162	establishment of epithelial cell polarity	0.00749465	34/19160	0.205882	4.22345	4.25856	0.0010825	0.0149263	0.0120681	HES1/PTK7/ARF6/FERMT1/PARD3/FAT1/FRMD4A	7	VEE
GO:0003180	aortic valve morphogenesis	0.00856531	39/19160	0.205128	4.20798	4.53966	0.000494157	0.00832799	0.00673325	EMILIN1/HEY1/SLIT2/ROBO2/SOX9/SLIT1/BMP4/TGFB1	8	VEE
GO:1900744	regulation of p38MAPK cascade	0.00963597	44/19160	0.204545	4.19603	4.80455	0.00022694	0.00435068	0.00351755	DLG1/VEGFA/DUSP10/GADD45B/PHLPP1/BMP4/DAB2IP/MINK1/MAP3K5	9	VEE
GO:0090497	mesenchymal cell migration	0.012848	59/19160	0.20339	4.17232	5.52446	2.25246211105632e-05	0.000683291	0.000552446	RADIL/SEMA3A/SEMA3F/LAMA5/SEMA4F/PITX2/SEMA3E/BMP7/SEMA6A/SEMA3G/SMO/BMP4	12	VEE
GO:0072171	mesonephric tubule morphogenesis	0.0149893	69/19160	0.202899	4.16224	5.95689	4.89314258226249e-06	0.000219426	0.000177407	LZTS2/NPNT/HES1/WNT6/DLG1/VEGFA/LAMA5/LGR4/SOX9/PTCH1/SMO/BMP4/BCL2/TGFB1	14	VEE
GO:0001657	ureteric bud development	0.0214133	100/19160	0.2	4.10278	7.04213	6.18056765263248e-08	8.17261214990403e-06	6.60761902080358e-06	LZTS2/NPNT/HES1/WNT6/DLG1/VEGFA/LAMA5/FGFR1/BMP7/LGR4/FGFR2/SLIT2/ROBO2/SOX9/PTCH1/SMO/BMP4/BCL2/TGFB1/SMAD1	20	VEE
GO:0046847	filopodium assembly	0.0149893	70/19160	0.2	4.10278	5.88724	5.84506182636591e-06	0.000248918	0.000201252	MYO3A/AGRN/VSTM5/ARF6/DAAM2/MYO10/TGFB3/EPHB2/ARHGEF4/FMNL3/DNM3/S1PR2/STAU2/ZMYND8	14	VEE
GO:0051489	regulation of filopodium assembly	0.0107066	50/19160	0.2	4.10278	4.97302	0.000125233	0.00272501	0.00220319	MYO3A/AGRN/ARF6/DAAM2/MYO10/TGFB3/EPHB2/DNM3/STAU2/ZMYND8	10	VEE
GO:0003176	aortic valve development	0.00963597	45/19160	0.2	4.10278	4.71721	0.000271547	0.00509225	0.00411713	EMILIN1/HEY1/TNFRSF1B/SLIT2/ROBO2/SOX9/SLIT1/BMP4/TGFB1	9	VEE
GO:0034505	tooth mineralization	0.00749465	35/19160	0.2	4.10278	4.1591	0.00129695	0.0170091	0.013752	SLC4A2/WNT6/FGFR1/NECTIN1/TGFB1/PPARA/ALPL	7	VEE
GO:0110110	positive regulation of animal organ morphogenesis	0.00749465	35/19160	0.2	4.10278	4.1591	0.00129695	0.0170091	0.013752	DKK1/PRKCB/FGFR1/ROBO2/SOX9/BMP4/TGFB1	7	VEE
GO:0060441	epithelial tube branching involved in lung morphogenesis	0.00642398	30/19160	0.2	4.10278	3.85007	0.00286636	0.0302907	0.0244902	EXT1/FGFR2/SOX9/DAG1/CELSR1/BMP4	6	VEE
GO:2000629	negative regulation of miRNA metabolic process	0.00642398	30/19160	0.2	4.10278	3.85007	0.00286636	0.0302907	0.0244902	VEGFA/SOX9/NFIB/BMP4/TGFB1/PPARA	6	VEE
GO:0072163	mesonephric epithelium development	0.0214133	101/19160	0.19802	4.06216	6.98478	7.35836440770875e-08	9.03502029775096e-06	7.30488256113643e-06	LZTS2/NPNT/HES1/WNT6/DLG1/VEGFA/LAMA5/FGFR1/BMP7/LGR4/FGFR2/SLIT2/ROBO2/SOX9/PTCH1/SMO/BMP4/BCL2/TGFB1/SMAD1	20	VEE
GO:0072164	mesonephric tubule development	0.0214133	101/19160	0.19802	4.06216	6.98478	7.35836440770875e-08	9.03502029775096e-06	7.30488256113643e-06	LZTS2/NPNT/HES1/WNT6/DLG1/VEGFA/LAMA5/FGFR1/BMP7/LGR4/FGFR2/SLIT2/ROBO2/SOX9/PTCH1/SMO/BMP4/BCL2/TGFB1/SMAD1	20	VEE
GO:0048864	stem cell development	0.0182013	86/19160	0.197674	4.05508	6.42783	7.12446846761976e-07	5.8318863313516e-05	4.71512441106798e-05	RADIL/SEMA3A/SEMA3F/HES1/LAMA5/SEMA4F/PITX2/SEMA3E/BMP7/SEMA6A/MSI2/SOX9/SEMA3G/KLHL12/SMO/BMP4/BCL2	17	VEE
GO:0001658	branching involved in ureteric bud morphogenesis	0.012848	61/19160	0.196721	4.03552	5.37536	3.20428372253818e-05	0.000907939	0.000734076	NPNT/WNT6/DLG1/VEGFA/LAMA5/LGR4/SOX9/PTCH1/SMO/BMP4/BCL2/TGFB1	12	VEE
GO:1903076	regulation of protein localization to plasma membrane	0.0246253	117/19160	0.196581	4.03265	7.44838	9.07178543396618e-09	1.50913540267625e-06	1.22014743986214e-06	KIF5B/SORBS1/WNT3A/DLG1/DAB2/WNK3/CAMK2B/AKT1/ITGA3/ARF6/AP2M1/PKDCC/EPHB2/CLTC/PICALM/ATP2C1/STX7/ZDHHC5/TGFB1/PIK3R2/GRIPAP1/PPP2R5A/EPHA2	23	VEE
GO:0038084	vascular endothelial growth factor signaling pathway	0.0107066	51/19160	0.196078	4.02234	4.89241	0.000149051	0.00308697	0.00249584	CCBE1/SMOC2/EMILIN1/VEGFA/PGF/MYO1C/DCN/SEMA6A/DLL1/DAB2IP	10	VEE
GO:0032456	endocytic recycling	0.0192719	92/19160	0.195652	4.01359	6.55904	3.96598554910133e-07	3.85897876919162e-05	3.12001365640325e-05	EHD4/EHD1/PTPN23/ARF6/SNX4/CCDC22/RAB35/SNX12/CCDC93/INPP5F/SDCCAG3/KIAA1109/DENND1A/RAB8B/VPS53/EHD3/GRIPAP1/ANKRD27	18	VEE
GO:0060071	Wnt signaling pathway, planar cell polarity pathway	0.00963597	46/19160	0.195652	4.01359	4.63236	0.000323174	0.00586833	0.00474459	DKK1/CELSR2/DAB2/WNT7B/TIAM1/ZNRF3/CELSR1/MAGI2/RYK	9	VEE
GO:0007492	endoderm development	0.0182013	87/19160	0.195402	4.00847	6.36663	8.45753669811522e-07	6.24593131386977e-05	5.04988292545404e-05	DKK1/LAMC1/EXT1/LEO1/MACROH2A1/HMGA2/ITGB5/ZFP36L1/SOX2/MYH9/BMP4/TGFB1/BPTF/COL7A1/BRD3/SSBP3/EPB41L5	17	VEE
GO:0061333	renal tubule morphogenesis	0.0171306	82/19160	0.195122	4.00272	6.16835	1.80524352550337e-06	0.000107007	8.65162686572152e-05	LZTS2/NPNT/HES1/WNT6/DLG1/VEGFA/LAMA5/MTSS1/LGR4/SOX9/PTCH1/SMO/BMP4/BCL2/TGFB1/CTNS	16	VEE
GO:0072028	nephron morphogenesis	0.0171306	82/19160	0.195122	4.00272	6.16835	1.80524352550337e-06	0.000107007	8.65162686572152e-05	LZTS2/NPNT/HES1/WNT6/DLG1/VEGFA/LAMA5/BMP7/LGR4/SOX9/PTCH1/SMO/BMP4/BCL2/TGFB1/CTNS	16	VEE
GO:0140238	presynaptic endocytosis	0.0171306	82/19160	0.195122	4.00272	6.16835	1.80524352550337e-06	0.000107007	8.65162686572152e-05	CLTA/GAK/ITSN1/AP2S1/AMPH/PIP5K1C/ARF6/AP2M1/SYNJ1/DNM2/AP3M2/FCHO2/SNX9/PICALM/KIAA1109/DNM3	16	VEE
GO:0030279	negative regulation of ossification	0.00856531	41/19160	0.195122	4.00272	4.357	0.000704051	0.0108382	0.00876276	DKK1/RFLNB/RFLNA/SOX9/PTK2B/BCL2/TGFB1/LRP4	8	VEE
GO:0010765	positive regulation of sodium ion transport	0.00749465	36/19160	0.194444	3.98882	4.06327	0.00154323	0.019085	0.0154303	PKP2/WNK3/ANK3/ATP1B1/AKT1/AHCYL1/TESC	7	VEE
GO:0036314	response to sterol	0.00749465	36/19160	0.194444	3.98882	4.06327	0.00154323	0.019085	0.0154303	GPR155/GRAMD1A/INSIG1/DAG1/PTCH1/SMO/TGFB1	7	VEE
GO:0070723	response to cholesterol	0.00642398	31/19160	0.193548	3.97044	3.74687	0.00341004	0.0344304	0.0278372	GPR155/GRAMD1A/DAG1/PTCH1/SMO/TGFB1	6	VEE
GO:0050772	positive regulation of axonogenesis	0.01606	78/19160	0.192308	3.94498	5.89974	4.56333878232654e-06	0.000208258	0.000168378	WNT3/WNT3A/CXCL12/VEGFA/CDH4/EFNA5/TIAM1/SLIT2/ROBO2/PLXNA2/PLXNB1/MACF1/PLXNB3/RUFY3/PLXNA3	15	VEE
GO:0072078	nephron tubule morphogenesis	0.01606	78/19160	0.192308	3.94498	5.89974	4.56333878232654e-06	0.000208258	0.000168378	LZTS2/NPNT/HES1/WNT6/DLG1/VEGFA/LAMA5/LGR4/SOX9/PTCH1/SMO/BMP4/BCL2/TGFB1/CTNS	15	VEE
GO:0060688	regulation of morphogenesis of a branching structure	0.0107066	52/19160	0.192308	3.94498	4.81384	0.000176574	0.00357096	0.00288715	VEGFA/FGFR1/BMP7/LGR4/FGFR2/SOX9/SMO/BMP4/TGFB1/PDGFA	10	VEE
GO:0060711	labyrinthine layer development	0.00963597	47/19160	0.191489	3.9282	4.54987	0.000382644	0.0067119	0.00542662	HES1/HEY1/WNT7B/PLCD3/AKT1/BMP7/FGFR2/ZFP36L1/HS6ST1	9	VEE
GO:0050770	regulation of axonogenesis	0.0299786	147/19160	0.190476	3.90741	8.0104	4.83223330520695e-10	1.38443484194179e-07	1.11932608900145e-07	DRAXIN/SEMA3A/SEMA3F/WNT3/WNT3A/CXCL12/VEGFA/SEMA4F/KIF13B/CDH4/EFNA5/TIAM1/RGMA/SLIT2/ROBO2/PLXNA2/UST/EPHB2/SEMA3G/PLXNB1/MACF1/PLXNB3/ARHGAP35/RUFY3/EPHB3/RYK/LRP4/PLXNA3	28	VEE
GO:0001823	mesonephros development	0.0214133	105/19160	0.190476	3.90741	6.76256	1.44390674838165e-07	1.5090960694805e-05	1.22011563867452e-05	LZTS2/NPNT/HES1/WNT6/DLG1/VEGFA/LAMA5/FGFR1/BMP7/LGR4/FGFR2/SLIT2/ROBO2/SOX9/PTCH1/SMO/BMP4/BCL2/TGFB1/SMAD1	20	VEE
GO:0009167	purine ribonucleoside monophosphate metabolic process	0.00856531	42/19160	0.190476	3.90741	4.26997	0.000833056	0.0123089	0.00995182	DLG1/GUK1/NT5E/CASK/DLG2/NT5C2/MAGI3/MPP1	8	VEE
GO:0043001	Golgi to plasma membrane protein transport	0.00856531	42/19160	0.190476	3.90741	4.26997	0.000833056	0.0123089	0.00995182	VAMP5/RAB26/ANK3/PKDCC/KIF13A/RAB10/ATP2C1/MACF1	8	VEE
GO:0044319	wound healing, spreading of cells	0.00856531	42/19160	0.190476	3.90741	4.26997	0.000833056	0.0123089	0.00995182	AJUBA/FERMT2/FERMT1/DDR1/ARHGAP24/ITGB5/ARHGAP35/CLASP1	8	VEE
GO:0090505	epiboly involved in wound healing	0.00856531	42/19160	0.190476	3.90741	4.26997	0.000833056	0.0123089	0.00995182	AJUBA/FERMT2/FERMT1/DDR1/ARHGAP24/ITGB5/ARHGAP35/CLASP1	8	VEE
GO:0098876	vesicle-mediated transport to the plasma membrane	0.0321199	159/19160	0.188679	3.87055	8.22791	1.48446162279644e-10	5.46812042054376e-08	4.42101690819302e-08	VAMP5/EHD4/EHD1/RAB26/ANK3/PTPN23/ARF6/PKDCC/KIF13A/RAB10/SNX4/CCDC22/LLGL1/RAB35/SNX12/CCDC93/INPP5F/ATP2C1/MACF1/SDCCAG3/KIAA1109/DENND1A/RAB8B/VPS53/EHD3/EXOC8/GRIPAP1/EXOC6B/STXBP5L/ANKRD27	30	VEE
GO:0032330	regulation of chondrocyte differentiation	0.0107066	53/19160	0.188679	3.87055	4.73719	0.000208249	0.004099	0.00331407	PTHLH/RFLNB/PKDCC/ADAMTS7/RFLNA/SOX6/SOX9/ADAMTS12/BMP4/EFEMP1	10	VEE
GO:0048041	focal adhesion assembly	0.0171306	85/19160	0.188235	3.86144	5.98517	2.96695112805213e-06	0.000159903	0.000129283	SORBS1/VEGFA/AJUBA/FERMT2/EFNA5/PEAK1/ARHGEF7/THBS1/BCR/MACF1/PTK2B/PTPRA/BCL2/CLASP1/PTPRK/EPB41L5	16	VEE
GO:0014032	neural crest cell development	0.01606	80/19160	0.1875	3.84636	5.7751	6.32925767208191e-06	0.000263226	0.00021282	RADIL/SEMA3A/SEMA3F/HES1/LAMA5/SEMA4F/PITX2/SEMA3E/BMP7/SEMA6A/SOX9/SEMA3G/KLHL12/SMO/BMP4	15	VEE
GO:0072088	nephron epithelium morphogenesis	0.01606	80/19160	0.1875	3.84636	5.7751	6.32925767208191e-06	0.000263226	0.00021282	LZTS2/NPNT/HES1/WNT6/DLG1/VEGFA/LAMA5/LGR4/SOX9/PTCH1/SMO/BMP4/BCL2/TGFB1/CTNS	15	VEE
GO:0002011	morphogenesis of an epithelial sheet	0.012848	64/19160	0.1875	3.84636	5.16325	5.28071985053033e-05	0.00136848	0.00110642	ARHGAP12/AJUBA/FERMT2/BMP7/FERMT1/DAG1/DDR1/ARHGAP24/ITGB5/ARHGAP35/CLASP1/SOS1	12	VEE
GO:0021532	neural tube patterning	0.00642398	32/19160	0.1875	3.84636	3.64791	0.00402683	0.0385276	0.0311498	HES1/WNT3A/PTCH1/SMO/BMP4/SSBP3	6	VEE
GO:0048679	regulation of axon regeneration	0.00642398	32/19160	0.1875	3.84636	3.64791	0.00402683	0.0385276	0.0311498	PTPRF/NEO1/RGMA/GRN/INPP5F/STK24	6	VEE
GO:0051642	centrosome localization	0.00642398	32/19160	0.1875	3.84636	3.64791	0.00402683	0.0385276	0.0311498	KIF5B/SUN2/DLG1/PLXNA2/PARD3/GPSM2	6	VEE
GO:0060603	mammary gland duct morphogenesis	0.00642398	32/19160	0.1875	3.84636	3.64791	0.00402683	0.0385276	0.0311498	FGFR2/NR3C1/PTCH1/DDR1/TGFB1/EPHA2	6	VEE
GO:0061842	microtubule organizing center localization	0.00642398	32/19160	0.1875	3.84636	3.64791	0.00402683	0.0385276	0.0311498	KIF5B/SUN2/DLG1/PLXNA2/PARD3/GPSM2	6	VEE
GO:0090504	epiboly	0.00856531	43/19160	0.186047	3.81654	4.18557	0.000980362	0.0138513	0.0111989	AJUBA/FERMT2/FERMT1/DDR1/ARHGAP24/ITGB5/ARHGAP35/CLASP1	8	VEE
GO:0006892	post-Golgi vesicle-mediated transport	0.0224839	113/19160	0.185841	3.81232	6.78742	1.1018484140646e-07	1.20898558964493e-05	9.77474035410948e-06	VAMP5/ANKFY1/GAK/RAB26/ANK3/PKDCC/KIF13A/DNM2/RAB10/CCDC22/LLGL1/CCDC93/SORCS2/ATP2C1/MACF1/VPS13C/EHD3/EXOC8/VPS54/EXOC6B/STXBP5L	21	VEE
GO:1903078	positive regulation of protein localization to plasma membrane	0.012848	65/19160	0.184615	3.78718	5.09538	6.19262822797724e-05	0.00154277	0.00124734	KIF5B/SORBS1/WNT3A/DLG1/WNK3/AKT1/ITGA3/ARF6/EPHB2/ATP2C1/ZDHHC5/EPHA2	12	VEE
GO:0150115	cell-substrate junction organization	0.0203426	103/19160	0.184466	3.78412	6.41348	4.9643257033787e-07	4.49140836005683e-05	3.63133778598024e-05	SORBS1/VEGFA/LAMC1/AJUBA/FERMT2/EFNA5/PEAK1/ARF6/ARHGEF7/THBS1/BCR/MACF1/PTK2B/PTPRA/BCL2/CLASP1/RAB8B/PTPRK/EPB41L5	19	VEE
GO:0021696	cerebellar cortex morphogenesis	0.00749465	38/19160	0.184211	3.77888	3.88158	0.0021438	0.0243515	0.0196883	COQ8B/DLL1/AGTPBP1/SMO/HERC1/GRID2/GLI1	7	VEE
GO:0048488	synaptic vesicle endocytosis	0.0171306	87/19160	0.183908	3.77267	5.86764	4.07641010446769e-06	0.00019388	0.000156753	CLTA/GAK/ITSN1/AP2S1/AMPH/PIP5K1C/ARF6/AP2M1/SYNJ1/DNM2/AP3M2/FCHO2/SNX9/PICALM/KIAA1109/DNM3	16	VEE
GO:1905314	semi-lunar valve development	0.00963597	49/19160	0.183673	3.76786	4.39152	0.000528726	0.00877834	0.00709735	EMILIN1/HEY1/TNFRSF1B/SLIT2/ROBO2/SOX9/SLIT1/BMP4/TGFB1	9	VEE
GO:0030865	cortical cytoskeleton organization	0.0117773	60/19160	0.183333	3.76089	4.84866	0.000132924	0.00279791	0.00226213	KIF21A/DLG1/IQGAP2/ARF6/IKBKB/KANK1/LLGL1/PTK2B/FMNL3/AKAP11/PPFIBP1	11	VEE
GO:0038066	p38MAPK cascade	0.0117773	60/19160	0.183333	3.76089	4.84866	0.000132924	0.00279791	0.00226213	DLG1/VEGFA/DUSP10/BECN1/GADD45B/ZFP36L1/PHLPP1/BMP4/DAB2IP/MINK1/MAP3K5	11	VEE
GO:0030516	regulation of axon extension	0.01606	82/19160	0.182927	3.75255	5.65444	8.67953567962416e-06	0.000326593	0.000264053	DRAXIN/SEMA3A/SEMA3F/WNT3/WNT3A/CXCL12/VEGFA/SEMA4F/CDH4/DNM2/SEMA3G/MACF1/RUFY3/RYK/PLXNA3	15	VEE
GO:0022404	molting cycle process	0.0192719	99/19160	0.181818	3.7298	6.16439	1.23054226090943e-06	8.17878321030704e-05	6.61260837002872e-05	DKK1/LAMA5/EDAR/EXT1/LGR4/FGFR2/FERMT1/TNFRSF19/SOX9/FARP2/LRIG1/DLX3/SMO/BCL2/PDGFA/LRP4/PC/SOS1	18	VEE
GO:0022405	hair cycle process	0.0192719	99/19160	0.181818	3.7298	6.16439	1.23054226090943e-06	8.17878321030704e-05	6.61260837002872e-05	DKK1/LAMA5/EDAR/EXT1/LGR4/FGFR2/FERMT1/TNFRSF19/SOX9/FARP2/LRIG1/DLX3/SMO/BCL2/PDGFA/LRP4/PC/SOS1	18	VEE
GO:0036465	synaptic vesicle recycling	0.0192719	99/19160	0.181818	3.7298	6.16439	1.23054226090943e-06	8.17878321030704e-05	6.61260837002872e-05	WNT3A/CLTA/GAK/ITSN1/AP2S1/AMPH/PIP5K1C/ARF6/AP2M1/SYNJ1/DNM2/AP3M2/FCHO2/SNX9/PICALM/KIAA1109/DNM3/GRIPAP1	18	VEE
GO:0060993	kidney morphogenesis	0.0192719	99/19160	0.181818	3.7298	6.16439	1.23054226090943e-06	8.17878321030704e-05	6.61260837002872e-05	LZTS2/NPNT/HES1/WNT6/DLG1/VEGFA/LAMA5/WNT7B/FRAS1/BMP7/LGR4/SOX9/PTCH1/SMO/BMP4/BCL2/TGFB1/CTNS	18	VEE
GO:0009126	purine nucleoside monophosphate metabolic process	0.00856531	44/19160	0.181818	3.7298	4.10368	0.00114779	0.0155767	0.0125939	DLG1/GUK1/NT5E/CASK/DLG2/NT5C2/MAGI3/MPP1	8	VEE
GO:0002063	chondrocyte development	0.00642398	33/19160	0.181818	3.7298	3.55287	0.00472237	0.043488	0.0351604	PTHLH/EXT1/RFLNB/RFLNA/IMPAD1/SOX9	6	VEE
GO:0031069	hair follicle morphogenesis	0.00642398	33/19160	0.181818	3.7298	3.55287	0.00472237	0.043488	0.0351604	EXT1/FGFR2/DLX3/SMO/BCL2/PC	6	VEE
GO:0031128	developmental induction	0.00642398	33/19160	0.181818	3.7298	3.55287	0.00472237	0.043488	0.0351604	DKK1/WNT3/FGFR1/ROBO2/SOX9/BMP4	6	VEE
GO:0048799	animal organ maturation	0.00642398	33/19160	0.181818	3.7298	3.55287	0.00472237	0.043488	0.0351604	EXT1/RFLNB/ADAMTS7/RFLNA/ADAMTS12/PLXNB1	6	VEE
GO:0043114	regulation of vascular permeability	0.00963597	50/19160	0.18	3.69251	4.31544	0.000617298	0.0098687	0.00797892	VEGFA/FERMT2/CLDN5/YES1/SLIT2/BDKRB2/BCR/TGFB1/ARHGAP35	9	VEE
GO:0031100	animal organ regeneration	0.012848	67/19160	0.179104	3.67413	4.96361	8.43036193292003e-05	0.00197021	0.00159293	GAS6/CXCL12/PTPRU/ACE/PTCH1/CSNK2A2/CPT1A/IGF2R/TGFB1/GLI1/HSPG2/AXL	12	VEE
GO:0072080	nephron tubule development	0.0192719	101/19160	0.178218	3.65595	6.05821	1.66571451175278e-06	0.000102621	8.29700103713175e-05	LZTS2/NPNT/HES1/WNT6/DLG1/VEGFA/LAMA5/WNT7B/MTSS1/LGR4/DLL1/SOX9/PTCH1/SMO/BMP4/BCL2/TGFB1/CTNS	18	VEE
GO:0010463	mesenchymal cell proliferation	0.00856531	45/19160	0.177778	3.64692	4.02415	0.00133725	0.0172837	0.013974	FGFR1/BMP7/FGFR2/SOX9/NFIB/SMO/BMP4/PDGFA	8	VEE
GO:0007044	cell-substrate junction assembly	0.0182013	96/19160	0.177083	3.63267	5.85382	3.52647405123735e-06	0.0001732	0.000140034	SORBS1/VEGFA/LAMC1/AJUBA/FERMT2/EFNA5/PEAK1/ARHGEF7/THBS1/BCR/MACF1/PTK2B/PTPRA/BCL2/CLASP1/PTPRK/EPB41L5	17	VEE
GO:0010976	positive regulation of neuron projection development	0.0310493	164/19160	0.176829	3.62746	7.64965	1.47016134896536e-09	3.29635742461494e-07	2.66513002437153e-07	ATP8A2/PTK7/EHD1/CBFA2T2/FGFR1/VLDLR/CAMK2B/NEGR1/ITGA3/TIAM1/ARF6/CAMK1D/BMP7/RGMA/EPHB2/DDR1/MAGI2/GRN/FBXO38/PTK2B/PLXNB3/KIDINS220/DAB2IP/ARHGAP35/TENM3/STK24/STAU2/ANKRD27/APBB1	29	VEE
GO:0072073	kidney epithelium development	0.0289079	153/19160	0.176471	3.6201	7.36583	5.63783837003653e-09	1.16164101394945e-06	9.39195586224913e-07	LZTS2/NPNT/HES1/WNT6/DLG1/VEGFA/LAMA5/WNT7B/FGFR1/EXT1/MTSS1/BMP7/LGR4/FGFR2/SLIT2/ROBO2/DLL1/SOX9/EFNB2/PTCH1/MAGI2/SMO/BMP4/BCL2/TGFB1/SMAD1/CTNS	27	VEE
GO:0046320	regulation of fatty acid oxidation	0.00642398	34/19160	0.176471	3.6201	3.46147	0.00550234	0.0472187	0.0381767	PRKAG2/AKT1/SOX9/CPT1A/ACADVL/PPARA	6	VEE
GO:0060292	long-term synaptic depression	0.00642398	34/19160	0.176471	3.6201	3.46147	0.00550234	0.0472187	0.0381767	GRID2IP/ARF1/SORCS2/PTK2B/GRID2/STAU2	6	VEE
GO:0070570	regulation of neuron projection regeneration	0.00642398	34/19160	0.176471	3.6201	3.46147	0.00550234	0.0472187	0.0381767	PTPRF/NEO1/RGMA/GRN/INPP5F/STK24	6	VEE
GO:0031345	negative regulation of cell projection organization	0.0353319	188/19160	0.175532	3.60085	8.11244	1.33907526029389e-10	5.46812042054376e-08	4.42101690819302e-08	DRAXIN/DKK1/SEMA3A/SEMA3F/WNT3/HES1/WNT3A/DAB2/NEO1/SEMA4F/GAK/CBFA2T2/AKT1/ITGA3/ARF6/PRAG1/RGMA/SLIT2/KANK1/EFNB2/EPHB2/SEMA3G/ARHGAP24/INPP5F/PLXNB3/PTPRG/PTPN1/PFN2/RUFY3/DNM3/RYK/LRP4/PLXNA3	33	VEE
GO:0046330	positive regulation of JNK cascade	0.0182013	97/19160	0.175258	3.59522	5.80068	4.08437728154511e-06	0.00019388	0.000156753	DKK1/SEMA3A/WNT7B/EDAR/TPD52L1/SH3RF3/GADD45B/MAP4K2/TNFRSF19/RASSF2/RNF13/PTK2B/DAB2IP/MINK1/TNFSF11/TAOK1/MAP3K5	17	VEE
GO:0051125	regulation of actin nucleation	0.00749465	40/19160	0.175	3.58994	3.71184	0.00291045	0.0305133	0.0246702	ARF1/ARFIP2/FCHSD2/ABI2/GMFB/WASHC4/ARFIP1	7	VEE
GO:0016197	endosomal transport	0.0556745	300/19160	0.173333	3.55575	10.1	1.06537401366228e-15	1.83137792948547e-12	1.48068297126888e-12	REPS2/DNAJC13/NSG2/ANKFY1/DAB2/EHD4/EHD1/ITSN1/EEA1/PTPN23/BECN1/ARF6/HOOK1/VPS37D/SNX5/WDR81/RAB10/STAM/SNX4/CLTC/SNX1/CCDC22/WDR91/EVI5/RAB35/RILP/UBE2O/SNX12/SNX9/CCDC93/INPP5F/VPS16/PICALM/SDCCAG3/RHOBTB3/SNX2/KIAA1109/DENND1A/RAB8B/HOOK3/VPS53/EHD3/SPAG9/RIC1/WASHC4/TRAPPC10/STX10/GRIPAP1/VPS54/LYST/ANKRD27/ARFIP1	52	VEE
GO:0035987	endodermal cell differentiation	0.00963597	52/19160	0.173077	3.55049	4.16899	0.000830882	0.0123089	0.00995182	DKK1/LEO1/MACROH2A1/HMGA2/ITGB5/SOX2/MYH9/COL7A1/BRD3	9	VEE
GO:2000027	regulation of animal organ morphogenesis	0.0149893	81/19160	0.17284	3.54562	5.19723	3.3499976671143e-05	0.000936454	0.00075713	DKK1/WNT3A/VEGFA/PRKCB/FGFR1/BMP7/LGR4/ROBO2/SOX9/SP6/SMO/BMP4/TGFB1/PDGFA	14	VEE
GO:0034332	adherens junction organization	0.0107066	58/19160	0.172414	3.53688	4.38015	0.000447139	0.00766079	0.00619381	VEGFA/PLEKHA7/PIP5K1C/CDH4/MTSS1/FERMT2/PTPN23/EFNB2/ABI2/FER	10	VEE
GO:0014033	neural crest cell differentiation	0.0171306	93/19160	0.172043	3.52928	5.53491	9.9646805757695e-06	0.000367056	0.000296768	RADIL/SEMA3A/SEMA3F/HES1/LAMA5/SEMA4F/PITX2/EXT1/SEMA3E/BMP7/SEMA6A/SOX9/SEMA3G/KLHL12/SMO/BMP4	16	VEE
GO:0051058	negative regulation of small GTPase mediated signal transduction	0.0117773	64/19160	0.171875	3.52583	4.58181	0.000241472	0.00456144	0.00368796	CGNL1/ARHGAP12/ITGA3/SLIT2/KANK1/EPHB2/ARHGAP24/MAPKAP1/DAB2IP/FLCN/ARHGAP35	11	VEE
GO:0061387	regulation of extent of cell growth	0.0182013	99/19160	0.171717	3.52259	5.69647	5.44384100545661e-06	0.000237914	0.000192356	DRAXIN/SEMA3A/SEMA3F/WNT3/WNT3A/CXCL12/VEGFA/SEMA4F/CDH4/EFNA5/DNM2/RGMA/SEMA3G/MACF1/RUFY3/RYK/PLXNA3	17	VEE
GO:0007411	axon guidance	0.0438972	239/19160	0.171548	3.51912	8.87137	1.67758799299053e-12	1.42235543624911e-09	1.14998517762933e-09	KIF5B/DRAXIN/KIF5A/SEMA3A/KIF21A/SEMA3F/WNT3/WNT3A/CXCL12/VEGFA/PTK7/NEO1/SEMA4F/WNT7B/CDH4/NOTCH3/ALCAM/EXT1/NECTIN1/EFNA5/SEMA3E/BMP7/LGR6/SLIT2/ROBO2/SEMA6A/EFNB2/DAG1/EPHB2/PTCH1/SEMA3G/APBB2/NFIB/BSG/SMO/SLIT1/ARHGAP35/EPHB3/RYK/PLXNA3/SOS1	41	VEE
GO:0061326	renal tubule development	0.0192719	105/19160	0.171429	3.51667	5.85371	2.97666537405502e-06	0.000159903	0.000129283	LZTS2/NPNT/HES1/WNT6/DLG1/VEGFA/LAMA5/WNT7B/MTSS1/LGR4/DLL1/SOX9/PTCH1/SMO/BMP4/BCL2/TGFB1/CTNS	18	VEE
GO:0097485	neuron projection guidance	0.0438972	240/19160	0.170833	3.50446	8.8384	1.93067443353573e-12	1.42235543624911e-09	1.14998517762933e-09	KIF5B/DRAXIN/KIF5A/SEMA3A/KIF21A/SEMA3F/WNT3/WNT3A/CXCL12/VEGFA/PTK7/NEO1/SEMA4F/WNT7B/CDH4/NOTCH3/ALCAM/EXT1/NECTIN1/EFNA5/SEMA3E/BMP7/LGR6/SLIT2/ROBO2/SEMA6A/EFNB2/DAG1/EPHB2/PTCH1/SEMA3G/APBB2/NFIB/BSG/SMO/SLIT1/ARHGAP35/EPHB3/RYK/PLXNA3/SOS1	41	VEE
GO:0071542	dopaminergic neuron differentiation	0.00749465	41/19160	0.170732	3.50238	3.631	0.00336471	0.0341571	0.0276163	DKK1/WNT3/WNT3A/VEGFA/TIAM1/SMO/RYK	7	VEE
GO:1904375	regulation of protein localization to cell periphery	0.0278373	153/19160	0.169935	3.48603	6.9889	2.42077682880764e-08	3.46776280726695e-06	2.8037125786278e-06	KIF5B/SORBS1/WNT3A/DLG1/DAB2/WNK3/CAMK2B/AKT1/ITGA3/ARF6/AP2M1/PKDCC/TMEM108/DAG1/EPHB2/CLTC/GPSM2/PICALM/ATP2C1/STX7/ZDHHC5/TGFB1/PIK3R2/GRIPAP1/PPP2R5A/EPHA2	26	VEE
GO:0035567	non-canonical Wnt signaling pathway	0.012848	71/19160	0.169014	3.46714	4.71461	0.000150493	0.00309201	0.00249991	DKK1/WNT3A/CELSR2/DAB2/WNT7B/TIAM1/DAAM2/ZNRF3/CELSR1/MAGI2/SMO/RYK	12	VEE
GO:1904377	positive regulation of protein localization to cell periphery	0.0139186	77/19160	0.168831	3.46339	4.90308	8.1652238411387e-05	0.00192274	0.00155455	KIF5B/SORBS1/WNT3A/DLG1/WNK3/AKT1/ITGA3/ARF6/EPHB2/GPSM2/ATP2C1/ZDHHC5/EPHA2	13	VEE
GO:0048640	negative regulation of developmental growth	0.0182013	102/19160	0.166667	3.41899	5.5451	8.2490263536534e-06	0.000316302	0.000255733	DRAXIN/SEMA3A/SEMA3F/WNT3/WNT3A/SEMA4F/GSK3A/DUSP10/RGMA/PTCH1/SEMA3G/TP73/RYK/PPARA/SPAG9/VGLL4/PLXNA3	17	VEE
GO:0001942	hair follicle development	0.0171306	96/19160	0.166667	3.41899	5.37869	1.51123860148402e-05	0.000505597	0.000408779	DKK1/LAMA5/EDAR/EXT1/LGR4/FGFR2/FERMT1/TNFRSF19/SOX9/DLX3/SMO/BCL2/PDGFA/LRP4/PC/SOS1	16	VEE
GO:0046854	phosphatidylinositol phosphate biosynthetic process	0.0117773	66/19160	0.166667	3.41899	4.45627	0.000319181	0.00581632	0.00470254	IMPA1/PIP5K1C/BECN1/SYNJ1/FAM126B/IMPAD1/FIG4/IP6K2/PI4KA/PIK3R2/IP6K1	11	VEE
GO:0048286	lung alveolus development	0.00963597	54/19160	0.166667	3.41899	4.02958	0.00110098	0.0151406	0.0122413	PKDCC/FGFR2/ACE/TGFB3/ERRFI1/BMP4/TGFB1/PDGFA/HS6ST1	9	VEE
GO:0060999	positive regulation of dendritic spine development	0.00749465	42/19160	0.166667	3.41899	3.55264	0.00387104	0.0377127	0.030491	CAMK2B/TIAM1/MAPK6/EPHB2/MAPKAPK5/STAU2/ZMYND8	7	VEE
GO:0010975	regulation of neuron projection development	0.0802998	453/19160	0.165563	3.39634	11.6845	6.40891142108345e-21	3.30507561985273e-17	2.67217875146437e-17	DRAXIN/DKK1/SEMA3A/OBSL1/KIF21A/PTPRF/SEMA3F/WNT3/HES1/ATP8A2/WNT3A/CXCL12/VEGFA/DAB2/PTK7/NEO1/SEMA4F/EHD1/GAK/KIF13B/GSK3A/CBFA2T2/CDH4/FGFR1/VLDLR/LZTS1/CAMK2B/NEGR1/AKT1/EFNA5/ITGA3/TIAM1/ARF6/CAMK1D/BMP7/CSMD3/PRAG1/RGMA/SLIT2/ROBO2/NEDD4/PLXNA2/KANK1/EFNB2/UST/EPHB2/DDR1/SEMA3G/MAGI2/GRN/PLXNB1/FBXO38/CFL1/INPP5F/MACF1/PTK2B/PLXNB3/KIDINS220/PTPRG/PTPN1/DAB2IP/ABI2/ARHGAP35/RUFY3/DNM3/EPHB3…	75	VEE
GO:0061035	regulation of cartilage development	0.012848	73/19160	0.164384	3.37215	4.59673	0.000197644	0.00392019	0.0031695	PTHLH/RFLNB/PKDCC/ADAMTS7/RFLNA/SOX6/SOX9/ADAMTS12/BMP4/TGFB1/SMAD1/EFEMP1	12	VEE
GO:0048675	axon extension	0.0192719	110/19160	0.163636	3.35682	5.61164	5.88869752785336e-06	0.000248918	0.000201252	DRAXIN/SEMA3A/SEMA3F/WNT3/WNT3A/CXCL12/VEGFA/SEMA4F/CDH4/ALCAM/DNM2/SLIT2/SEMA3G/MACF1/SLIT1/RUFY3/RYK/PLXNA3	18	VEE
GO:0021575	hindbrain morphogenesis	0.00856531	49/19160	0.163265	3.34921	3.72728	0.00235669	0.0259974	0.0210191	HES1/COQ8B/DLL1/AGTPBP1/SMO/HERC1/GRID2/GLI1	8	VEE
GO:0060412	ventricular septum morphogenesis	0.00749465	43/19160	0.162791	3.33948	3.47662	0.00443312	0.0415665	0.0336069	HES1/HEY1/FGFR2/SLIT2/ROBO2/SLIT1/BMP4	7	VEE
GO:0072009	nephron epithelium development	0.0214133	123/19160	0.162602	3.3356	5.88255	2.00949626569235e-06	0.000116438	9.41409190822873e-05	LZTS2/NPNT/HES1/WNT6/DLG1/VEGFA/LAMA5/WNT7B/EXT1/MTSS1/LGR4/DLL1/SOX9/PTCH1/MAGI2/SMO/BMP4/BCL2/TGFB1/CTNS	20	VEE
GO:0140962	multicellular organismal-level chemical homeostasis	0.0139186	80/19160	0.1625	3.33351	4.73456	0.000122369	0.00269682	0.0021804	VEGFA/IREB2/NEO1/HEPH/EXT1/ABCA3/TFRC/EPAS1/PICALM/TGFB1/TMEM63B/AKAP11/CTNS	13	VEE
GO:0072659	protein localization to plasma membrane	0.0513919	296/19160	0.162162	3.32658	9.13191	1.84991022544633e-13	1.90799740652535e-10	1.54263040063009e-10	KIF5B/GAS6/SORBS1/VAMP5/WNT3A/DLG1/DAB2/LAMA5/EHD4/EHD1/GAK/PKP2/RAB26/WNK3/ANK3/CAMK2B/ATP1B1/DENND4C/AKT1/ITGA3/ARF6/AP2M1/PKDCC/KIF13A/IKBKB/FAM126B/RAB10/EPHB2/PTCH1/CLTC/ERRFI1/FLOT2/FCHO2/RILPL1/BSG/PICALM/ATP2C1/MACF1/STX7/ZDHHC5/TGFB1/PIK3R2/EHD3/RAPGEF6/GRIPAP1/PPP2R5A/TESC/EPHA2	48	VEE
GO:0042147	retrograde transport, endosome to Golgi	0.0182013	105/19160	0.161905	3.3213	5.39928	1.22841824398507e-05	0.000436893	0.000353232	ANKFY1/SNX5/CLTC/SNX1/EVI5/UBE2O/SNX12/RHOBTB3/SNX2/VPS53/EHD3/SPAG9/RIC1/TRAPPC10/STX10/VPS54/ARFIP1	17	VEE
GO:0042476	odontogenesis	0.0235546	136/19160	0.161765	3.31843	6.14223	6.86651689864701e-07	5.80502092562666e-05	4.69340352640911e-05	SLC4A2/WNT6/LAMA5/EDAR/PRKCB/FGFR1/PITX2/NECTIN1/ID3/BMP7/FGFR2/TGFB3/DLX3/SP6/BSG/SMO/BMP4/TGFB1/PPARA/LRP4/TNFSF11/ALPL	22	VEE
GO:0048010	vascular endothelial growth factor receptor signaling pathway	0.0107066	62/19160	0.16129	3.3087	4.12176	0.000772856	0.0116961	0.00945638	EMILIN1/VEGFA/PGF/PRKCB/NEDD4/DLL1/PTK2B/PTPN1/DAB2IP/AXL	10	VEE
GO:0008360	regulation of cell shape	0.0246253	143/19160	0.160839	3.29944	6.24789	4.28195025240694e-07	4.01491226393865e-05	3.24608707172897e-05	DLG1/VEGFA/KIT/FERMT2/SHROOM3/SEMA3E/PRAG1/FAM171A1/STRIP2/MYO10/PLXNA2/DAG1/HEXB/PLXNB1/PTK2B/PLXNB3/MYH9/BRWD1/FMNL3/ARHGAP35/PRPF40A/GNA12/PLXNA3	23	VEE
GO:0085029	extracellular matrix assembly	0.00963597	56/19160	0.160714	3.29688	3.89659	0.00143798	0.0180272	0.0145751	RGCC/GAS6/EMILIN1/PHLDB1/SOX9/DAG1/PXN/TGFB1/CLASP1	9	VEE
GO:0006623	protein targeting to vacuole	0.00856531	50/19160	0.16	3.28223	3.65786	0.002688	0.0289271	0.0233878	BECN1/VPS37D/NEDD4/VPS41/VPS53/VPS13C/VPS54/VPS8	8	VEE
GO:0034314	Arp2/3 complex-mediated actin nucleation	0.00856531	50/19160	0.16	3.28223	3.65786	0.002688	0.0289271	0.0233878	ARF1/IQGAP2/ARFIP2/FCHSD2/ABI2/GMFB/WASHC4/ARFIP1	8	VEE
GO:0031346	positive regulation of cell projection organization	0.0620985	363/19160	0.15978	3.27771	9.91793	1.05209894057687e-15	1.83137792948547e-12	1.48068297126888e-12	OBSL1/WNT3/MYO3A/ATP8A2/WNT3A/CXCL12/AGRN/VEGFA/PTK7/EHD1/CBFA2T2/CDH4/KIT/FGFR1/VLDLR/CAMK2B/NEGR1/EFNA5/ITGA3/TIAM1/ARF6/CAMK1D/CROCC/BMP7/ARHGEF7/RGMA/SLIT2/ROBO2/PLXNA2/TGFB3/EPHB2/DDR1/MAGI2/GRN/PLXNB1/FBXO38/DZIP1/MACF1/SDCCAG3/AKIRIN1/PTK2B/PLXNB3/KIDINS220/DAB2IP/ABI2/ARHGAP35/RUFY3/DNM3/RAB8B/KCTD17/PROM2/TENM3/STK24/STAU2/PLXNA3/ANKRD27/APBB1/ZMYND8	58	VEE
GO:0010632	regulation of epithelial cell migration	0.0117773	69/19160	0.15942	3.27033	4.27675	0.000474509	0.00804949	0.00650807	PTPN23/DUSP10/ITGA3/ARF6/SOX9/MACF1/PTPRG/DAB2IP/PFN2/CLASP1/EPB41L5	11	VEE
GO:0061180	mammary gland epithelium development	0.0117773	69/19160	0.15942	3.27033	4.27675	0.000474509	0.00804949	0.00650807	WNT3/WNT7B/AKT1/FGFR2/NR3C1/PTCH1/DDR1/SMO/TGFB1/TNFSF11/EPHA2	11	VEE
GO:0030866	cortical actin cytoskeleton organization	0.00749465	44/19160	0.159091	3.26358	3.40281	0.00505467	0.044838	0.0362519	DLG1/IQGAP2/ARF6/IKBKB/LLGL1/FMNL3/AKAP11	7	VEE
GO:0032570	response to progesterone	0.00749465	44/19160	0.159091	3.26358	3.40281	0.00505467	0.044838	0.0362519	THBS1/TGFB3/ERRFI1/TGFB1/TXNIP/SREBF1/VPS54	7	VEE
GO:1905475	regulation of protein localization to membrane	0.0331906	195/19160	0.158974	3.26119	7.18442	5.85663493556055e-09	1.16164101394945e-06	9.39195586224913e-07	KIF5B/SORBS1/WNT3A/DLG1/DAB2/WNK3/ANK3/CAMK2B/AKT1/ITGA3/ARF6/AP2M1/PKDCC/MYO1C/TMEM108/DAG1/EPHB2/CLTC/GPC1/PICALM/ATP2C1/STX7/ZDHHC5/TGFB1/PIK3R2/SSH1/LRP4/GRIPAP1/PPP2R5A/ZMYND8/EPHA2	31	VEE
GO:0001707	mesoderm formation	0.012848	76/19160	0.157895	3.23904	4.42739	0.000291688	0.00539152	0.00435909	DKK1/WNT3/WNT3A/FGFR1/ITGA3/BMP7/FGFR2/HMGA2/BMP4/SMAD1/EPB41L5/EPHA2	12	VEE
GO:0022612	gland morphogenesis	0.0214133	127/19160	0.15748	3.23054	5.70916	3.34638630463785e-06	0.000167547	0.000135463	WNT3A/LAMA5/EDAR/FGFR1/BMP7/FGFR2/SOX9/DAG1/NR3C1/TGFB3/PTCH1/DDR1/NFIB/TNFAIP3/BMP4/BCL2/TGFB1/PDGFA/GLI1/EPHA2	20	VEE
GO:0044788	modulation by host of viral process	0.00856531	51/19160	0.156863	3.21787	3.59018	0.00305458	0.0316952	0.0256258	EEA1/PTX3/CFL1/IGF2R/PI4KA/NUCKS1/FASN/YTHDC2	8	VEE
GO:0060428	lung epithelium development	0.00749465	45/19160	0.155556	3.19105	3.33109	0.00573945	0.0489229	0.0395546	WNT7B/FGFR2/SOX9/ERRFI1/TP73/NFIB/BMP4	7	VEE
GO:0061001	regulation of dendritic spine morphogenesis	0.00749465	45/19160	0.155556	3.19105	3.33109	0.00573945	0.0489229	0.0395546	CAMK2B/TIAM1/EPHB2/CFL1/ABI2/DNM3/STAU2	7	VEE
GO:0072666	establishment of protein localization to vacuole	0.0117773	71/19160	0.15493	3.17821	4.16248	0.000609748	0.00979585	0.00792002	PTPN23/BECN1/VPS37D/NEDD4/STAM/VPS41/TNFAIP3/VPS53/VPS13C/VPS54/VPS8	11	VEE
GO:0008088	axo-dendritic transport	0.0139186	84/19160	0.154762	3.17477	4.52193	0.000203046	0.00401191	0.00324366	KIF5B/KIF5A/KIF21A/DLG2/TMEM108/AP3M2/AGTPBP1/FLOT2/KIF3B/ACTR10/STAU2/DYNC1H1/PURA	13	VEE
GO:0010631	epithelial cell migration	0.01606	97/19160	0.154639	3.17226	4.85529	6.81689194495904e-05	0.00167216	0.00135196	KIT/PTPN23/DUSP10/ITGA3/ARF6/DAAM2/FERMT1/SOX9/KANK1/MACF1/PTPRG/DAB2IP/PFN2/CLASP1/EPB41L5	15	VEE
GO:0048813	dendrite morphogenesis	0.0235546	143/19160	0.153846	3.15599	5.85811	1.64388858662926e-06	0.000102621	8.29700103713175e-05	SEMA3A/OBSL1/CELSR2/DIP2A/VLDLR/LZTS1/CAMK2B/TIAM1/NEDD4/EPHB2/CFL1/PICALM/KIDINS220/MEF2A/ABI2/DNM3/EPHB3/MINK1/LRP4/STAU2/ANKRD27/RERE	22	VEE
GO:0097581	lamellipodium organization	0.0149893	91/19160	0.153846	3.15599	4.66678	0.000124909	0.00272501	0.00220319	KIT/AJUBA/ARHGEF7/SLIT2/KANK1/ARFIP2/SNX1/ARHGEF4/AKIRIN1/PLXNB3/SNX2/ABI2/FER/EPHA2	14	VEE
GO:0035924	cellular response to vascular endothelial growth factor stimulus	0.012848	78/19160	0.153846	3.15599	4.31912	0.000373517	0.00662528	0.00535659	CCBE1/SMOC2/EMILIN1/VEGFA/PGF/AKT1/MYO1C/DCN/SEMA6A/DLL1/ADAMTS12/DAB2IP	12	VEE
GO:0048332	mesoderm morphogenesis	0.012848	78/19160	0.153846	3.15599	4.31912	0.000373517	0.00662528	0.00535659	DKK1/WNT3/WNT3A/FGFR1/ITGA3/BMP7/FGFR2/HMGA2/BMP4/SMAD1/EPB41L5/EPHA2	12	VEE
GO:0031122	cytoplasmic microtubule organization	0.0107066	65/19160	0.153846	3.15599	3.94146	0.00112812	0.015365	0.0124227	KIF21A/DLG1/HOOK1/PDE4DIP/KANK1/CLASP1/HOOK3/SLAIN2/DYNC1H1/PPFIBP1	10	VEE
GO:1905330	regulation of morphogenesis of an epithelium	0.0107066	65/19160	0.153846	3.15599	3.94146	0.00112812	0.015365	0.0124227	VEGFA/FGFR1/BMP7/LGR4/SOX9/ADAMTS12/SMO/BMP4/TGFB1/PDGFA	10	VEE
GO:0050922	negative regulation of chemotaxis	0.00856531	52/19160	0.153846	3.15599	3.52415	0.00345889	0.0347033	0.0280579	SEMA3F/WNT3/WNT3A/SLIT2/ROBO2/THBS1/RYK/PLXNA3	8	VEE
GO:0097061	dendritic spine organization	0.0139186	85/19160	0.152941	3.13742	4.47076	0.000229189	0.0043775	0.00353924	ARF1/DIP2A/CAMK2B/ITGA3/TIAM1/EPHB2/CFL1/ABI2/DNM3/EPHB3/TANC1/STAU2/ZMYND8	13	VEE
GO:0030032	lamellipodium assembly	0.0117773	72/19160	0.152778	3.13407	4.10685	0.00068856	0.0106955	0.00864738	KIT/AJUBA/ARHGEF7/SLIT2/ARFIP2/ARHGEF4/AKIRIN1/PLXNB3/ABI2/FER/EPHA2	11	VEE
GO:0048008	platelet-derived growth factor receptor signaling pathway	0.00963597	59/19160	0.152542	3.12924	3.70798	0.00209414	0.0239456	0.0193602	PDGFC/VEGFA/PLAT/CBL/PTPN1/HIP1/PDGFA/TXNIP/FER	9	VEE
GO:1905477	positive regulation of protein localization to membrane	0.0171306	105/19160	0.152381	3.12593	4.94485	4.74110539628225e-05	0.0012603	0.00101896	KIF5B/SORBS1/WNT3A/DLG1/WNK3/ANK3/AKT1/ITGA3/ARF6/MYO1C/EPHB2/ATP2C1/ZDHHC5/SSH1/LRP4/EPHA2	16	VEE
GO:0061951	establishment of protein localization to plasma membrane	0.0107066	66/19160	0.151515	3.10817	3.88368	0.00127257	0.0167843	0.0135702	VAMP5/RAB26/ANK3/PKDCC/KIF13A/RAB10/RILPL1/ATP2C1/MACF1/GRIPAP1	10	VEE
GO:0021695	cerebellar cortex development	0.00856531	53/19160	0.150943	3.09644	3.4597	0.00390345	0.0378385	0.0305927	COQ8B/DLL1/AGTPBP1/SMO/HERC1/GRID2/GLI1/RERE	8	VEE
GO:1902743	regulation of lamellipodium organization	0.00856531	53/19160	0.150943	3.09644	3.4597	0.00390345	0.0378385	0.0305927	ARHGEF7/SLIT2/KANK1/AKIRIN1/PLXNB3/ABI2/FER/EPHA2	8	VEE
GO:0002067	glandular epithelial cell differentiation	0.0117773	73/19160	0.150685	3.09114	4.05219	0.000775657	0.0116961	0.00945638	HES1/GSK3A/EXT1/AKT1/FGFR2/DLL1/SOX9/NFIB/SMO/BMP4/FASN	11	VEE
GO:0045665	negative regulation of neuron differentiation	0.0117773	73/19160	0.150685	3.09114	4.05219	0.000775657	0.0116961	0.00945638	HES1/HEY1/WNT3A/NOTCH3/BMP7/DTX1/DLL1/SOX9/TP73/SOX2/SPAG9	11	VEE
GO:0051898	negative regulation of phosphatidylinositol 3-kinase/protein kinase B signal transduction	0.0117773	73/19160	0.150685	3.09114	4.05219	0.000775657	0.0116961	0.00945638	DLG1/DAG1/WDR91/MAGI2/PPP2CA/PHLPP1/PTPN1/DAB2IP/FLCN/SH2B3/PPARA	11	VEE
GO:0042303	molting cycle	0.0192719	120/19160	0.15	3.07709	5.16685	2.02851743138561e-05	0.000632182	0.000511124	DKK1/LAMA5/EDAR/EXT1/LGR4/FGFR2/FERMT1/TNFRSF19/SOX9/FARP2/LRIG1/DLX3/SMO/BCL2/PDGFA/LRP4/PC/SOS1	18	VEE
GO:0042633	hair cycle	0.0192719	120/19160	0.15	3.07709	5.16685	2.02851743138561e-05	0.000632182	0.000511124	DKK1/LAMA5/EDAR/EXT1/LGR4/FGFR2/FERMT1/TNFRSF19/SOX9/FARP2/LRIG1/DLX3/SMO/BCL2/PDGFA/LRP4/PC/SOS1	18	VEE
GO:0090132	epithelium migration	0.01606	100/19160	0.15	3.07709	4.7142	9.74112512557878e-05	0.00222279	0.00179714	KIT/PTPN23/DUSP10/ITGA3/ARF6/DAAM2/FERMT1/SOX9/KANK1/MACF1/PTPRG/DAB2IP/PFN2/CLASP1/EPB41L5	15	VEE
GO:0045604	regulation of epidermal cell differentiation	0.00963597	60/19160	0.15	3.07709	3.64777	0.00235928	0.0259974	0.0210191	HES1/EXTL3/MACROH2A1/DLL1/PTCH1/ERRFI1/MAFG/ZFP36L1/BMP4	9	VEE
GO:0060997	dendritic spine morphogenesis	0.00963597	60/19160	0.15	3.07709	3.64777	0.00235928	0.0259974	0.0210191	DIP2A/CAMK2B/TIAM1/EPHB2/CFL1/ABI2/DNM3/EPHB3/STAU2	9	VEE
GO:0060998	regulation of dendritic spine development	0.00963597	60/19160	0.15	3.07709	3.64777	0.00235928	0.0259974	0.0210191	CAMK2B/TIAM1/ARF6/MAPK6/EPHB2/DNM3/MAPKAPK5/STAU2/ZMYND8	9	VEE
GO:0042475	odontogenesis of dentin-containing tooth	0.0149893	94/19160	0.148936	3.05526	4.52185	0.000177996	0.0035717	0.00288775	SLC4A2/WNT6/LAMA5/EDAR/PRKCB/NECTIN1/BMP7/DLX3/BSG/SMO/BMP4/TGFB1/PPARA/LRP4	14	VEE
GO:0072665	protein localization to vacuole	0.0149893	94/19160	0.148936	3.05526	4.52185	0.000177996	0.0035717	0.00288775	PTPN23/AKT1/BECN1/VPS37D/NEDD4/STAM/SH3GLB1/VPS41/TNFAIP3/VPS53/VPS13C/VPS54/LMBRD1/VPS8	14	VEE
GO:0043112	receptor metabolic process	0.0117773	74/19160	0.148649	3.04937	3.99845	0.0008717	0.0126987	0.010267	FUT8/FURIN/BECN1/ZNRF3/NEDD4/SH3GLB1/INPP5F/RNF43/TGFB1/PTPN1/EHD3	11	VEE
GO:1903053	regulation of extracellular matrix organization	0.0117773	74/19160	0.148649	3.04937	3.99845	0.0008717	0.0126987	0.010267	RGCC/EMILIN1/TNFRSF1B/LAMC1/PHLDB1/SOX9/DAG1/DDR1/TGFB1/CLASP1/RIC1	11	VEE
GO:0031103	axon regeneration	0.00856531	54/19160	0.148148	3.0391	3.39676	0.00439083	0.0413065	0.0333966	PTPRF/NEO1/RGMA/DAG1/GRN/INPP5F/BCL2/STK24	8	VEE
GO:0001706	endoderm formation	0.00963597	61/19160	0.147541	3.02664	3.58882	0.00265039	0.0287144	0.0232158	DKK1/LEO1/MACROH2A1/HMGA2/ITGB5/SOX2/MYH9/COL7A1/BRD3	9	VEE
GO:0009161	ribonucleoside monophosphate metabolic process	0.00963597	61/19160	0.147541	3.02664	3.58882	0.00265039	0.0287144	0.0232158	DLG1/GUK1/NT5E/CASK/DLG2/NT5C2/MAGI3/MPP1/PRPS2	9	VEE
GO:0042058	regulation of epidermal growth factor receptor signaling pathway	0.0107066	68/19160	0.147059	3.01675	3.77134	0.00160671	0.0197392	0.0159593	AFAP1L2/SNX5/CBL/ERRFI1/TGFB1/DAB2IP/HIP1/FER/RNF115/SOS1	10	VEE
GO:0150116	regulation of cell-substrate junction organization	0.0107066	68/19160	0.147059	3.01675	3.77134	0.00160671	0.0197392	0.0159593	VEGFA/FERMT2/EFNA5/PEAK1/ARF6/THBS1/MACF1/PTPRA/CLASP1/EPB41L5	10	VEE
GO:0003170	heart valve development	0.0117773	75/19160	0.146667	3.00871	3.94562	0.000977379	0.0138471	0.0111955	DKK1/EMILIN1/HEY1/TNFRSF1B/SLIT2/ROBO2/SOX9/MATR3/SLIT1/BMP4/TGFB1	11	VEE
GO:0002062	chondrocyte differentiation	0.0182013	116/19160	0.146552	3.00635	4.90649	4.63395544952768e-05	0.0012382	0.0010011	PTHLH/FGFR1/EXT1/RFLNB/PKDCC/ADAMTS7/RFLNA/SOX6/HMGA2/IMPAD1/SOX9/ADAMTS12/NFIB/BMP4/TGFB1/EFEMP1/SNX19	17	VEE
GO:0048762	mesenchymal cell differentiation	0.0428266	274/19160	0.145985	2.99473	7.52843	5.1490573253827e-10	1.39756255931571e-07	1.12993994824603e-07	RADIL/SEMA3A/RGCC/SEMA3F/HES1/HEY1/VEGFA/DAB2/LAMA5/TRIM62/SEMA4F/FGFR1/PITX2/EXT1/FERMT2/RFLNB/PHLDB1/TIAM1/SEMA3E/BMP7/FGFR2/HMGA2/SEMA6A/SOX9/DAG1/TGFB3/DDX5/SEMA3G/PPP2CA/KLHL12/SP6/SMO/BMP4/BCL2/TGFB1/DAB2IP/CLASP1/PRMT9/TASOR/EPB41L5	40	VEE
GO:0007041	lysosomal transport	0.0214133	137/19160	0.145985	2.99473	5.3042	1.08523856579581e-05	0.00039692	0.000320913	SLC30A2/SPTBN5/ANKFY1/DENND3/GAK/BECN1/HOOK1/KIF13A/NEDD4/VPS41/GRN/RILP/VPS16/IGF2R/HOOK3/VPS53/EHD3/VPS54/LYST/VIPAS39	20	VEE
GO:0016482	cytosolic transport	0.0224839	144/19160	0.145833	2.99161	5.43051	6.69771976519178e-06	0.000275323	0.000222601	KIF5B/KIF5A/ANKFY1/GAK/SNX5/CLTC/SNX1/EVI5/UBE2O/SNX12/RHOBTB3/SNX2/VPS53/VPS13C/EHD3/SPAG9/RIC1/TRAPPC10/STX10/VPS54/ARFIP1	21	VEE
GO:0035107	appendage morphogenesis	0.0235546	151/19160	0.145695	2.98878	5.55406	4.13550112957527e-06	0.00019388	0.000156753	DKK1/WNT3/FRAS1/FGFR1/EXT1/PITX1/PKDCC/BMP7/FGFR2/IMPAD1/PLXNA2/SOX9/PTCH1/ERRFI1/BMP4/LRP4/ATRX/GNA12/VPS54/PCSK5/MOSMO/FBXW4	22	VEE
GO:0035108	limb morphogenesis	0.0235546	151/19160	0.145695	2.98878	5.55406	4.13550112957527e-06	0.00019388	0.000156753	DKK1/WNT3/FRAS1/FGFR1/EXT1/PITX1/PKDCC/BMP7/FGFR2/IMPAD1/PLXNA2/SOX9/PTCH1/ERRFI1/BMP4/LRP4/ATRX/GNA12/VPS54/PCSK5/MOSMO/FBXW4	22	VEE
GO:0034198	cellular response to amino acid starvation	0.00856531	55/19160	0.145455	2.98384	3.33526	0.00492367	0.0445286	0.0360017	GPR155/SLC38A2/RNF167/BECN1/SH3GLB1/NPRL2/FLCN/MAP3K5	8	VEE
GO:0060425	lung morphogenesis	0.00856531	55/19160	0.145455	2.98384	3.33526	0.00492367	0.0445286	0.0360017	WNT7B/EXT1/FGFR2/SOX9/DAG1/CELSR1/NFIB/BMP4	8	VEE
GO:0051896	regulation of phosphatidylinositol 3-kinase/protein kinase B signal transduction	0.0438972	282/19160	0.14539	2.98252	7.59239	3.54998837895897e-10	1.15681621632327e-07	9.3529470068409e-08	GAS6/EXTL3/DLG1/PDGFC/VEGFA/FAM110C/PIP5K1C/KIT/FGFR1/RASGRP1/FERMT2/RGL2/BECN1/SEMA3E/C1QTNF12/DCN/MERTK/NEDD4/CBL/DAG1/THBS1/DDR1/WDR91/MAGI2/PLXNB1/PPP2CA/INPP5F/PHLPP1/PTK2B/TGFB1/PTPN1/DAB2IP/HIP1/FLCN/PDGFA/RYK/SH2B3/PPARA/TNFSF11/FER/AXL	41	VEE
GO:0099072	regulation of postsynaptic membrane neurotransmitter receptor levels	0.0182013	117/19160	0.145299	2.98065	4.86461	5.1798193086411e-05	0.00134911	0.00109076	GRID2IP/DLG1/NSG2/AP2S1/AP2M1/DLG2/TMEM108/TFRC/EFNB2/DAG1/FLOT2/GPSM2/ZDHHC5/HIP1/AGAP3/GRID2/GRIPAP1	17	VEE
GO:0071300	cellular response to retinoic acid	0.0107066	69/19160	0.144928	2.97303	3.71671	0.00179861	0.0215707	0.0174401	WNT3/WNT3A/WNT6/PTK7/WNT7B/YES1/FGFR2/SOX9/PTK2B/TESC	10	VEE
GO:0098930	axonal transport	0.0107066	69/19160	0.144928	2.97303	3.71671	0.00179861	0.0215707	0.0174401	KIF5B/KIF5A/KIF21A/DLG2/TMEM108/AP3M2/AGTPBP1/KIF3B/ACTR10/DYNC1H1	10	VEE
GO:0001952	regulation of cell-matrix adhesion	0.0192719	125/19160	0.144	2.954	4.96156	3.55925545307452e-05	0.000986832	0.000797861	VEGFA/FERMT2/EFNA5/PEAK1/SEMA3E/CASK/FERMT1/DAG1/THBS1/DDR1/MACF1/PTK2B/PTPRA/BCL2/CLASP1/MINK1/UTRN/EPB41L5	18	VEE
GO:0001704	formation of primary germ layer	0.0203426	132/19160	0.143939	2.95276	5.09628	2.19294873099442e-05	0.000669174	0.000541032	DKK1/WNT3/WNT3A/FGFR1/ITGA3/BMP7/LEO1/MACROH2A1/FGFR2/HMGA2/ITGB5/SOX2/MYH9/BMP4/SMAD1/COL7A1/BRD3/EPB41L5/EPHA2	19	VEE
GO:0098773	skin epidermis development	0.0203426	132/19160	0.143939	2.95276	5.09628	2.19294873099442e-05	0.000669174	0.000541032	DKK1/LAMA5/EDAR/ELOVL1/EXT1/LGR4/FGFR2/FERMT1/TNFRSF19/DLL1/SOX9/DLX3/SMO/BCL2/PDGFA/UGCG/LRP4/PC/SOS1	19	VEE
GO:0051961	negative regulation of nervous system development	0.0224839	146/19160	0.143836	2.95063	5.35586	8.34149291914278e-06	0.000316302	0.000255733	DRAXIN/DKK1/SEMA3A/SEMA3F/WNT3/HES1/WNT3A/SEMA4F/DUSP10/BMP7/RGMA/DAAM2/ROBO2/EPHB2/SEMA3G/TGFB1/RUFY3/HOOK3/RYK/LRP4/PLXNA3	21	VEE
GO:0072006	nephron development	0.0246253	160/19160	0.14375	2.94888	5.60379	3.17928770826169e-06	0.000164228	0.000132779	LZTS2/NPNT/HES1/WNT6/DLG1/VEGFA/LAMA5/WNT7B/NOTCH3/EXT1/MTSS1/ITGA3/BMP7/LGR4/DLL1/SOX9/PTCH1/MAGI2/SMO/BMP4/BCL2/TGFB1/CTNS	23	VEE
GO:0030323	respiratory tube development	0.0310493	202/19160	0.143564	2.94507	6.29112	1.77123685089307e-07	1.79103302746188e-05	1.44806381143188e-05	CCBE1/HES1/VEGFA/LAMA5/PTK7/WNT7B/FGFR1/EXT1/ITGA3/PKDCC/FGFR2/ACE/ABCA3/SOX9/DAG1/TGFB3/ERRFI1/CELSR1/TP73/NFIB/EPAS1/BMP4/TGFB1/PDGFA/SREBF1/GLI1/PCSK5/HS6ST1/MOSMO	29	VEE
GO:0060560	developmental growth involved in morphogenesis	0.0364026	238/19160	0.142857	2.93056	6.78426	1.78016433613178e-08	2.70009043571518e-06	2.18304363325634e-06	DRAXIN/SEMA3A/LZTS2/SEMA3F/WNT3/WNT3A/CXCL12/VEGFA/PTK7/SEMA4F/WNT7B/CDH4/ALCAM/EXT1/EFNA5/TIAM1/FGFR2/DNM2/RGMA/SLIT2/SOX9/TMEM108/DDR1/SEMA3G/PRKG1/MACF1/SLIT1/BMP4/TGFB1/RUFY3/RYK/SPAG9/PLXNA3/EPB41L5	34	VEE
GO:0007498	mesoderm development	0.0214133	140/19160	0.142857	2.93056	5.18987	1.50648793906368e-05	0.000505597	0.000408779	DKK1/WNT3/WNT3A/VEGFA/FGFR1/EXT1/ITGA3/BMP7/FGFR2/HMGA2/RPS6KA6/PPP2CA/ZFP36L1/SMO/NCLN/BMP4/SMAD1/SSBP3/EPB41L5/EPHA2	20	VEE
GO:0090130	tissue migration	0.01606	105/19160	0.142857	2.93056	4.49043	0.000170655	0.00346484	0.00280135	KIT/PTPN23/DUSP10/ITGA3/ARF6/DAAM2/FERMT1/SOX9/KANK1/MACF1/PTPRG/DAB2IP/PFN2/CLASP1/EPB41L5	15	VEE
GO:0043406	positive regulation of MAP kinase activity	0.0117773	77/19160	0.142857	2.93056	3.84255	0.00122058	0.0163494	0.0132186	FGFR1/TPD52L1/RASGRP1/MAP4K2/THBS1/PTPN1/DAB2IP/PDGFA/ARHGEF5/TNFSF11/MAP3K5	11	VEE
GO:0061614	miRNA transcription	0.0117773	77/19160	0.142857	2.93056	3.84255	0.00122058	0.0163494	0.0132186	VEGFA/NOTCH3/SOX9/NR3C1/DDX5/NFIB/BMP4/TGFB1/SMAD1/PPARA/SREBF1	11	VEE
GO:0051893	regulation of focal adhesion assembly	0.00963597	63/19160	0.142857	2.93056	3.47444	0.00331755	0.0338114	0.0273368	VEGFA/FERMT2/EFNA5/PEAK1/THBS1/MACF1/PTPRA/CLASP1/EPB41L5	9	VEE
GO:0090109	regulation of cell-substrate junction assembly	0.00963597	63/19160	0.142857	2.93056	3.47444	0.00331755	0.0338114	0.0273368	VEGFA/FERMT2/EFNA5/PEAK1/THBS1/MACF1/PTPRA/CLASP1/EPB41L5	9	VEE
GO:0099084	postsynaptic specialization organization	0.00856531	56/19160	0.142857	2.93056	3.27514	0.00550462	0.0472187	0.0381767	DLG1/FGFR1/ARF6/ARHGEF9/TMEM108/PTK2B/GRID2/ZMYND8	8	VEE
GO:0046328	regulation of JNK cascade	0.0214133	141/19160	0.141844	2.90978	5.15243	1.67654244405587e-05	0.000540438	0.000436948	DKK1/SEMA3A/WNT7B/EDAR/TPD52L1/DUSP10/SH3RF3/GADD45B/MAP4K2/TNFRSF19/RASSF2/ZMYND11/PHLPP1/RNF13/PTK2B/DAB2IP/MINK1/TNFSF11/TAOK1/MAP3K5	20	VEE
GO:0008593	regulation of Notch signaling pathway	0.01606	106/19160	0.141509	2.90291	4.44726	0.000189991	0.00378294	0.00305854	LFNG/HES1/HEY1/TCIM/CBFA2T2/KIT/NRARP/AKT1/BMP7/PRAG1/DTX1/HERC2/ROBO2/DLL1/LLGL1	15	VEE
GO:0030324	lung development	0.0299786	198/19160	0.141414	2.90096	6.08664	3.94631009200979e-07	3.85897876919162e-05	3.12001365640325e-05	CCBE1/HES1/VEGFA/LAMA5/PTK7/WNT7B/FGFR1/EXT1/ITGA3/PKDCC/FGFR2/ACE/ABCA3/SOX9/DAG1/TGFB3/ERRFI1/CELSR1/TP73/NFIB/EPAS1/BMP4/TGFB1/PDGFA/SREBF1/GLI1/HS6ST1/MOSMO	28	VEE
GO:0007032	endosome organization	0.0149893	99/19160	0.141414	2.90096	4.29271	0.000309835	0.00566602	0.00458102	CLCN3/DNAJC13/ATP6V0A1/EEA1/HOOK1/SYNJ1/VPS37D/STAM/RILP/ATP6V1H/HOOK3/EXOC8/WASHC4/UBR4	14	VEE
GO:0001656	metanephros development	0.0139186	92/19160	0.141304	2.89871	4.1325	0.000506146	0.00844722	0.00682965	HES1/WNT7B/FRAS1/ID3/BMP7/LGR4/ROBO2/SOX9/PTCH1/SMO/BMP4/BCL2/PDGFA	13	VEE
GO:0030901	midbrain development	0.0139186	92/19160	0.141304	2.89871	4.1325	0.000506146	0.00844722	0.00682965	DKK1/WNT3/HES1/WNT3A/CKB/FGFR1/FGFR2/ZNF148/MAPKAP1/SMAD1/RYK/SYPL2/SOS1	13	VEE
GO:0007034	vacuolar transport	0.0267666	177/19160	0.141243	2.89745	5.741	1.67154931270667e-06	0.000102621	8.29700103713175e-05	SLC30A2/SPTBN5/ANKFY1/DENND3/GAK/PTPN23/BECN1/HOOK1/KIF13A/VPS37D/NEDD4/STAM/VPS41/GRN/RILP/VPS16/IGF2R/HOOK3/VPS53/VPS13C/EHD3/VPS54/LYST/VIPAS39/VPS8	25	VEE
GO:0022604	regulation of cell morphogenesis	0.0374732	248/19160	0.141129	2.89511	6.79995	1.51212796272632e-08	2.36805845512975e-06	1.91459325408876e-06	OBSL1/DLG1/VEGFA/KIT/FERMT2/CAMK2B/EFNA5/SHROOM3/TIAM1/SEMA3E/ARHGEF7/PRAG1/FAM171A1/STRIP2/MYO10/PLXNA2/KANK1/DAG1/EPHB2/HEXB/PLXNB1/CFL1/MACF1/PTK2B/PLXNB3/MYH9/BRWD1/FMNL3/ARHGAP35/PRPF40A/SPAG9/GNA12/STAU2/PLXNA3/ANKRD27	35	VEE
GO:0001837	epithelial to mesenchymal transition	0.0289079	192/19160	0.140625	2.88477	5.94172	7.09112677725933e-07	5.8318863313516e-05	4.71512441106798e-05	RGCC/HEY1/VEGFA/DAB2/TRIM62/FGFR1/FERMT2/RFLNB/PHLDB1/TIAM1/BMP7/FGFR2/HMGA2/SOX9/DAG1/TGFB3/DDX5/PPP2CA/KLHL12/SP6/BMP4/TGFB1/DAB2IP/CLASP1/PRMT9/TASOR/EPB41L5	27	VEE
GO:0010324	membrane invagination	0.00963597	64/19160	0.140625	2.88477	3.41894	0.00369722	0.036596	0.0295882	ARF1/CLCN3/ARHGAP12/BECN1/THBS1/FCHO2/SNX9/ADGRB1/MYH9	9	VEE
GO:0007409	axonogenesis	0.0695931	463/19160	0.140389	2.87992	9.26956	1.21264424558195e-14	1.56340159361653e-11	1.26402206756582e-11	KIF5B/DRAXIN/KIF5A/SEMA3A/KIF21A/SEMA3F/WNT3/ATP8A2/WNT3A/CXCL12/VEGFA/PTK7/NEO1/SEMA4F/WNT7B/KIF13B/CDH4/NOTCH3/ALCAM/EXT1/NECTIN1/ANK3/EFNA5/TIAM1/SEMA3E/BMP7/LGR6/FGFR2/DNM2/RGMA/SLIT2/ROBO2/PLXNA2/SEMA6A/PARD3/RAB10/EFNB2/DAG1/UST/EPHB2/PTCH1/SEMA3G/APBB2/PLXNB1/LLGL1/NFIB/PRKG1/BSG/PICALM/SMO/MACF1/SLIT1/ADGRB1/PARD6B/PLXNB3/ZDHHC17/BCL2/ARHGAP35/RUFY3/EPHB3/RYK/LRP4/PLXNA3/APBB1/SOS1	65	VEE
GO:0007173	epidermal growth factor receptor signaling pathway	0.0171306	114/19160	0.140351	2.87915	4.55539	0.00012969	0.00276235	0.00223338	REPS2/AFAP1L2/AKT1/SNX5/SOX9/CBL/ERRFI1/PTK2B/BCAR3/TGFB1/DAB2IP/HIP1/FER/RNF115/EFEMP1/SOS1	16	VEE
GO:0014812	muscle cell migration	0.0171306	114/19160	0.140351	2.87915	4.55539	0.00012969	0.00276235	0.00223338	TRIB1/TCP11L2/PLAT/SLIT2/ACE/DDR1/PRKG1/SMO/AKIRIN1/FAT1/BMP4/BCL2/PTPN1/PDGFA/SSH1/GNA12	16	VEE
GO:0032526	response to retinoic acid	0.01606	107/19160	0.140187	2.87578	4.40461	0.000211194	0.00414116	0.00334816	DKK1/WNT3/WNT3A/WNT6/PTK7/WNT7B/YES1/FGFR2/SOX9/TFRC/PTCH1/PTK2B/IGF2R/SREBF1/TESC	15	VEE
GO:0031334	positive regulation of protein-containing complex assembly	0.0299786	200/19160	0.14	2.87195	6.02426	4.86508307573827e-07	4.48022025385397e-05	3.62229211710513e-05	DLG1/VEGFA/MPP7/AJUBA/FERMT2/ARF6/UNC13B/FERMT1/ABCA3/PDE4DIP/PSMC6/TFRC/SH3GLB1/MAPK9/PPP2CA/NAV3/FCHSD2/SNX9/ZDHHC5/PTK2B/TGFB1/DAB2IP/FAF1/PFN2/CLASP1/SLAIN2/ARHGEF5/FER	28	VEE
GO:0050773	regulation of dendrite development	0.0149893	100/19160	0.14	2.87195	4.24861	0.000344416	0.00621032	0.00502109	OBSL1/VLDLR/LZTS1/CAMK2B/TIAM1/ARF6/CAMK1D/BMP7/CSMD3/NEDD4/EPHB2/DAB2IP/STAU2/ANKRD27	14	VEE
GO:0001667	ameboidal-type cell migration	0.0374732	251/19160	0.139442	2.86051	6.71658	2.06609631852706e-08	3.04424534704115e-06	2.4612954940408e-06	RADIL/SEMA3A/SEMA3F/VEGFA/LAMA5/SEMA4F/FUT8/KIT/PITX2/PTPN23/DUSP10/AKT1/ITGA3/ARF6/SEMA3E/BMP7/ARHGEF7/DAAM2/FERMT1/SEMA6A/SOX9/KANK1/THBS1/SEMA3G/SMO/MACF1/BMP4/PTPRG/TGFB1/DAB2IP/PFN2/CLASP1/GNA12/FER/EPB41L5	35	VEE
GO:0048754	branching morphogenesis of an epithelial tube	0.0235546	158/19160	0.139241	2.85637	5.30405	8.73955118827222e-06	0.000326593	0.000264053	NPNT/WNT6/DLG1/VEGFA/LAMA5/NRARP/EXT1/SEMA3E/BMP7/LGR4/FGFR2/SLIT2/SOX9/DAG1/PTCH1/DDR1/CELSR1/SMO/BMP4/BCL2/TGFB1/EPHA2	22	VEE
GO:0051897	positive regulation of phosphatidylinositol 3-kinase/protein kinase B signal transduction	0.0289079	194/19160	0.139175	2.85503	5.87866	8.72635607523018e-07	6.27991939064104e-05	5.07736254377375e-05	GAS6/EXTL3/PDGFC/VEGFA/FAM110C/KIT/FGFR1/FERMT2/RGL2/BECN1/SEMA3E/C1QTNF12/DCN/MERTK/NEDD4/CBL/THBS1/DDR1/PLXNB1/PTK2B/TGFB1/HIP1/PDGFA/RYK/TNFSF11/FER/AXL	27	VEE
GO:1990778	protein localization to cell periphery	0.0546039	367/19160	0.138965	2.85071	8.10377	1.37873908323012e-11	8.26066778751938e-09	6.67881267288494e-09	KIF5B/GAS6/SORBS1/VAMP5/WNT3A/DLG1/DAB2/LAMA5/EHD4/EHD1/GAK/PKP2/RAB26/WNK3/ANK3/CAMK2B/ATP1B1/DENND4C/AKT1/ITGA3/ARF6/AP2M1/PKDCC/KIF13A/IKBKB/FAM126B/RAB10/TMEM108/DAG1/EPHB2/PTCH1/CLTC/ERRFI1/FLOT2/FCHO2/RILPL1/BSG/GPSM2/PICALM/ATP2C1/MACF1/STX7/ZDHHC5/TGFB1/PIK3R2/EHD3/RAPGEF6/GRIPAP1/PPP2R5A/TESC/EPHA2	51	VEE
GO:0046777	protein autophosphorylation	0.0267666	180/19160	0.138889	2.84916	5.64255	2.28369792397037e-06	0.000130856	0.000105798	MYO3A/VEGFA/KIT/FGFR1/WNK3/CAMK2B/AKT1/PEAK1/MAP3K21/NEK6/FGFR2/DDR1/ERRFI1/EPHB4/RASSF2/PTK2B/STK26/DYRK1B/PDGFA/EPHB3/MINK1/MAPKAPK5/STK24/FER/TAOK1	25	VEE
GO:0046626	regulation of insulin receptor signaling pathway	0.0107066	72/19160	0.138889	2.84916	3.55855	0.00248783	0.027067	0.0218838	VWA2/SORBS1/GRB14/PRKCB/GSK3A/C1QTNF12/SNX5/KANK1/PTPN1/NUCKS1	10	VEE
GO:0043491	phosphatidylinositol 3-kinase/protein kinase B signal transduction	0.0471092	317/19160	0.138801	2.84736	7.50792	3.67961986485562e-10	1.15681621632327e-07	9.3529470068409e-08	GAS6/EXTL3/DLG1/PDGFC/VEGFA/FAM110C/PIP5K1C/KIT/FGFR1/RASGRP1/FERMT2/RGL2/AKT1/BECN1/SEMA3E/C1QTNF12/DCN/MERTK/NEDD4/CBL/DAG1/THBS1/DDR1/ERRFI1/WDR91/MAGI2/PLXNB1/PPP2CA/ZFP36L1/INPP5F/PHLPP1/PTK2B/TGFB1/PTPN1/DAB2IP/HIP1/FLCN/PDGFA/PIK3R2/SH2B3/PPARA/TNFSF11/FER/AXL	44	VEE
GO:0048565	digestive tract development	0.0203426	137/19160	0.138686	2.845	4.90603	3.72216639019436e-05	0.00101562	0.000821136	SLC4A2/HES1/PDGFC/CBFA2T2/KIT/EXT1/PKDCC/LGR4/FGFR2/SOX9/TGFB3/SMO/BCL2/TGFB1/EPHB3/GLI1/PCSK5/CHD8/EPB41L5	19	VEE
GO:0007369	gastrulation	0.0299786	202/19160	0.138614	2.84351	5.96266	5.97843308467398e-07	5.22555583350232e-05	4.22490159650198e-05	DKK1/WNT3/WNT3A/FGFR1/EXT1/PHLDB1/ITGA3/BMP7/LEO1/PLPP3/MACROH2A1/FGFR2/HMGA2/DAG1/ITGB5/RNF2/SOX2/SUPT20H/MYH9/BMP4/SMAD1/CLASP1/TASOR/COL7A1/BRD3/LMBRD1/EPB41L5/EPHA2	28	VEE
GO:0034446	substrate adhesion-dependent cell spreading	0.0149893	101/19160	0.138614	2.84351	4.20505	0.000382245	0.0067119	0.00542662	RADIL/DAB2/LAMA5/PKP2/LAMC1/FERMT2/EFNA5/PEAK1/ARHGEF7/MERTK/KANK1/EPHB3/FER/AXL	14	VEE
GO:0021954	central nervous system neuron development	0.0139186	94/19160	0.138298	2.83703	4.04171	0.000624376	0.0099074	0.00801021	DRAXIN/SEMA3E/FGFR2/SLIT2/ROBO2/EPHB2/AGTPBP1/NFIB/SECISBP2/ARHGAP35/EPHB3/PLXNA3/TAOK1	13	VEE
GO:0071902	positive regulation of protein serine/threonine kinase activity	0.0214133	145/19160	0.137931	2.82951	5.00592	2.54250466678834e-05	0.000753546	0.000609247	RGCC/PDGFC/TCIM/KIT/FGFR1/TPD52L1/RASGRP1/FERMT2/AKT1/HMGA2/MAP4K2/THBS1/PPP2CA/CCND2/PTPN1/DAB2IP/PDGFA/ARHGEF5/TNFSF11/MAP3K5	20	VEE
GO:0001892	embryonic placenta development	0.012848	87/19160	0.137931	2.82951	3.87167	0.00102197	0.0143605	0.0116105	HES1/HEY1/WNT7B/PLCD3/AKT1/BMP7/FGFR2/PHLDA2/EPAS1/ZFP36L1/BPTF/HS6ST1	12	VEE
GO:0050768	negative regulation of neurogenesis	0.0203426	138/19160	0.137681	2.82438	4.86901	4.12293745672724e-05	0.00111319	0.000900025	DRAXIN/SEMA3A/SEMA3F/WNT3/HES1/WNT3A/SEMA4F/DUSP10/BMP7/RGMA/DAAM2/EPHB2/SEMA3G/TGFB1/RUFY3/HOOK3/RYK/LRP4/PLXNA3	19	VEE
GO:0051056	regulation of small GTPase mediated signal transduction	0.0460385	314/19160	0.136943	2.80923	7.31751	8.93739590150621e-10	2.0950068483667e-07	1.6938289553046e-07	FAM13A/CGNL1/ARHGAP12/SYDE2/DENND3/ITSN1/ARHGAP9/RASGRP1/DENND4C/RGL2/ITGA3/ARHGAP32/TIAM1/ARF6/FAM13B/LPAR6/PRAG1/ARHGEF9/DOCK9/SLIT2/CHN2/CDON/CBL/KANK1/EPHB2/ARHGEF4/ARHGAP24/PLXNB1/BCR/PICALM/PLEKHG5/MAPKAP1/TNS3/DAB2IP/DENND1A/RAP1GAP2/FLCN/ARHGAP35/ARHGEF5/ARHGAP26/LRP4/ARHGEF11/SOS1	43	VEE
GO:0106027	neuron projection organization	0.0139186	95/19160	0.136842	2.80717	3.9972	0.000691724	0.0107124	0.00866104	ARF1/DIP2A/CAMK2B/ITGA3/TIAM1/EPHB2/CFL1/ABI2/DNM3/EPHB3/TANC1/STAU2/ZMYND8	13	VEE
GO:0045682	regulation of epidermis development	0.00963597	66/19160	0.136364	2.79735	3.31109	0.00455814	0.0424302	0.0343051	HES1/EXTL3/MACROH2A1/DLL1/PTCH1/ERRFI1/MAFG/ZFP36L1/BMP4	9	VEE
GO:0099518	vesicle cytoskeletal trafficking	0.00963597	66/19160	0.136364	2.79735	3.31109	0.00455814	0.0424302	0.0343051	KIF5B/KIF5A/KIF13B/RASGRP1/MYO1C/KIF13A/AP3M2/CCDC186/KIF3B	9	VEE
GO:0003281	ventricular septum development	0.0107066	74/19160	0.135135	2.77215	3.45759	0.00305459	0.0316952	0.0256258	XIRP2/HES1/HEY1/PTK7/FGFR2/SLIT2/ROBO2/MATR3/SLIT1/BMP4	10	VEE
GO:0060485	mesenchyme development	0.0492505	341/19160	0.134897	2.76727	7.45413	3.81343332896947e-10	1.15681621632327e-07	9.3529470068409e-08	RADIL/DKK1/SEMA3A/RGCC/SEMA3F/HES1/HEY1/WNT3A/VEGFA/DAB2/LAMA5/TRIM62/PTK7/SEMA4F/FGFR1/PITX2/EXT1/FERMT2/RFLNB/PHLDB1/TIAM1/SEMA3E/BMP7/FGFR2/HMGA2/ROBO2/SEMA6A/SOX9/DAG1/TGFB3/DDX5/SEMA3G/PPP2CA/KLHL12/SP6/ZFP36L1/SMO/NCLN/BMP4/BCL2/TGFB1/DAB2IP/CLASP1/PRMT9/TASOR/EPB41L5	46	VEE
GO:0006029	proteoglycan metabolic process	0.012848	89/19160	0.134831	2.76592	3.78002	0.00125151	0.0165914	0.0134143	EXTL3/HEXA/EXT1/ADAMTS7/CSGALNACT1/IMPAD1/ADAMTS12/UST/GPC1/PXYLP1/HEXB/HS6ST1	12	VEE
GO:1902117	positive regulation of organelle assembly	0.012848	89/19160	0.134831	2.76592	3.78002	0.00125151	0.0165914	0.0134143	BECN1/CROCC/SH3GLB1/SNX4/MAPK9/GPSM2/DZIP1/SDCCAG3/ARHGAP35/KCTD17/ARHGEF5/DYNC1H1	12	VEE
GO:0006903	vesicle targeting	0.00963597	67/19160	0.134328	2.7556	3.25867	0.00504327	0.044838	0.0362519	SNAP29/FAM91A1/MAP4K2/WDR11/KLHL12/CLASP1/EXOC8/TRAPPC10/EXOC6B	9	VEE
GO:0045912	negative regulation of carbohydrate metabolic process	0.00963597	67/19160	0.134328	2.7556	3.25867	0.00504327	0.044838	0.0362519	GSK3A/C1QTNF12/CLTC/PPP2CA/PRKG1/TGFB1/FLCN/PPARA/HDAC4	9	VEE
GO:0008361	regulation of cell size	0.0256959	179/19160	0.134078	2.75047	5.32642	6.72690982235097e-06	0.000275323	0.000222601	DRAXIN/SEMA3A/CLCN3/SEMA3F/WNT3/SLC12A8/WNT3A/CXCL12/VEGFA/SEMA4F/CDH4/WNK3/EFNA5/DNM2/RGMA/SEMA3G/MACF1/SLC12A9/RAP1GAP2/ARHGAP35/RUFY3/SLC12A6/RYK/PLXNA3	24	VEE
GO:0050769	positive regulation of neurogenesis	0.0353319	247/19160	0.133603	2.74073	6.23323	1.4631530632931e-07	1.5090960694805e-05	1.22011563867452e-05	RASSF10/OBSL1/WNT3/HES1/WNT3A/CXCL12/TNFRSF1B/VEGFA/CDH4/KIT/CAMK2B/EFNA5/TIAM1/ETV5/SLIT2/ACE/ROBO2/PLXNA2/CDON/DAG1/EPHB2/TP73/PLXNB1/SMO/MACF1/PLXNB3/TGFB1/RUFY3/STAU2/PLXNA3/ANKRD27/SRRT/SPEN	33	VEE
GO:1901184	regulation of ERBB signaling pathway	0.0107066	75/19160	0.133333	2.73519	3.40836	0.00337416	0.0341857	0.0276394	AFAP1L2/SNX5/CBL/ERRFI1/TGFB1/DAB2IP/HIP1/FER/RNF115/SOS1	10	VEE
GO:0030308	negative regulation of cell growth	0.0246253	173/19160	0.132948	2.72728	5.16622	1.19723640137769e-05	0.00042876	0.000346656	DRAXIN/SEMA3A/SEMA3F/WNT3/WNT3A/DAB2/SEMA4F/WFDC1/GSK3A/SERTAD2/RGMA/SLIT2/SEMA3G/SLIT1/BCL2/TGFB1/IP6K2/RYK/PPARA/SPAG9/VGLL4/PLXNA3/NDRG3	23	VEE
GO:0030879	mammary gland development	0.0192719	136/19160	0.132353	2.71508	4.54377	0.000109516	0.00245555	0.00198533	WNT3/WNT3A/VEGFA/WNT7B/AKT1/FGFR2/SOX9/NR3C1/TGFB3/PTCH1/DDR1/SMO/BMP4/TGFB1/ARHGAP35/FASN/TNFSF11/EPHA2	18	VEE
GO:0048736	appendage development	0.0267666	189/19160	0.132275	2.71348	5.35895	5.55744293132867e-06	0.000238831	0.000193097	DKK1/WNT3/FRAS1/FGFR1/PITX2/EXT1/PITX1/FERMT2/PKDCC/BMP7/FGFR2/ZNRF3/IMPAD1/PLXNA2/SOX9/PTCH1/ERRFI1/BMP4/LRP4/ATRX/GNA12/VPS54/PCSK5/MOSMO/FBXW4	25	VEE
GO:0060173	limb development	0.0267666	189/19160	0.132275	2.71348	5.35895	5.55744293132867e-06	0.000238831	0.000193097	DKK1/WNT3/FRAS1/FGFR1/PITX2/EXT1/PITX1/FERMT2/PKDCC/BMP7/FGFR2/ZNRF3/IMPAD1/PLXNA2/SOX9/PTCH1/ERRFI1/BMP4/LRP4/ATRX/GNA12/VPS54/PCSK5/MOSMO/FBXW4	25	VEE
GO:0045661	regulation of myoblast differentiation	0.0107066	76/19160	0.131579	2.6992	3.35993	0.00371972	0.0366081	0.0295979	ID3/DLL1/SOX9/FLOT2/ZFP36L1/AKIRIN1/BMP4/TGFB1/ARID1B/MAP3K5	10	VEE
GO:0097120	receptor localization to synapse	0.0107066	76/19160	0.131579	2.6992	3.35993	0.00371972	0.0366081	0.0295979	KIF5B/KIF5A/DLG1/DLG2/TMEM108/DAG1/GPSM2/STX7/KIF3B/GRIPAP1	10	VEE
GO:1902893	regulation of miRNA transcription	0.0107066	76/19160	0.131579	2.6992	3.35993	0.00371972	0.0366081	0.0295979	VEGFA/NOTCH3/SOX9/NR3C1/NFIB/BMP4/TGFB1/SMAD1/PPARA/SREBF1	10	VEE
GO:0060996	dendritic spine development	0.0139186	99/19160	0.131313	2.69375	3.82479	0.00102551	0.0143711	0.0116192	DIP2A/CAMK2B/TIAM1/ARF6/MAPK6/EPHB2/CFL1/ABI2/DNM3/EPHB3/MAPKAPK5/STAU2/ZMYND8	13	VEE
GO:0051963	regulation of synapse assembly	0.0235546	168/19160	0.130952	2.68635	4.9697	2.33788023629923e-05	0.000705055	0.000570043	DKK1/WNT3A/ARHGAP12/AGRN/FGFR1/VLDLR/VSTM5/NECTIN1/LZTS1/NEGR1/EFNA5/ARF6/ROBO2/EPHB2/PTK2B/ADGRB1/PTPN1/EPHB3/GRID2/LRP4/S1PR2/STAU2	22	VEE
GO:1901888	regulation of cell junction assembly	0.0374732	268/19160	0.130597	2.67906	6.26625	1.09081438933337e-07	1.20898558964493e-05	9.77474035410948e-06	DKK1/WNT3A/ARHGAP12/AGRN/VEGFA/FGFR1/VLDLR/VSTM5/FERMT2/NECTIN1/LZTS1/NEGR1/EFNA5/PEAK1/ARF6/MYO1C/CLDN5/IKBKB/ACE/ROBO2/THBS1/EPHB2/MACF1/PTK2B/ADGRB1/PTPRA/PTPN1/CLASP1/EPHB3/GRID2/LRP4/S1PR2/STAU2/EPB41L5/EPHA2	35	VEE
GO:0001822	kidney development	0.0449679	322/19160	0.130435	2.67573	6.86481	6.13457909596771e-09	1.17170460732983e-06	9.47332077938717e-07	LZTS2/NPNT/HES1/WNT6/DLG1/VEGFA/LAMA5/PTK7/WNT7B/AP1B1/FRAS1/NOTCH3/FGFR1/EXT1/MTSS1/ITGA3/ID3/BMP7/LGR4/ODC1/FGFR2/SLIT2/ACE/ADAMTS6/ROBO2/DLL1/SOX9/EFNB2/PTCH1/TP73/MAGI2/SMO/BMP4/BCL2/TGFB1/SMAD1/FLCN/PDGFA/DACT2/CTNS/LRP4/PCSK5	42	VEE
GO:0060491	regulation of cell projection assembly	0.0289079	207/19160	0.130435	2.67573	5.48737	3.11163019847703e-06	0.000163742	0.000132386	MYO3A/AGRN/FAM110C/KIT/AKT1/ARF6/CROCC/DAAM2/SLIT2/MYO10/KANK1/TGFB3/EPHB2/ARHGAP24/DZIP1/SDCCAG3/AKIRIN1/PLXNB3/ABI2/PFN2/ARHGAP35/DNM3/KCTD17/FER/STAU2/ZMYND8/EPHA2	27	VEE
GO:1990138	neuron projection extension	0.0235546	169/19160	0.130178	2.67045	4.93762	2.56657704666496e-05	0.000756334	0.000611501	DRAXIN/SEMA3A/SEMA3F/WNT3/WNT3A/CXCL12/VEGFA/SEMA4F/CDH4/ALCAM/TIAM1/DNM2/SLIT2/TMEM108/DDR1/SEMA3G/MACF1/SLIT1/RUFY3/RYK/SPAG9/PLXNA3	22	VEE
GO:0014909	smooth muscle cell migration	0.0139186	100/19160	0.13	2.66681	3.78302	0.00112729	0.015365	0.0124227	TRIB1/PLAT/SLIT2/ACE/DDR1/PRKG1/FAT1/BMP4/BCL2/PTPN1/PDGFA/SSH1/GNA12	13	VEE
GO:0007254	JNK cascade	0.0246253	177/19160	0.129944	2.66565	5.03967	1.74546112917192e-05	0.000555638	0.000449238	DKK1/SEMA3A/WNT7B/TRIB1/EDAR/TPD52L1/DUSP10/BECN1/SH3RF3/GADD45B/MAP4K2/TNFRSF19/MAPK9/RASSF2/ZMYND11/PHLPP1/RNF13/PTK2B/DAB2IP/MINK1/TNFSF11/TAOK1/MAP3K5	23	VEE
GO:0009880	embryonic pattern specification	0.0107066	77/19160	0.12987	2.66415	3.31228	0.00409273	0.0389414	0.0314844	SEMA3F/LAMA5/NRARP/BMP7/FGFR2/DLL1/PTCH1/SMAD1/TASOR/EPB41L5	10	VEE
GO:1900076	regulation of cellular response to insulin stimulus	0.0107066	77/19160	0.12987	2.66415	3.31228	0.00409273	0.0389414	0.0314844	SORBS1/GRB14/PRKCB/GSK3A/MYO1C/C1QTNF12/SNX5/KANK1/PTPN1/NUCKS1	10	VEE
GO:0008286	insulin receptor signaling pathway	0.0182013	131/19160	0.129771	2.66211	4.32118	0.000214269	0.00418555	0.00338405	VWA2/SORBS1/GRB14/PRKCB/GSK3A/AKT1/C1QTNF12/SNX5/KANK1/BCAR3/PTPRA/PTPN1/PIK3R2/NUCKS1/SREBF1/FER/SOS1	17	VEE
GO:0016358	dendrite development	0.0331906	239/19160	0.129707	2.6608	5.84869	6.69181897476434e-07	5.75161840880995e-05	4.65022718579677e-05	SEMA3A/OBSL1/CELSR2/DIP2A/VLDLR/LZTS1/CAMK2B/TIAM1/ARF6/CAMK1D/BMP7/CSMD3/MAPK6/NEDD4/EPHB2/PRKG1/CFL1/PICALM/KIDINS220/MEF2A/DAB2IP/ABI2/DNM3/EPHB3/MINK1/MAPKAPK5/LRP4/STAU2/ANKRD27/RERE/ZMYND8	31	VEE
GO:0090288	negative regulation of cellular response to growth factor stimulus	0.0192719	139/19160	0.129496	2.65648	4.43701	0.000145235	0.00302007	0.00244175	DKK1/SHISA2/EMILIN1/GREM2/GPR155/TOB1/DCN/CASK/SLIT2/NEDD4/SEMA6A/ADAMTS12/THBS1/GPC1/CRIM1/PTPN1/DAB2IP/TRIM33	18	VEE
GO:0002028	regulation of sodium ion transport	0.0117773	85/19160	0.129412	2.65474	3.46116	0.00274005	0.0293046	0.023693	DLG1/PKP2/WNK3/ANK3/ATP1B1/AKT1/NEDD4/AHCYL1/TGFB1/UTRN/TESC	11	VEE
GO:0002088	lens development in camera-type eye	0.012848	93/19160	0.129032	2.64696	3.6041	0.00183929	0.0219058	0.017711	DLG1/WNT7B/NECTIN1/CDON/BCAR3/FAT1/BMP4/TGFB1/ABI2/NHS/CTNS/EPHA2	12	VEE
GO:1903035	negative regulation of response to wounding	0.0139186	101/19160	0.128713	2.64041	3.74176	0.00123735	0.0164884	0.013331	EXTL3/NEO1/WFDC1/PLAT/CASK/RGMA/THBS1/PRKG1/INPP5F/ADAMTS18/PDGFA/CLASP1/SH2B3	13	VEE
GO:0007160	cell-matrix adhesion	0.0331906	241/19160	0.128631	2.63872	5.79533	8.03315064177786e-07	6.24593131386977e-05	5.04988292545404e-05	VWA2/NPNT/SORBS1/EMILIN1/VEGFA/NID2/AJUBA/FERMT2/EFNA5/ITGA3/PEAK1/TIAM1/SEMA3E/CASK/ARHGEF7/FERMT1/ADAMTS12/DAG1/THBS1/DDR1/ITGB5/BCR/MACF1/PTK2B/PTPRA/BCL2/CLASP1/MINK1/PTPRK/UTRN/EPB41L5	31	VEE
GO:0006898	receptor-mediated endocytosis	0.0385439	280/19160	0.128571	2.6375	6.24848	1.07175717790476e-07	1.20898558964493e-05	9.77474035410948e-06	DKK1/ARF1/WNT3A/DNAJC13/VEGFA/CLTA/DAB2/TNK2/GAK/ITSN1/AP2S1/PIP5K1C/VLDLR/ARF6/AP2M1/DNM2/NEDD4/DLL1/TMEM108/TFRC/CBL/EFNB2/CLTC/SMAP1/SNX1/MAGI2/FCHO2/FCHSD2/SNX9/INPP5F/PICALM/IGF2R/HIP1/DNM3/HSPG2/LMBRD1	36	VEE
GO:0055123	digestive system development	0.0203426	148/19160	0.128378	2.63354	4.51608	0.000107967	0.00243137	0.00196578	SLC4A2/HES1/PDGFC/CBFA2T2/KIT/EXT1/PKDCC/LGR4/FGFR2/SOX9/TGFB3/SMO/BCL2/TGFB1/EPHB3/GLI1/PCSK5/CHD8/EPB41L5	19	VEE
GO:0099504	synaptic vesicle cycle	0.0310493	226/19160	0.128319	2.63232	5.58794	1.89832897675223e-06	0.000111246	8.9943553551622e-05	CLCN3/WNT3A/CLTA/GAK/ITSN1/AP2S1/AMPH/PIP5K1C/PRKCB/SNAP29/ATP6V0A1/PRKAR1B/ARF6/AP2M1/PCDH17/SYNJ1/CASK/DNM2/UNC13B/P2RX1/AP3M2/FCHO2/SNX9/PICALM/ATP6V1H/KIAA1109/PFN2/DNM3/GRIPAP1	29	VEE
GO:0051962	positive regulation of nervous system development	0.0406852	297/19160	0.127946	2.62468	6.38784	5.4294750755486e-08	7.36836920121161e-06	5.95738248594127e-06	RASSF10/OBSL1/WNT3/HES1/WNT3A/CXCL12/AGRN/TNFRSF1B/VEGFA/CDH4/KIT/VSTM5/CAMK2B/EFNA5/TIAM1/ETV5/SLIT2/ACE/ROBO2/PLXNA2/CDON/DAG1/EPHB2/TP73/PLXNB1/SMO/MACF1/ADGRB1/PLXNB3/TGFB1/RUFY3/EPHB3/GRID2/STAU2/PLXNA3/ANKRD27/SRRT/SPEN	38	VEE
GO:0031099	regeneration	0.0278373	204/19160	0.127451	2.61452	5.24806	7.21555985715662e-06	0.000288756	0.000233461	GAS6/PTPRF/CXCL12/NEO1/DUSP10/PTPRU/LGR6/RGMA/ACE/DAG1/PTCH1/CSNK2A2/GRN/CPT1A/NFIB/INPP5F/SOX2/AKIRIN1/IGF2R/BCL2/TGFB1/STK24/VPS54/GLI1/HSPG2/AXL	26	VEE
GO:0051960	regulation of nervous system development	0.0631692	464/19160	0.127155	2.60845	7.93975	1.44165231893881e-11	8.26066778751938e-09	6.67881267288494e-09	RASSF10/DRAXIN/DKK1/SEMA3A/OBSL1/SEMA3F/WNT3/HES1/HEY1/WNT3A/CXCL12/AGRN/DLG1/TNFRSF1B/VEGFA/HES4/CDK18/SEMA4F/CDH4/KIT/VSTM5/CAMK2B/DUSP10/AKT1/EFNA5/TIAM1/ETV5/BMP7/RGMA/DAAM2/SLIT2/ACE/ROBO2/PLXNA2/CDON/PARD3/DLL1/DAG1/EPHB2/SEMA3G/TP73/PLXNB1/FIG4/SMO/MACF1/ADGRB1/PLXNB3/TGFB1/RUFY3/EPHB3/HOOK3/RYK/GRID2/LRP4/STAU2/PLXNA3/ANKRD27/SRRT/SPEN	59	VEE
GO:1903034	regulation of response to wounding	0.0246253	181/19160	0.127072	2.60674	4.91658	2.51099741999242e-05	0.000748509	0.000605176	PTPRF/SMOC2/EMILIN1/EXTL3/NEO1/WFDC1/FERMT2/PLAT/CASK/RGMA/FERMT1/KANK1/THBS1/EPHB2/GRN/PRKG1/INPP5F/TNFAIP3/ADAMTS18/PDGFA/CLASP1/SH2B3/STK24	23	VEE
GO:0010717	regulation of epithelial to mesenchymal transition	0.0171306	126/19160	0.126984	2.60494	4.09161	0.000416523	0.00720808	0.00582779	RGCC/VEGFA/DAB2/TRIM62/FERMT2/PHLDB1/TIAM1/BMP7/DAG1/TGFB3/PPP2CA/BMP4/TGFB1/DAB2IP/CLASP1/PRMT9	16	VEE
GO:0120032	regulation of plasma membrane bounded cell projection assembly	0.0278373	205/19160	0.126829	2.60177	5.21949	7.88884830286475e-06	0.000305886	0.000247311	MYO3A/AGRN/KIT/AKT1/ARF6/CROCC/DAAM2/SLIT2/MYO10/KANK1/TGFB3/EPHB2/ARHGAP24/DZIP1/SDCCAG3/AKIRIN1/PLXNB3/ABI2/PFN2/ARHGAP35/DNM3/KCTD17/FER/STAU2/ZMYND8/EPHA2	26	VEE
GO:0099175	regulation of postsynapse organization	0.0203426	150/19160	0.126667	2.59843	4.449	0.000129297	0.00276235	0.00223338	SEMA3F/ARHGAP12/FGFR1/LZTS1/CAMK2B/AKT1/TIAM1/EPHB2/CFL1/PTK2B/PTPN1/ABI2/DNM3/TANC1/GRID2/LRP4/S1PR2/STAU2/ZMYND8	19	VEE
GO:0009123	nucleoside monophosphate metabolic process	0.0107066	79/19160	0.126582	2.5967	3.21922	0.004927	0.0445286	0.0360017	DLG1/GUK1/NT5E/CASK/DLG2/NT5C2/MAGI3/MPP1/TK2/PRPS2	10	VEE
GO:0051145	smooth muscle cell differentiation	0.0107066	79/19160	0.126582	2.5967	3.21922	0.004927	0.0445286	0.0360017	NPNT/HES1/HEY1/VEGFA/KIT/FGFR2/OLFM2/SOX9/BMP4/TGFB1	10	VEE
GO:0070373	negative regulation of ERK1 and ERK2 cascade	0.0107066	79/19160	0.126582	2.5967	3.21922	0.004927	0.0445286	0.0360017	EMILIN1/DLG1/DAB2/DUSP10/SEMA6A/RPS6KA6/EPHB2/PTPN1/DAB2IP/FLCN	10	VEE
GO:0072001	renal system development	0.0449679	332/19160	0.126506	2.59513	6.6371	1.51533699862869e-08	2.36805845512975e-06	1.91459325408876e-06	LZTS2/NPNT/HES1/WNT6/DLG1/VEGFA/LAMA5/PTK7/WNT7B/AP1B1/FRAS1/NOTCH3/FGFR1/EXT1/MTSS1/ITGA3/ID3/BMP7/LGR4/ODC1/FGFR2/SLIT2/ACE/ADAMTS6/ROBO2/DLL1/SOX9/EFNB2/PTCH1/TP73/MAGI2/SMO/BMP4/BCL2/TGFB1/SMAD1/FLCN/PDGFA/DACT2/CTNS/LRP4/PCSK5	42	VEE
GO:0061138	morphogenesis of a branching epithelium	0.0256959	190/19160	0.126316	2.59123	4.98989	1.86493128513395e-05	0.000590028	0.000477042	NPNT/WNT6/DLG1/VEGFA/LAMA5/FGFR1/NRARP/EXT1/SEMA3E/BMP7/LGR4/FGFR2/SLIT2/SOX9/DAG1/PTCH1/DDR1/CELSR1/SMO/BMP4/BCL2/TGFB1/PDGFA/EPHA2	24	VEE
GO:0070167	regulation of biomineral tissue development	0.0139186	103/19160	0.126214	2.58914	3.66072	0.00148442	0.0184908	0.0149499	SLC4A2/GAS6/HEY1/WNT6/RFLNB/PKDCC/BMP7/RFLNA/SOX9/PTK2B/BMP4/TGFB1/TXLNG	13	VEE
GO:0010810	regulation of cell-substrate adhesion	0.0299786	223/19160	0.125561	2.57574	5.35791	4.3517800047668e-06	0.000202181	0.000163465	NPNT/EMILIN1/SPOCK2/VEGFA/DAB2/PKP2/FERMT2/EFNA5/ITGA3/PEAK1/SEMA3E/CASK/ARHGEF7/FERMT1/KANK1/DAG1/THBS1/DDR1/EGFL6/MACF1/PTK2B/PTPRA/BCL2/PTPN1/CLASP1/MINK1/UTRN/EPB41L5	28	VEE
GO:0050767	regulation of neurogenesis	0.0513919	384/19160	0.125	2.56424	7.00941	2.10785111449637e-09	4.52924508227408e-07	3.66192906338602e-07	RASSF10/DRAXIN/SEMA3A/OBSL1/SEMA3F/WNT3/HES1/HEY1/WNT3A/CXCL12/TNFRSF1B/VEGFA/HES4/SEMA4F/CDH4/KIT/CAMK2B/DUSP10/EFNA5/TIAM1/ETV5/BMP7/RGMA/DAAM2/SLIT2/ACE/ROBO2/PLXNA2/CDON/DLL1/DAG1/EPHB2/SEMA3G/TP73/PLXNB1/SMO/MACF1/PLXNB3/TGFB1/RUFY3/HOOK3/RYK/LRP4/STAU2/PLXNA3/ANKRD27/SRRT/SPEN	48	VEE
GO:0050807	regulation of synapse organization	0.0417559	312/19160	0.125	2.56424	6.30612	6.84314649142567e-08	8.82252661407055e-06	7.13307980329923e-06	KIF5B/DKK1/SEMA3F/WNT3A/ARHGAP12/AGRN/FGFR1/VLDLR/VSTM5/CACNA2D3/NECTIN1/LZTS1/CAMK2B/NEGR1/AKT1/EFNA5/TIAM1/ARF6/ROBO2/NEDD4/DAG1/EPHB2/CFL1/CTTNBP2/PTK2B/ADGRB1/ZDHHC17/PTPN1/DAB2IP/ABI2/DNM3/EPHB3/TANC1/GRID2/LRP4/GRIPAP1/S1PR2/STAU2/ZMYND8	39	VEE
GO:0048588	developmental cell growth	0.0310493	232/19160	0.125	2.56424	5.42637	3.22899510843045e-06	0.000164228	0.000132779	DRAXIN/SEMA3A/SEMA3F/WNT3/WNT3A/CXCL12/VEGFA/SEMA4F/GSK3A/CDH4/ALCAM/EXT1/EFNA5/TIAM1/DNM2/RGMA/SLIT2/SOX9/TMEM108/DDR1/SEMA3G/PRKG1/MACF1/SLIT1/RUFY3/RYK/PPARA/SPAG9/PLXNA3	29	VEE
GO:0031589	cell-substrate adhesion	0.0481799	361/19160	0.124654	2.55714	6.76125	7.34452542828094e-09	1.30605922874637e-06	1.05595881021491e-06	RADIL/VWA2/GAS6/NPNT/SORBS1/EMILIN1/SPOCK2/VEGFA/DAB2/LAMA5/NID2/PKP2/LAMC1/AJUBA/FERMT2/EFNA5/ITGA3/PEAK1/TIAM1/SEMA3E/CASK/ARHGEF7/MERTK/FERMT1/ADAMTS12/KANK1/DAG1/THBS1/DDR1/EGFL6/ITGB5/BCR/MACF1/PTK2B/PTPRA/BCL2/PTPN1/CLASP1/EPHB3/MINK1/PTPRK/FER/AXL/UTRN/EPB41L5	45	VEE
GO:0032535	regulation of cellular component size	0.0481799	361/19160	0.124654	2.55714	6.76125	7.34452542828094e-09	1.30605922874637e-06	1.05595881021491e-06	DRAXIN/SEMA3A/CLCN3/SEMA3F/WNT3/SPTBN5/MYO3A/SLC12A8/WNT3A/CXCL12/DLG1/VEGFA/SEMA4F/WNT7B/CDH4/WNK3/EFNA5/ARF6/AP2M1/FLII/DNM2/RGMA/DAAM2/SLIT2/KANK1/SEMA3G/RILP/FCHSD2/SNX9/PICALM/MACF1/SSH2/PTK2B/SLC12A9/RAP1GAP2/HP1BP3/PFN2/ARHGAP35/PIK3R2/RUFY3/SLC12A6/RYK/SSH1/FER/PLXNA3	45	VEE
GO:0060541	respiratory system development	0.0299786	225/19160	0.124444	2.55284	5.30396	5.17579475770425e-06	0.000228133	0.000184447	CCBE1/HES1/VEGFA/LAMA5/PTK7/WNT7B/FGFR1/EXT1/ITGA3/PKDCC/FGFR2/ACE/ABCA3/SOX9/DAG1/TGFB3/ERRFI1/CELSR1/TP73/NFIB/EPAS1/BMP4/TGFB1/PDGFA/SREBF1/GLI1/HS6ST1/MOSMO	28	VEE
GO:0007265	Ras protein signal transduction	0.01606	121/19160	0.123967	2.54305	3.85447	0.000803823	0.0120503	0.00974279	RGL3/RASSF1/SYDE2/RASGRP1/RGL2/EPHB2/PICALM/RALGPS2/MAPKAP1/MRAS/DAB2IP/FLCN/RAPGEF6/MAPKAPK5/SOS1	15	VEE
GO:0045216	cell-cell junction organization	0.0289079	218/19160	0.123853	2.54071	5.17907	8.29251825889611e-06	0.000316302	0.000255733	XIRP2/DLG1/VEGFA/PLEKHA7/PIP5K1C/PKP2/MPP7/CDH4/EXT1/MTSS1/FERMT2/NECTIN1/PTPN23/MYO1C/CLDN5/IKBKB/ACE/PARD3/EFNB2/TGFB3/EPHB2/PARD6B/TGFB1/ABI2/FLCN/FER/EPHA2	27	VEE
GO:2000060	positive regulation of ubiquitin-dependent protein catabolic process	0.0139186	105/19160	0.12381	2.53982	3.58157	0.00177109	0.0214906	0.0173753	DAB2/TRIB1/GSK3A/AKT1/SH3RF3/BCAP31/AGTPBP1/CCDC22/ELOB/MAPK9/CHFR/NUB1/PTK2B	13	VEE
GO:0050803	regulation of synapse structure or activity	0.0417559	318/19160	0.122642	2.51586	6.17053	1.14059707501535e-07	1.22542898246961e-05	9.90768643450831e-06	KIF5B/DKK1/SEMA3F/WNT3A/ARHGAP12/AGRN/FGFR1/VLDLR/VSTM5/CACNA2D3/NECTIN1/LZTS1/CAMK2B/NEGR1/AKT1/EFNA5/TIAM1/ARF6/ROBO2/NEDD4/DAG1/EPHB2/CFL1/CTTNBP2/PTK2B/ADGRB1/ZDHHC17/PTPN1/DAB2IP/ABI2/DNM3/EPHB3/TANC1/GRID2/LRP4/GRIPAP1/S1PR2/STAU2/ZMYND8	39	VEE
GO:0045732	positive regulation of protein catabolic process	0.0278373	213/19160	0.122066	2.50405	4.99683	1.57131128932672e-05	0.000516131	0.000417296	TNFRSF1B/DAB2/OAZ2/TRIB1/GSK3A/FURIN/AKT1/SH3RF3/RGMA/NEDD4/BCAP31/SOX9/PSMC6/TMTC3/ELOB/MAPK9/RILP/CHFR/SNX9/NUB1/TNFAIP3/DAB2IP/FAF1/ATG7/VGLL4/CREBRF	26	VEE
GO:0045445	myoblast differentiation	0.0149893	115/19160	0.121739	2.49735	3.64582	0.00141478	0.0178387	0.0144227	WNT3A/PITX1/ID3/DLL1/SOX9/DDX5/FLOT2/EPAS1/ZFP36L1/AKIRIN1/BMP4/TGFB1/ARID1B/MAP3K5	14	VEE
GO:0001764	neuron migration	0.0246253	189/19160	0.121693	2.4964	4.68003	5.00507628209455e-05	0.00131021	0.00105932	SEMA3A/GAS6/GPR173/CXCL12/CELSR2/VEGFA/NEO1/FGFR1/CAMK2B/ITGA3/ASTN1/SEMA3E/SEMA6A/ST7/CELSR1/APBB2/PRKG1/DAB2IP/ABI2/ADGRL3/PLXNA3/AXL/ZNF609	23	VEE
GO:0031644	regulation of nervous system process	0.01606	124/19160	0.120968	2.48152	3.74667	0.00103737	0.0144587	0.01169	TNFRSF1B/CDK18/PRKAR1B/MGLL/UNC13B/GRIN2D/PARD3/TMEM108/DAG1/ABAT/FIG4/PTK2B/SSH1/S1PR2/ZMYND8	15	VEE
GO:0045995	regulation of embryonic development	0.0117773	91/19160	0.120879	2.4797	3.20292	0.00467075	0.0433221	0.0350262	HES1/WNT3A/LAMA5/PHLDB1/DLL1/RPS6KA6/DAG1/PHLDA2/CFL1/ZZZ3/CLASP1	11	VEE
GO:0051851	modulation by host of symbiont process	0.0117773	91/19160	0.120879	2.4797	3.20292	0.00467075	0.0433221	0.0350262	EEA1/HMGA2/PTX3/NAPEPLD/TARDBP/CFL1/IGF2R/PI4KA/NUCKS1/FASN/YTHDC2	11	VEE
GO:0001763	morphogenesis of a branching structure	0.0267666	207/19160	0.120773	2.47753	4.83833	2.72717864267489e-05	0.000790116	0.000638815	NPNT/WNT6/DLG1/VEGFA/LAMA5/FGFR1/NRARP/EXT1/SEMA3E/BMP7/LGR4/FGFR2/SLIT2/SOX9/DAG1/PTCH1/DDR1/CELSR1/SMO/BMP4/BCL2/TGFB1/PDGFA/RERE/EPHA2	25	VEE
GO:0007264	small GTPase-mediated signal transduction	0.0631692	491/19160	0.120163	2.46501	7.4445	1.43280595035008e-10	5.46812042054376e-08	4.42101690819302e-08	RGL3/RASSF1/FAM13A/CGNL1/ARHGAP12/TNK2/SYDE2/DENND3/ITSN1/ARHGAP9/RASGRP1/DENND4C/RGL2/ITGA3/ARHGAP32/TIAM1/ARF6/FAM13B/ARHGEF7/PRAG1/ARHGEF9/DOCK9/SLIT2/CHN2/CDON/FARP2/CBL/KANK1/EPHB2/ARFIP2/CELSR1/ARHGEF4/ARHGAP24/PLXNB1/RAB35/CFL1/BCR/PICALM/BCAR3/PLEKHG5/RALGPS2/MAPKAP1/TNS3/MRAS/DAB2IP/ABI2/DENND1A/RAP1GAP2/FLCN/ARHGAP35/RAPGEF6/ARHGEF5/ARHGAP26/MAPKAPK5/LRP4/GNA12/ARHGEF11/SOS1/CHM	59	VEE
GO:0016311	dephosphorylation	0.0310493	242/19160	0.119835	2.45828	5.16803	7.45773648004979e-06	0.000295843	0.000239191	NPNT/PTPRF/ALPI/CTTNBP2NL/PPP2R2A/PPM1L/IGBP1/PTPN23/DUSP10/SYNJ1/PTPRU/PLPP3/MTMR10/PPP4R3B/PXYLP1/PPP2CA/INPP5F/FIG4/SSH2/PTPRA/TNS3/PTPRG/PTPN1/PPM1B/PPP1R26/SSH1/PTPRK/PPP2R5A/ALPL	29	VEE
GO:0032273	positive regulation of protein polymerization	0.0117773	92/19160	0.119565	2.45275	3.16189	0.00507764	0.044838	0.0362519	DLG1/ARF6/PDE4DIP/NAV3/FCHSD2/SNX9/PTK2B/PFN2/CLASP1/SLAIN2/FER	11	VEE
GO:0060021	roof of mouth development	0.0117773	92/19160	0.119565	2.45275	3.16189	0.00507764	0.044838	0.0362519	WNT3A/DLG1/FRAS1/TSHZ1/PKDCC/CLDN5/INSIG1/TGFB3/EPHB2/EPHB3/SOS1	11	VEE
GO:2000628	regulation of miRNA metabolic process	0.0117773	92/19160	0.119565	2.45275	3.16189	0.00507764	0.044838	0.0362519	VEGFA/NOTCH3/SOX9/NR3C1/NFIB/BMP4/TGFB1/SMAD1/PPARA/SREBF1/ZSWIM8	11	VEE
GO:0030177	positive regulation of Wnt signaling pathway	0.0192719	152/19160	0.118421	2.42928	4.00484	0.000444664	0.00764378	0.00618005	DKK1/WNT3/WNT3A/DAB2/PTK7/NRARP/LGR4/LGR6/FGFR2/DAAM2/KANK1/FAM53B/TNKS/MACF1/TNFAIP3/TGFB1/PPM1B/CSNK1G1	18	VEE
GO:0099003	vesicle-mediated transport in synapse	0.0331906	262/19160	0.118321	2.42722	5.2656	4.76001179290803e-06	0.000215328	0.000174094	CLCN3/WNT3A/CLTA/GAK/ITSN1/AP2S1/AMPH/PIP5K1C/PRKCB/SNAP29/ATP6V0A1/PRKAR1B/ARF6/AP2M1/PCDH17/SYNJ1/CASK/DNM2/UNC13B/P2RX1/AP3M2/EFNB2/FCHO2/SNX9/PICALM/ATP6V1H/KIAA1109/HIP1/PFN2/DNM3/GRIPAP1	31	VEE
GO:0014910	regulation of smooth muscle cell migration	0.0117773	93/19160	0.11828	2.42638	3.1214	0.00551206	0.0472187	0.0381767	TRIB1/SLIT2/ACE/PRKG1/FAT1/BMP4/BCL2/PTPN1/PDGFA/SSH1/GNA12	11	VEE
GO:0010586	miRNA metabolic process	0.0139186	110/19160	0.118182	2.42437	3.39146	0.00269246	0.0289271	0.0233878	VEGFA/NOTCH3/SOX9/NR3C1/DDX5/ELOB/NFIB/BMP4/TGFB1/SMAD1/PPARA/SREBF1/ZSWIM8	13	VEE
GO:1901890	positive regulation of cell junction assembly	0.0139186	110/19160	0.118182	2.42437	3.39146	0.00269246	0.0289271	0.0233878	AGRN/VEGFA/VSTM5/FERMT2/EFNA5/CLDN5/EPHB2/ADGRB1/EPHB3/GRID2/STAU2/EPB41L5/EPHA2	13	VEE
GO:0007416	synapse assembly	0.0342612	271/19160	0.118081	2.42231	5.33811	3.50878666099326e-06	0.0001732	0.000140034	DKK1/SPOCK2/WNT3A/ARHGAP12/AGRN/FGFR1/VLDLR/VSTM5/NECTIN1/LZTS1/NEGR1/EFNA5/ARF6/PCDH17/ARHGEF9/ROBO2/PLXNA2/EPHB2/PLXNB1/PTK2B/ADGRB1/PLXNB3/PTPN1/DNM3/EPHB3/RYK/GRID2/LRP4/S1PR2/STAU2/ADGRL3/PLXNA3	32	VEE
GO:0031623	receptor internalization	0.0182013	144/19160	0.118056	2.42178	3.87676	0.000656531	0.0103045	0.00833123	DKK1/ARF1/WNT3A/VEGFA/AP2S1/AP2M1/DNM2/NEDD4/TFRC/EFNB2/CLTC/SNX1/MAGI2/PICALM/HIP1/DNM3/LMBRD1	17	VEE
GO:0038127	ERBB signaling pathway	0.0171306	136/19160	0.117647	2.4134	3.74454	0.000970302	0.0137847	0.011145	REPS2/AFAP1L2/AKT1/SNX5/SOX9/CBL/ERRFI1/PTK2B/BCAR3/TGFB1/DAB2IP/HIP1/FER/RNF115/EFEMP1/SOS1	16	VEE
GO:0099565	chemical synaptic transmission, postsynaptic	0.0149893	119/19160	0.117647	2.4134	3.50113	0.00196492	0.0231349	0.0187047	GSK3A/PRKAR1B/EEA1/AKT1/UNC13B/P2RX1/GRIN2D/TMEM108/ABAT/PTK2B/GRID2/SSH1/S1PR2/ZMYND8	14	VEE
GO:0099173	postsynapse organization	0.0310493	247/19160	0.117409	2.40852	5.04364	1.10958767316751e-05	0.00040015	0.000323524	ARF1/SEMA3F/ARHGAP12/DLG1/LAMA5/DIP2A/FGFR1/LZTS1/CAMK2B/AKT1/ITGA3/TIAM1/ARF6/ARHGEF9/TMEM108/EPHB2/CFL1/PTK2B/PTPN1/ABI2/DNM3/EPHB3/TANC1/GRID2/SSH1/LRP4/S1PR2/STAU2/ZMYND8	29	VEE
GO:0072089	stem cell proliferation	0.01606	128/19160	0.117188	2.40397	3.60775	0.00143568	0.0180272	0.0145751	WNT3/WNT7B/FGFR1/FERMT2/HMGA2/FERMT1/ZNRF3/ACE/SOX9/PTCH1/NFIB/ZFP36L1/RNF43/TGFB1/TRIM71	15	VEE
GO:0003279	cardiac septum development	0.0139186	111/19160	0.117117	2.40253	3.35469	0.00291702	0.0305133	0.0246702	XIRP2/HES1/HEY1/PTK7/BMP7/FGFR2/SLIT2/ADAMTS6/ROBO2/MATR3/SMO/SLIT1/BMP4	13	VEE
GO:0035249	synaptic transmission, glutamatergic	0.0139186	111/19160	0.117117	2.40253	3.35469	0.00291702	0.0305133	0.0246702	DKK1/CLCN3/SLC38A2/EXT1/RNF167/UNC13B/P2RX1/GRIN2D/GRM4/NR3C1/PTK2B/GRID2/VPS54	13	VEE
GO:0043087	regulation of GTPase activity	0.0353319	282/19160	0.117021	2.40056	5.36369	3.02284409086422e-06	0.000160709	0.000129935	RGS11/ARHGAP12/AGRN/SYDE2/ARHGAP9/RASGRP1/RABGAP1L/FERMT2/EFNA5/TIAM1/ARHGEF7/DOCK9/GPSM1/CHN2/ARHGAP24/EVI5/TBC1D8B/PLXNB1/SNX9/PRKG1/TBCK/BCR/TBC1D2B/PLXNB3/BCAR3/DAB2IP/AGAP3/EPHB3/PROM2/RAPGEF6/ARHGEF5/RIC1/EPHA2	33	VEE
GO:0007219	Notch signaling pathway	0.0235546	188/19160	0.117021	2.40056	4.36857	0.000129541	0.00276235	0.00223338	LFNG/HES1/HEY1/TCIM/CBFA2T2/KIT/NOTCH3/NRARP/AKT1/BMP7/PRAG1/DTX1/HERC2/ROBO2/DLL1/SOX9/MAML2/LLGL1/MIB2/TGFB1/MAML3/SPEN	22	VEE
GO:1903052	positive regulation of proteolysis involved in protein catabolic process	0.0171306	137/19160	0.116788	2.39579	3.71154	0.00105008	0.0145503	0.011764	DAB2/TRIB1/GSK3A/AKT1/SH3RF3/BCAP31/PSMC6/AGTPBP1/CCDC22/TMTC3/ELOB/MAPK9/CHFR/NUB1/PTK2B/DAB2IP	16	VEE
GO:1902414	protein localization to cell junction	0.0149893	120/19160	0.116667	2.39329	3.46588	0.00212714	0.0242156	0.0195785	KIF5B/KIF5A/CGNL1/DLG1/MPP7/FERMT2/NECTIN1/DLG2/TMEM108/DAG1/MAPK9/GPSM2/GRIPAP1/STAU2	14	VEE
GO:0090630	activation of GTPase activity	0.012848	103/19160	0.116505	2.38997	3.20193	0.00433882	0.0409804	0.033133	SYDE2/RASGRP1/TIAM1/ARHGAP24/EVI5/TBC1D8B/TBCK/BCR/TBC1D2B/AGAP3/ARHGEF5/EPHA2	12	VEE
GO:0030038	contractile actin filament bundle assembly	0.0139186	112/19160	0.116071	2.38108	3.31831	0.00315662	0.0323052	0.026119	RGCC/SORBS1/CGNL1/FERMT2/DNM2/FAM171A1/TGFB3/ITGB5/PTK2B/PFN2/PIK3R2/CLASP1/ARHGEF5	13	VEE
GO:0043149	stress fiber assembly	0.0139186	112/19160	0.116071	2.38108	3.31831	0.00315662	0.0323052	0.026119	RGCC/SORBS1/CGNL1/FERMT2/DNM2/FAM171A1/TGFB3/ITGB5/PTK2B/PFN2/PIK3R2/CLASP1/ARHGEF5	13	VEE
GO:0030010	establishment of cell polarity	0.0203426	164/19160	0.115854	2.37661	4.0079	0.000412908	0.00717491	0.00580097	HES1/PTK7/MPP7/ARF6/GPSM1/FERMT1/PARD3/RAB10/KANK1/UST/FLOT2/LLGL1/GPSM2/FAT1/MYH9/RUFY3/CLASP1/FRMD4A/ARHGEF11	19	VEE
GO:0048863	stem cell differentiation	0.0310493	251/19160	0.115538	2.37013	4.94629	1.51016492354139e-05	0.000505597	0.000408779	RADIL/SEMA3A/SEMA3F/WNT3/HES1/LAMA5/SEMA4F/KIT/FGFR1/PITX2/EXT1/SEMA3E/BMP7/FGFR2/SOX6/HMGA2/ACE/SEMA6A/MSI2/SOX9/SEMA3G/KLHL12/SMO/CHD3/BMP4/BCL2/SH2B3/KDM4C/MTA3	29	VEE
GO:0031214	biomineral tissue development	0.0224839	182/19160	0.115385	2.36699	4.1946	0.000222305	0.00429373	0.00347151	SLC4A2/PTHLH/SLC20A1/GAS6/HEY1/WNT6/FGFR1/NECTIN1/RFLNB/PKDCC/BMP7/LGR4/RFLNA/FGFR2/SOX9/PTK2B/BMP4/TGFB1/TXLNG/PPARA/ALPL	21	VEE
GO:0030832	regulation of actin filament length	0.0192719	156/19160	0.115385	2.36699	3.88078	0.000608347	0.00979585	0.00792002	SPTBN5/MYO3A/CXCL12/DLG1/ARF6/FLII/DAAM2/SLIT2/KANK1/FCHSD2/SNX9/SSH2/PTK2B/PFN2/ARHGAP35/PIK3R2/SSH1/FER	18	VEE
GO:0043405	regulation of MAP kinase activity	0.01606	130/19160	0.115385	2.36699	3.54023	0.0016786	0.0204646	0.0165458	PDGFC/TRIB1/KIT/FGFR1/TPD52L1/RASGRP1/DUSP10/MAP4K2/THBS1/PTPN1/DAB2IP/PDGFA/ARHGEF5/TNFSF11/MAP3K5	15	VEE
GO:0120034	positive regulation of plasma membrane bounded cell projection assembly	0.0139186	113/19160	0.115044	2.36001	3.28233	0.00341201	0.0344304	0.0278372	MYO3A/AGRN/KIT/CROCC/TGFB3/DZIP1/SDCCAG3/AKIRIN1/ABI2/ARHGAP35/DNM3/KCTD17/ZMYND8	13	VEE
GO:0051650	establishment of vesicle localization	0.0256959	209/19160	0.114833	2.35567	4.46091	8.80946892881171e-05	0.00204642	0.00165454	KIF5B/KIF5A/KIF13B/SNAP29/RASGRP1/FAM91A1/MYO1C/SYNJ1/KIF13A/DNM2/UNC13B/MAP4K2/STAM/AP3M2/WDR11/KLHL12/PICALM/DNM3/CLASP1/CCDC186/KIF3B/EXOC8/TRAPPC10/EXOC6B	24	VEE
GO:0001649	osteoblast differentiation	0.0321199	262/19160	0.114504	2.34892	4.97673	1.29200832528518e-05	0.000456362	0.000368972	PTHLH/NPNT/WNT3/WNT3A/DNAJC13/VEGFA/WNT7B/FERMT2/AKT1/TOB1/ID3/BMP7/LGR4/FGFR2/SOX9/PTCH1/CLTC/DDX5/RASSF2/MRC2/SOX2/SMO/CRIM1/BMP4/SMAD1/FASN/GLI1/ALPL/WWOX/EPHA2	30	VEE
GO:0032434	regulation of proteasomal ubiquitin-dependent protein catabolic process	0.01606	131/19160	0.114504	2.34892	3.50694	0.00181237	0.0216854	0.0175328	DAB2/TRIB1/GSK3A/AKT1/SH3RF3/CSNK2A2/ELOB/MAPK9/CHFR/NUB1/FHIT/XPO1/TLK2/GNA12/N4BP1	15	VEE
GO:0061041	regulation of wound healing	0.0171306	140/19160	0.114286	2.34445	3.61424	0.00132353	0.0171493	0.0138654	SMOC2/EMILIN1/WFDC1/FERMT2/PLAT/CASK/FERMT1/KANK1/THBS1/EPHB2/PRKG1/TNFAIP3/ADAMTS18/PDGFA/CLASP1/SH2B3	16	VEE
GO:0002064	epithelial cell development	0.0267666	219/19160	0.114155	2.34177	4.52078	6.97859257110605e-05	0.00167389	0.00135335	VEGFA/WNT7B/COL18A1/GSK3A/AKT1/CLDN5/ADAMTSL4/IKBKB/DLL1/SOX9/MAGI2/RILPL1/EPAS1/SMO/FAT1/BMP4/TGFB1/ABI2/DACT2/ATRX/FASN/S1PR2/FER/EPB41L5/EPHA2	25	VEE
GO:0030198	extracellular matrix organization	0.0417559	342/19160	0.114035	2.33931	5.65745	7.56563055232186e-07	6.0962432434881e-05	4.92885898318206e-05	ADAMTS20/RGCC/GAS6/NPNT/SMOC2/EMILIN1/SPOCK2/WNT3A/TNFRSF1B/NID2/BCL3/COL18A1/POMT1/LAMC1/EXT1/FURIN/PHLDB1/MMP11/ADAMTSL4/ADAMTS7/FERMT1/CSGALNACT1/ADAMTS6/SOX9/ADAMTS12/DAG1/PTX3/DDR1/PXN/APBB2/EGFL6/TGFB1/ADAMTS18/CLASP1/EXOC8/RIC1/COL7A1/COLGALT2/VIPAS39	39	VEE
GO:1901800	positive regulation of proteasomal protein catabolic process	0.0139186	114/19160	0.114035	2.33931	3.24672	0.00368392	0.0365345	0.0295384	DAB2/TRIB1/GSK3A/AKT1/SH3RF3/BCAP31/PSMC6/TMTC3/ELOB/MAPK9/CHFR/NUB1/DAB2IP	13	VEE
GO:0043062	extracellular structure organization	0.0417559	343/19160	0.113703	2.33249	5.63701	8.14606834429571e-07	6.24593131386977e-05	5.04988292545404e-05	ADAMTS20/RGCC/GAS6/NPNT/SMOC2/EMILIN1/SPOCK2/WNT3A/TNFRSF1B/NID2/BCL3/COL18A1/POMT1/LAMC1/EXT1/FURIN/PHLDB1/MMP11/ADAMTSL4/ADAMTS7/FERMT1/CSGALNACT1/ADAMTS6/SOX9/ADAMTS12/DAG1/PTX3/DDR1/PXN/APBB2/EGFL6/TGFB1/ADAMTS18/CLASP1/EXOC8/RIC1/COL7A1/COLGALT2/VIPAS39	39	VEE
GO:0002065	columnar/cuboidal epithelial cell differentiation	0.01606	132/19160	0.113636	2.33113	3.47395	0.00195492	0.0230698	0.0186521	HES1/GSK3A/CBFA2T2/EXT1/AKT1/BMP7/FGFR2/DLL1/SOX9/DLX3/NFIB/SMO/BMP4/TGFB1/FASN	15	VEE
GO:0110053	regulation of actin filament organization	0.0331906	273/19160	0.113553	2.32942	5.00813	1.10252012384267e-05	0.00040015	0.000323524	ARF1/XIRP2/RGCC/SPTBN5/CGNL1/CXCL12/DLG1/MTSS1/FERMT2/ARF6/FLII/DAAM2/SLIT2/KANK1/TGFB3/ARFIP2/FCHSD2/SNX9/SSH2/PTK2B/ABI2/PFN2/ARHGAP35/PIK3R2/GMFB/CLASP1/SSH1/ARHGEF5/WASHC4/FER/ARFIP1	31	VEE
GO:0071772	response to BMP	0.0224839	185/19160	0.113514	2.32861	4.1106	0.000278649	0.00518771	0.0041943	DKK1/HES1/NEO1/GREM2/GPR155/EXT1/ITGA3/TOB1/BMP7/ADAMTS7/RGMA/SOX9/ADAMTS12/DDX5/DLX3/UBE2O/CRIM1/BMP4/SMAD1/USP15/TRIM33	21	VEE
GO:0071773	cellular response to BMP stimulus	0.0224839	185/19160	0.113514	2.32861	4.1106	0.000278649	0.00518771	0.0041943	DKK1/HES1/NEO1/GREM2/GPR155/EXT1/ITGA3/TOB1/BMP7/ADAMTS7/RGMA/SOX9/ADAMTS12/DDX5/DLX3/UBE2O/CRIM1/BMP4/SMAD1/USP15/TRIM33	21	VEE
GO:0045229	external encapsulating structure organization	0.0417559	344/19160	0.113372	2.32571	5.61664	8.7677757635477e-07	6.27991939064104e-05	5.07736254377375e-05	ADAMTS20/RGCC/GAS6/NPNT/SMOC2/EMILIN1/SPOCK2/WNT3A/TNFRSF1B/NID2/BCL3/COL18A1/POMT1/LAMC1/EXT1/FURIN/PHLDB1/MMP11/ADAMTSL4/ADAMTS7/FERMT1/CSGALNACT1/ADAMTS6/SOX9/ADAMTS12/DAG1/PTX3/DDR1/PXN/APBB2/EGFL6/TGFB1/ADAMTS18/CLASP1/EXOC8/RIC1/COL7A1/COLGALT2/VIPAS39	39	VEE
GO:0021953	central nervous system neuron differentiation	0.0246253	203/19160	0.1133	2.32424	4.29381	0.000150058	0.00309201	0.00249991	DRAXIN/DKK1/WNT3/HES1/WNT3A/MDGA2/SEMA3E/FGFR2/SLIT2/ROBO2/EPHB2/PTCH1/AGTPBP1/NFIB/SMO/HERC1/SECISBP2/ARHGAP35/EPHB3/RYK/GRID2/PLXNA3/TAOK1	23	VEE
GO:0048592	eye morphogenesis	0.0203426	168/19160	0.113095	2.32003	3.89015	0.000558566	0.00920295	0.00744066	ATP8A2/VEGFA/PITX2/NECTIN1/BMP7/CDON/DLL1/SOX9/EPHB2/AGTPBP1/BCAR3/FAT1/BMP4/BCL2/ABI2/TENM3/STAU2/EFEMP1/EPHA2	19	VEE
GO:0016055	Wnt signaling pathway	0.0578158	478/19160	0.112971	2.31747	6.60325	7.94056278723916e-09	1.36498274312641e-06	1.10359891930717e-06	NARF/DRAXIN/DKK1/LZTS2/WNT3/SHISA2/WNT3A/WNT6/CELSR2/DAB2/PTK7/WNT7B/GSK3A/NRARP/EXT1/FERMT2/ITGA3/TIAM1/LGR4/LEO1/PTPRU/LGR6/PLPP3/FGFR2/DAAM2/FERMT1/ZNRF3/SOX9/UBAC2/KANK1/CSNK2A2/CELSR1/DLX3/MAGI2/FAM53B/TNKS/KLHL12/SOX2/SMO/MACF1/TNFAIP3/RNF43/TGFB1/DAB2IP/PPM1B/RYK/LRP4/VGLL4/GLI1/HBP1/FBXW4/CHD8/WWOX/CSNK1G1	54	VEE
GO:0032956	regulation of actin cytoskeleton organization	0.0428266	356/19160	0.11236	2.30493	5.62604	8.01867095912484e-07	6.24593131386977e-05	5.04988292545404e-05	SLC4A2/ARF1/XIRP2/RGCC/SPTBN5/MYO3A/CGNL1/CXCL12/DLG1/IQGAP2/MTSS1/FERMT2/EFNA5/ARF6/FLII/DAAM2/SLIT2/KANK1/TGFB3/ARFIP2/CELSR1/FCHSD2/SNX9/SSH2/PTK2B/TGFB1/ABI2/PDGFA/PFN2/ARHGAP35/PIK3R2/GMFB/CLASP1/SSH1/ARHGEF5/WASHC4/FER/STAU2/TAOK1/ARFIP1	40	VEE
GO:0032869	cellular response to insulin stimulus	0.0256959	214/19160	0.11215	2.30063	4.33127	0.000127529	0.00276235	0.00223338	CPEB2/VWA2/SORBS1/GRB14/PRKCB/GSK3A/DENND4C/AKT1/MYO1C/C1QTNF12/LPIN2/SNX5/INSIG1/RAB10/KANK1/ZFP36L1/BCAR3/PTPRA/PTPN1/PIK3R2/NUCKS1/SREBF1/FER/SOS1	24	VEE
GO:0045926	negative regulation of growth	0.0278373	232/19160	0.112069	2.29897	4.50616	6.87871811964809e-05	0.00167216	0.00135196	DRAXIN/SEMA3A/SEMA3F/WNT3/WNT3A/DAB2/SEMA4F/WFDC1/GSK3A/DUSP10/SERTAD2/RGMA/SLIT2/PTCH1/SEMA3G/TP73/SLIT1/BCL2/TGFB1/IP6K2/RYK/PPARA/SPAG9/VGLL4/PLXNA3/NDRG3	26	VEE
GO:0009135	purine nucleoside diphosphate metabolic process	0.0139186	116/19160	0.112069	2.29897	3.17661	0.0042804	0.0405028	0.0327468	DLG1/GUK1/NT5E/PRKAG2/FOXK1/CASK/DLG2/MAGI3/MPP1/PPP2CA/FLCN/PPARA/HDAC4	13	VEE
GO:0009179	purine ribonucleoside diphosphate metabolic process	0.0139186	116/19160	0.112069	2.29897	3.17661	0.0042804	0.0405028	0.0327468	DLG1/GUK1/NT5E/PRKAG2/FOXK1/CASK/DLG2/MAGI3/MPP1/PPP2CA/FLCN/PPARA/HDAC4	13	VEE
GO:0090263	positive regulation of canonical Wnt signaling pathway	0.0139186	116/19160	0.112069	2.29897	3.17661	0.0042804	0.0405028	0.0327468	WNT3A/PTK7/NRARP/LGR4/LGR6/FGFR2/DAAM2/KANK1/FAM53B/TNKS/TGFB1/PPM1B/CSNK1G1	13	VEE
GO:0009132	nucleoside diphosphate metabolic process	0.01606	134/19160	0.11194	2.29633	3.40886	0.0022681	0.0255319	0.0206428	DLG1/GUK1/NT5E/PRKAG2/FOXK1/CASK/DLG2/MAGI3/MPP1/PPP2CA/ENTPD3/FLCN/PPARA/HDAC4/ENTPD6	15	VEE
GO:0006470	protein dephosphorylation	0.0182013	152/19160	0.111842	2.29432	3.62668	0.00120862	0.0162783	0.0131612	PTPRF/CTTNBP2NL/PPP2R2A/PPM1L/PTPN23/DUSP10/PTPRU/PPP4R3B/PPP2CA/SSH2/PTPRA/PTPRG/PTPN1/PPM1B/SSH1/PTPRK/PPP2R5A	17	VEE
GO:0030111	regulation of Wnt signaling pathway	0.0417559	351/19160	0.111111	2.27932	5.47603	1.45224300767666e-06	9.36152148823567e-05	7.56886125448323e-05	DRAXIN/DKK1/LZTS2/WNT3/SHISA2/WNT3A/DAB2/PTK7/GSK3A/NRARP/ITGA3/TIAM1/LGR4/PTPRU/LGR6/PLPP3/FGFR2/DAAM2/FERMT1/ZNRF3/SOX9/UBAC2/KANK1/FAM53B/TNKS/SOX2/MACF1/TNFAIP3/RNF43/TGFB1/DAB2IP/PPM1B/DACT2/LRP4/VGLL4/GLI1/CHD8/WWOX/CSNK1G1	39	VEE
GO:2000058	regulation of ubiquitin-dependent protein catabolic process	0.0203426	171/19160	0.111111	2.27932	3.80401	0.000695148	0.0107332	0.00867784	DAB2/TRIB1/GSK3A/AKT1/SH3RF3/BCAP31/CSNK2A2/AGTPBP1/CCDC22/ELOB/MAPK9/CHFR/NUB1/PTK2B/FHIT/XPO1/TLK2/GNA12/N4BP1	19	VEE
GO:0030902	hindbrain development	0.0192719	162/19160	0.111111	2.27932	3.70168	0.000950017	0.0135338	0.0109422	HES1/KCNC1/COQ8B/BMP7/PLXNA2/DLL1/EPHB2/AGTPBP1/ABAT/NFIB/PRKG1/SMO/BCL2/HERC1/SMAD1/GRID2/GLI1/RERE	18	VEE
GO:0008064	regulation of actin polymerization or depolymerization	0.0182013	153/19160	0.111111	2.27932	3.59653	0.00129951	0.0170091	0.013752	SPTBN5/CXCL12/DLG1/ARF6/FLII/DAAM2/SLIT2/KANK1/FCHSD2/SNX9/SSH2/PTK2B/PFN2/ARHGAP35/PIK3R2/SSH1/FER	17	VEE
GO:0002244	hematopoietic progenitor cell differentiation	0.01606	135/19160	0.111111	2.27932	3.37675	0.00243965	0.0265989	0.0215054	HES1/VEGFA/ANKLE1/KIT/EXT1/ACE/BMP4/BCL2/TGFB1/FLCN/SH2B3/DACT2/WDR7/SSBP3/SOS1	15	VEE
GO:0030833	regulation of actin filament polymerization	0.01606	135/19160	0.111111	2.27932	3.37675	0.00243965	0.0265989	0.0215054	SPTBN5/DLG1/ARF6/FLII/DAAM2/SLIT2/KANK1/FCHSD2/SNX9/SSH2/PTK2B/PFN2/PIK3R2/SSH1/FER	15	VEE
GO:0010811	positive regulation of cell-substrate adhesion	0.0149893	126/19160	0.111111	2.27932	3.26148	0.00334956	0.0340704	0.0275462	NPNT/EMILIN1/SPOCK2/VEGFA/DAB2/FERMT2/ITGA3/ARHGEF7/FERMT1/DAG1/EGFL6/PTK2B/UTRN/EPB41L5	14	VEE
GO:0043254	regulation of protein-containing complex assembly	0.0513919	433/19160	0.110855	2.27406	6.07035	9.71307769547852e-08	1.13841685626324e-05	9.20418678272498e-06	DKK1/KIF21A/SPTBN5/HES1/DLG1/VEGFA/GAK/MPP7/AJUBA/FERMT2/ARF6/ARHGEF7/FLII/UNC13B/DAAM2/SLIT2/FERMT1/ABCA3/PDE4DIP/SOX9/FARP2/PSMC6/TFRC/KANK1/SH3GLB1/VPS41/MAPK9/PPP2CA/NAV3/FCHSD2/SNX9/VPS16/ZDHHC5/SSH2/PTK2B/NCLN/TGFB1/DAB2IP/FAF1/PFN2/PIK3R2/CLASP1/SLAIN2/SSH1/ARHGEF5/FER/ANKRD27/VPS8	48	VEE
GO:0032989	cellular anatomical entity morphogenesis	0.0342612	290/19160	0.110345	2.2636	4.90838	1.44069004949976e-05	0.000502003	0.000405873	KIF5B/KIF5A/SEMA3A/OBSL1/SEMA3F/MYBPC2/SEMA4F/NOTCH3/PHLDB1/EFNA5/SEMA3E/LGR6/FLII/SLIT2/CHN2/SEMA6A/TMEM108/EFNB2/DAG1/EPHB2/GPC1/SEMA3G/BSG/FIG4/SMO/SLIT1/AGFG1/MEF2A/CLASP1/EPHB3/MINK1/ANKRD27	32	VEE
GO:0051216	cartilage development	0.0246253	209/19160	0.110048	2.25751	4.13793	0.00023119	0.00439944	0.00355698	PTHLH/WNT7B/FGFR1/EXT1/PITX1/RFLNB/PKDCC/BMP7/ADAMTS7/RFLNA/SOX6/HMGA2/CSGALNACT1/IMPAD1/SOX9/ADAMTS12/ERRFI1/NFIB/BMP4/TGFB1/SMAD1/EFEMP1/SNX19	23	VEE
GO:0030178	negative regulation of Wnt signaling pathway	0.0214133	182/19160	0.10989	2.25428	3.84874	0.000586765	0.00960618	0.00776667	DRAXIN/DKK1/LZTS2/SHISA2/DAB2/GSK3A/PTPRU/FERMT1/ZNRF3/SOX9/UBAC2/SOX2/RNF43/DAB2IP/DACT2/LRP4/VGLL4/GLI1/CHD8/WWOX	20	VEE
GO:0018108	peptidyl-tyrosine phosphorylation	0.0246253	210/19160	0.109524	2.24676	4.11247	0.000247944	0.0046666	0.00377298	HES1/VEGFA/TNK2/EHD4/KIT/FGFR1/EFNA5/PKDCC/YES1/PLPP3/FGFR2/EPHB2/DDR1/ERRFI1/INPP5F/PTK2B/TGFB1/PTPN1/ABI2/PDGFA/LRP4/FER/EFEMP1	23	VEE
GO:0048593	camera-type eye morphogenesis	0.01606	137/19160	0.109489	2.24605	3.31337	0.00281504	0.029884	0.0241614	ATP8A2/VEGFA/PITX2/NECTIN1/BMP7/CDON/DLL1/SOX9/EPHB2/BCAR3/FAT1/BMP4/ABI2/TENM3/EPHA2	15	VEE
GO:0048259	regulation of receptor-mediated endocytosis	0.0149893	128/19160	0.109375	2.24371	3.19592	0.00386613	0.0377127	0.030491	DKK1/ARF1/WNT3A/VEGFA/DAB2/TNK2/ARF6/AP2M1/CBL/EFNB2/SMAP1/MAGI2/PICALM/HIP1	14	VEE
GO:0051648	vesicle localization	0.0267666	229/19160	0.10917	2.23951	4.27165	0.000143169	0.00299864	0.00242442	KIF5B/KIF5A/KIF13B/SNAP29/RASGRP1/FAM91A1/MYO1C/PCDH17/SYNJ1/KIF13A/DNM2/UNC13B/MAP4K2/STAM/AP3M2/WDR11/KLHL12/PICALM/DNM3/CLASP1/CCDC186/KIF3B/EXOC8/TRAPPC10/EXOC6B	25	VEE
GO:0045667	regulation of osteoblast differentiation	0.0182013	156/19160	0.108974	2.23549	3.50747	0.00160762	0.0197392	0.0159593	NPNT/WNT3/VEGFA/WNT7B/FERMT2/TOB1/ID3/BMP7/FGFR2/SOX9/PTCH1/DDX5/RASSF2/CRIM1/BMP4/SMAD1/GLI1	17	VEE
GO:0045598	regulation of fat cell differentiation	0.0171306	147/19160	0.108844	2.23281	3.39659	0.00220197	0.0249169	0.0201455	HES1/WNT3A/VEGFA/METRNL/FERMT2/DUSP10/AKT1/MMP11/BMP7/ZNF385A/INSIG1/NAPEPLD/ZFP36L1/FTO/TGFB1/FLCN	16	VEE
GO:0050680	negative regulation of epithelial cell proliferation	0.0203426	175/19160	0.108571	2.22723	3.69192	0.000921306	0.0132345	0.0107002	RGCC/DLG1/DAB2/MTSS1/DUSP10/CASK/FGFR2/SOX9/EFNB2/THBS1/PTCH1/NFIB/SOX2/BMP4/TGFB1/DAB2IP/FLCN/WDR13/PTPRK	19	VEE
GO:0018212	peptidyl-tyrosine modification	0.0246253	212/19160	0.108491	2.22557	4.06198	0.000284691	0.00528112	0.00426983	HES1/VEGFA/TNK2/EHD4/KIT/FGFR1/EFNA5/PKDCC/YES1/PLPP3/FGFR2/EPHB2/DDR1/ERRFI1/INPP5F/PTK2B/TGFB1/PTPN1/ABI2/PDGFA/LRP4/FER/EFEMP1	23	VEE
GO:0033674	positive regulation of kinase activity	0.0342612	295/19160	0.108475	2.22524	4.80084	2.03494569769714e-05	0.000632182	0.000511124	RGCC/GAS6/PDGFC/TCIM/KIT/FGFR1/TPD52L1/RASGRP1/FERMT2/PRKAG2/AKT1/MERTK/FGFR2/HMGA2/MAP4K2/THBS1/DDR1/EPHB4/PPP2CA/RASSF2/SNX9/CCND2/PTK2B/PTPN1/DAB2IP/PDGFA/RYK/ARHGEF5/TNFSF11/AXL/MAP3K5/EPHA2	32	VEE
GO:0045664	regulation of neuron differentiation	0.0224839	194/19160	0.108247	2.22058	3.86806	0.00052939	0.00877834	0.00709735	DKK1/HES1/HEY1/WNT3A/CXCL12/NOTCH3/FGFR1/TIAM1/ETV5/BMP7/DTX1/CDON/DLL1/SOX9/TP73/SOX2/GDPD5/BMP4/BCL2/SPAG9/MOSMO	21	VEE
GO:0046488	phosphatidylinositol metabolic process	0.0192719	167/19160	0.107784	2.21108	3.55835	0.00134887	0.0173903	0.0140602	IMPA1/PLCH1/TNFAIP8L3/PIP5K1C/BECN1/SYNJ1/FAM126B/IMPAD1/MTMR10/PLCB4/INPP5F/FIG4/PLCL1/PDGFA/IP6K2/PI4KA/PIK3R2/IP6K1	18	VEE
GO:0048638	regulation of developmental growth	0.0374732	325/19160	0.107692	2.20919	4.977	9.90961106833374e-06	0.000367056	0.000296768	DRAXIN/SEMA3A/SEMA3F/WNT3/ATP8A2/WNT3A/CXCL12/AGRN/VEGFA/SEMA4F/GSK3A/CDH4/FGFR1/DUSP10/AKT1/EFNA5/FGFR2/DNM2/RGMA/DLL1/PTCH1/SEMA3G/TP73/SMO/MACF1/FTO/BCL2/RUFY3/RYK/PPARA/SPAG9/GPAM/VGLL4/GLI1/PLXNA3	35	VEE
GO:0051495	positive regulation of cytoskeleton organization	0.0214133	186/19160	0.107527	2.2058	3.74081	0.000773429	0.0116961	0.00945638	RGCC/DLG1/MTSS1/FERMT2/ARF6/PDE4DIP/TGFB3/NAV3/FCHSD2/SNX9/GPSM2/PTK2B/ABI2/PFN2/CLASP1/SLAIN2/ARHGEF5/FER/PLXNA3/DYNC1H1	20	VEE
GO:0016050	vesicle organization	0.0449679	392/19160	0.107143	2.19792	5.4247	1.50539448764947e-06	9.58434490470162e-05	7.74901567976549e-05	CLCN3/DNAJC13/ANKFY1/TSNARE1/AP1B1/SNAP29/ATP6V0A1/EEA1/AP2M1/HOOK1/SYNJ1/KIF13A/VPS37D/ZNF385A/DNM2/CHN2/INSIG1/STAM/AP3M2/VPS41/RILP/KLHL12/VPS16/PICALM/STX7/AGFG1/ATP6V1H/BCL2/HPS5/DNM3/HOOK3/EXOC8/WASHC4/TRAPPC10/STX10/LYST/ANKRD27/SRPX/UBR4/VIPAS39/VPS8/SNX19	42	VEE
GO:0090090	negative regulation of canonical Wnt signaling pathway	0.0171306	150/19160	0.106667	2.18815	3.30705	0.00270497	0.0290011	0.0234476	DRAXIN/DKK1/LZTS2/DAB2/GSK3A/PTPRU/FERMT1/ZNRF3/SOX9/UBAC2/SOX2/DAB2IP/DACT2/LRP4/GLI1/CHD8	16	VEE
GO:0050920	regulation of chemotaxis	0.0246253	216/19160	0.106481	2.18435	3.96265	0.000372813	0.00662528	0.00535659	GAS6/KIF21A/SEMA3F/WNT3/SMOC2/WNT3A/CXCL12/VEGFA/PGF/FGFR1/TIAM1/CAMK1D/SLIT2/ROBO2/SLC8B1/EFNB2/THBS1/MPP1/AKIRIN1/PTK2B/TGFB1/RYK/PLXNA3	23	VEE
GO:0060562	epithelial tube morphogenesis	0.0374732	331/19160	0.10574	2.16915	4.85717	1.47239700850722e-05	0.000505597	0.000408779	LZTS2/NPNT/HES1/WNT3A/WNT6/DLG1/VEGFA/LAMA5/NRARP/EXT1/MTSS1/SEMA3E/BMP7/LGR4/FGFR2/RGMA/SLIT2/DLL1/SOX9/ADAMTS12/EFNB2/DAG1/NR3C1/PTCH1/DDR1/CELSR1/BSG/SMO/BMP4/BCL2/TGFB1/ARHGAP35/CTNS/TRIM71/EPHA2	35	VEE
GO:0035148	tube formation	0.01606	142/19160	0.105634	2.16696	3.15961	0.00396574	0.0383702	0.0310226	WNT6/VEGFA/EDAR/BMP7/FGFR2/RGMA/SOX9/PTCH1/CELSR1/NFIB/BMP4/TGFB1/DAB2IP/ARHGAP35/TRIM71	15	VEE
GO:0032970	regulation of actin filament-based process	0.0449679	399/19160	0.105263	2.15936	5.29774	2.37807060883516e-06	0.000134766	0.000108959	SLC4A2/ARF1/XIRP2/RGCC/SPTBN5/MYO3A/CGNL1/CXCL12/DLG1/IQGAP2/PKP2/MTSS1/FERMT2/EFNA5/ARF6/FLII/DAAM2/SLIT2/KANK1/TGFB3/ARFIP2/CELSR1/FCHSD2/SNX9/SSH2/PTK2B/MYH9/TGFB1/ABI2/PDGFA/PFN2/ARHGAP35/PIK3R2/GMFB/CLASP1/SSH1/ARHGEF5/WASHC4/FER/STAU2/TAOK1/ARFIP1	42	VEE
GO:0009267	cellular response to starvation	0.0214133	190/19160	0.105263	2.15936	3.6356	0.00100916	0.0142192	0.0114964	SLC38A3/GAS6/GPR155/SLC38A2/YME1L1/PRKAG2/RNF167/BECN1/WDR45B/SH3GLB1/NPRL2/VPS41/STK26/BCL2/FLCN/ATG7/PPARA/SREBF1/STK24/MAP3K5	20	VEE
GO:0048639	positive regulation of developmental growth	0.0192719	171/19160	0.105263	2.15936	3.4473	0.00176278	0.0214403	0.0173346	WNT3/ATP8A2/WNT3A/CXCL12/AGRN/VEGFA/CDH4/FGFR1/AKT1/EFNA5/FGFR2/DLL1/SMO/MACF1/BCL2/RUFY3/GPAM/GLI1	18	VEE
GO:0001890	placenta development	0.0171306	152/19160	0.105263	2.15936	3.24852	0.00309054	0.0319804	0.0258564	HES1/HEY1/WNT7B/PLCD3/AKT1/BMP7/FGFR2/PHLDA2/DLX3/EPAS1/ZFP36L1/BSG/BPTF/HS6ST1/CTSB/STOX2	16	VEE
GO:0030705	cytoskeleton-dependent intracellular transport	0.0235546	210/19160	0.104762	2.14908	3.79025	0.000618109	0.0098687	0.00797892	KIF5B/KIF5A/KIF21A/SUN2/KIF13B/RASGRP1/MYO1C/HOOK1/KIF13A/DLG2/MYO10/TMEM108/AP3M2/AGTPBP1/FLOT2/CCDC186/HOOK3/KIF3B/ACTR10/STAU2/DYNC1H1/PURA	22	VEE
GO:0030856	regulation of epithelial cell differentiation	0.0192719	172/19160	0.104651	2.14681	3.42002	0.00188155	0.0223575	0.0180762	HES1/EXTL3/VEGFA/CLDN5/BMP7/MACROH2A1/IKBKB/DLL1/SOX9/PTCH1/ERRFI1/MAFG/TP73/ZFP36L1/SMO/BMP4/KIAA1109/S1PR2	18	VEE
GO:0060828	regulation of canonical Wnt signaling pathway	0.0310493	278/19160	0.104317	2.13994	4.33406	9.87729457207203e-05	0.00224393	0.00181423	DRAXIN/DKK1/LZTS2/WNT3A/DAB2/PTK7/GSK3A/NRARP/LGR4/PTPRU/LGR6/FGFR2/DAAM2/FERMT1/ZNRF3/SOX9/UBAC2/KANK1/FAM53B/TNKS/SOX2/TGFB1/DAB2IP/PPM1B/DACT2/LRP4/GLI1/CHD8/CSNK1G1	29	VEE
GO:0030509	BMP signaling pathway	0.0192719	173/19160	0.104046	2.1344	3.39292	0.00200699	0.0232361	0.0187866	DKK1/HES1/NEO1/GREM2/GPR155/EXT1/ITGA3/TOB1/BMP7/RGMA/DDX5/DLX3/UBE2O/CRIM1/BMP4/SMAD1/USP15/TRIM33	18	VEE
GO:0030100	regulation of endocytosis	0.0342612	308/19160	0.103896	2.13132	4.53101	4.76587444788163e-05	0.00126039	0.00101904	DKK1/ARF1/GAS6/WNT3A/DYSF/VEGFA/ANKFY1/DAB2/TNK2/EHD4/AP2S1/ARF6/AP2M1/CAMK1D/MERTK/DLL1/CBL/EFNB2/PTX3/SMAP1/MAGI2/PACSIN2/SNX12/SNX9/BCR/PICALM/TGFB1/PTPN1/HIP1/PROM2/AXL/RUFY2	32	VEE
GO:0007163	establishment or maintenance of cell polarity	0.0256959	232/19160	0.103448	2.12213	3.89268	0.000430326	0.00742204	0.00600078	HES1/DLG1/PTK7/WNT7B/MPP7/ARF6/DLG2/GPSM1/FERMT1/PARD3/RAB10/KANK1/UST/FLOT2/LLGL1/GPSM2/PARD6B/FAT1/MYH9/ARHGAP35/RUFY3/CLASP1/FRMD4A/ARHGEF11	24	VEE
GO:0010721	negative regulation of cell development	0.0310493	281/19160	0.103203	2.11709	4.27039	0.000119299	0.00264046	0.00213483	SLC4A2/DRAXIN/SEMA3A/PTHLH/SEMA3F/WNT3/HES1/WNT3A/VEGFA/SEMA4F/TRIB1/GSK3A/NRARP/RFLNB/DUSP10/BMP7/RFLNA/RGMA/DTX1/DAAM2/EPHB2/SEMA3G/BMP4/TGFB1/RUFY3/HOOK3/RYK/LRP4/PLXNA3	29	VEE
GO:0001503	ossification	0.0503212	456/19160	0.10307	2.11437	5.45205	1.09505345663029e-06	7.73587763814031e-05	6.25451584962163e-05	DKK1/PTHLH/NPNT/WNT3/WNT3A/DNAJC13/VEGFA/WNT7B/EXT1/FERMT2/RFLNB/AKT1/TOB1/PKDCC/ID3/BMP7/LGR4/ADAMTS7/RFLNA/FGFR2/CSGALNACT1/IMPAD1/SOX9/ADAMTS12/PTCH1/CLTC/DDX5/PAM16/PLXNB1/RASSF2/MRC2/SOX2/SMO/PTK2B/CRIM1/BMP4/BCL2/TGFB1/SMAD1/TXLNG/LRP4/FASN/TNFSF11/GLI1/ALPL/WWOX/EPHA2	47	VEE
GO:0043547	positive regulation of GTPase activity	0.0246253	224/19160	0.102679	2.10634	3.77036	0.000623104	0.0099074	0.00801021	RGS11/AGRN/SYDE2/RASGRP1/FERMT2/TIAM1/ARHGEF7/DOCK9/CHN2/ARHGAP24/EVI5/TBC1D8B/PLXNB1/SNX9/TBCK/BCR/TBC1D2B/BCAR3/AGAP3/RAPGEF6/ARHGEF5/RIC1/EPHA2	23	VEE
GO:0051147	regulation of muscle cell differentiation	0.0182013	166/19160	0.10241	2.10082	3.22461	0.00311318	0.0320607	0.0259213	DKK1/HEY1/WNT3A/GSK3A/LAMC1/KIT/FGFR2/SOX6/OLFM2/DLL1/EFNB2/BMP4/BCL2/TGFB1/SMAD1/PPARA/HDAC4	17	VEE
GO:0008154	actin polymerization or depolymerization	0.0214133	196/19160	0.102041	2.09326	3.48257	0.00147714	0.0184446	0.0149126	SPTBN5/CXCL12/DLG1/ARF6/FLII/DAAM2/SLIT2/DIAPH2/KANK1/FCHSD2/SNX9/CFL1/SSH2/PTK2B/ABI2/PFN2/ARHGAP35/PIK3R2/SSH1/FER	20	VEE
GO:0048193	Golgi vesicle transport	0.0342612	314/19160	0.101911	2.09059	4.41094	6.907962699043e-05	0.00167216	0.00135196	VAMP5/ANKFY1/GAK/RAB26/ANK3/PKDCC/KIF13A/PLPP3/DNM2/BCAP31/INSIG1/RAB10/SNX1/CCDC22/VPS41/LLGL1/KLHL12/SNX12/CCDC93/SORCS2/ATP2C1/MACF1/PITPNB/SNX2/VPS13C/EHD3/EXOC8/TRAPPC10/VPS54/EXOC6B/STXBP5L/RINT1	32	VEE
GO:0060070	canonical Wnt signaling pathway	0.0364026	334/19160	0.101796	2.08824	4.54187	4.24333105469382e-05	0.00113973	0.000921482	DRAXIN/DKK1/LZTS2/WNT3/WNT3A/WNT6/DAB2/PTK7/WNT7B/GSK3A/NRARP/EXT1/LGR4/PTPRU/LGR6/FGFR2/DAAM2/FERMT1/ZNRF3/SOX9/UBAC2/KANK1/FAM53B/TNKS/SOX2/SMO/TGFB1/DAB2IP/PPM1B/RYK/LRP4/GLI1/CHD8/CSNK1G1	34	VEE
GO:0007015	actin filament organization	0.0513919	472/19160	0.101695	2.08616	5.40876	1.23704690789984e-06	8.17878321030704e-05	6.61260837002872e-05	ARF1/XIRP2/RGCC/SORBS1/SPTBN5/CGNL1/CXCL12/ARHGAP12/DLG1/IQGAP2/MTSS1/FERMT2/RFLNB/SHROOM3/ARF6/MYO1C/FLII/RFLNA/DNM2/FAM171A1/CALD1/DAAM2/SLIT2/DIAPH2/KANK1/TGFB3/ARFIP2/FCHSD2/SNX9/ITGB5/CFL1/SSH2/PTK2B/FAT1/BCL2/ABI2/HIP1/PFN2/ARHGAP35/PIK3R2/RUFY3/GMFB/CLASP1/SSH1/ARHGEF5/WASHC4/FER/ARFIP1	48	VEE
GO:0010563	negative regulation of phosphorus metabolic process	0.0353319	325/19160	0.101538	2.08295	4.45741	5.75170411300633e-05	0.00143988	0.00116415	DKK1/TRIB1/GSK3A/PRKAR1B/PRKAG2/PRKAR2A/DUSP10/AKT1/DNAJC10/PLPP3/MACROH2A1/SLIT2/PARD3/CBL/EPHB2/ERRFI1/NPRL2/PPP2CA/RASSF2/PRKG1/TARDBP/INPP5F/SMO/TNFAIP3/TGFB1/PTPN1/DAB2IP/FLCN/PDGFA/PPP1R26/PPARA/HDAC4/PPP2R5A	33	VEE
GO:0045936	negative regulation of phosphate metabolic process	0.0353319	325/19160	0.101538	2.08295	4.45741	5.75170411300633e-05	0.00143988	0.00116415	DKK1/TRIB1/GSK3A/PRKAR1B/PRKAG2/PRKAR2A/DUSP10/AKT1/DNAJC10/PLPP3/MACROH2A1/SLIT2/PARD3/CBL/EPHB2/ERRFI1/NPRL2/PPP2CA/RASSF2/PRKG1/TARDBP/INPP5F/SMO/TNFAIP3/TGFB1/PTPN1/DAB2IP/FLCN/PDGFA/PPP1R26/PPARA/HDAC4/PPP2R5A	33	VEE
GO:0032271	regulation of protein polymerization	0.0224839	207/19160	0.101449	2.08112	3.54026	0.00122658	0.0163873	0.0132492	KIF21A/SPTBN5/DLG1/ARF6/ARHGEF7/FLII/DAAM2/SLIT2/PDE4DIP/KANK1/NAV3/FCHSD2/SNX9/SSH2/PTK2B/PFN2/PIK3R2/CLASP1/SLAIN2/SSH1/FER	21	VEE
GO:0090596	sensory organ morphogenesis	0.0310493	286/19160	0.101399	2.08008	4.16603	0.000162111	0.00330437	0.00267161	MYO3A/ATP8A2/WNT3A/VEGFA/PTK7/FGFR1/PITX2/TSHZ1/NECTIN1/BMP7/FGFR2/CDON/DLL1/SOX9/INSIG1/EPHB2/LRIG1/AGTPBP1/BCR/BCAR3/FAT1/BMP4/BCL2/LRIG3/ABI2/TENM3/STAU2/EFEMP1/EPHA2	29	VEE
GO:0061572	actin filament bundle organization	0.0182013	168/19160	0.10119	2.07581	3.17045	0.0035236	0.0352155	0.028472	RGCC/SORBS1/CGNL1/MTSS1/FERMT2/RFLNB/RFLNA/DNM2/FAM171A1/CALD1/TGFB3/ITGB5/PTK2B/PFN2/PIK3R2/CLASP1/ARHGEF5	17	VEE
GO:0071453	cellular response to oxygen levels	0.0192719	178/19160	0.101124	2.07444	3.26014	0.00274464	0.0293046	0.023693	CPEB2/RGCC/VEGFA/ATP6V0A2/AJUBA/AKT1/BECN1/BMP7/FGFR2/CBL/EPAS1/ZFP36L1/BCL2/TGFB1/PTPN1/HP1BP3/ATG7/HIF3A	18	VEE
GO:0032868	response to insulin	0.0299786	277/19160	0.101083	2.07361	4.07441	0.000219834	0.00426661	0.00344959	CPEB2/VWA2/SORBS1/GRB14/PRKCB/GSK3A/DENND4C/AKT1/MYO1C/C1QTNF12/LPIN2/SNX5/INSIG1/RAB10/KANK1/ERRFI1/ZFP36L1/BCAR3/PTPRA/PTPN1/PIK3R2/VPS13C/PPARA/NUCKS1/SREBF1/FER/ALPL/SOS1	28	VEE
GO:0030900	forebrain development	0.0449679	417/19160	0.100719	2.06615	4.98289	7.22309046239614e-06	0.000288756	0.000233461	DRAXIN/DKK1/SEMA3A/SUN2/HES1/WNT3A/CXCL12/KCNC1/WNT7B/SLC38A2/TACC2/NOTCH3/FGFR1/PITX2/EXT1/PITX1/SEMA3E/CCDC85C/FGFR2/SLIT2/ROBO2/CDON/TMEM108/EPHB2/CSNK2A2/AGTPBP1/NFIB/PRKG1/SOX2/SMO/BMP4/DAB2IP/HERC1/SECISBP2/ARHGAP35/EPHB3/HOOK3/RYK/ATRX/GLI1/PLXNA3/AXL	42	VEE
GO:0007043	cell-cell junction assembly	0.0171306	159/19160	0.100629	2.06429	3.05061	0.00481384	0.0440159	0.0355872	DLG1/PIP5K1C/PKP2/MPP7/CDH4/MYO1C/CLDN5/IKBKB/ACE/PARD3/EPHB2/PARD6B/ABI2/FLCN/FER/EPHA2	16	VEE
GO:0046718	symbiont entry into host cell	0.0171306	159/19160	0.100629	2.06429	3.05061	0.00481384	0.0440159	0.0355872	GAS6/TRIM62/FURIN/NECTIN1/TFRC/CBL/EFNB2/DAG1/NUP153/PTX3/ITGB5/BSG/ILF3/CTSB/AXL/EPHA2	16	VEE
GO:0010720	positive regulation of cell development	0.0492505	460/19160	0.1	2.05139	5.16698	3.24359040064207e-06	0.000164228	0.000132779	RASSF10/OBSL1/GAS6/WNT3/HES1/WNT3A/CXCL12/TNFRSF1B/VEGFA/TRIB1/CDH4/KIT/RASGRP1/CAMK2B/DUSP10/EFNA5/TIAM1/CLDN5/ETV5/SLIT2/ACE/ROBO2/PLXNA2/CDON/DAG1/EPHB2/TP73/PLXNB1/ZFP36L1/SMO/MACF1/PLXNB3/BMP4/BCL2/TGFB1/RUFY3/ARID1B/TNFSF11/S1PR2/STAU2/PLXNA3/ANKRD27/AXL/TESC/SRRT/SPEN	46	VEE
GO:1902903	regulation of supramolecular fiber organization	0.0428266	400/19160	0.1	2.05139	4.81052	1.40398533318821e-05	0.000492541	0.000398223	ARF1/XIRP2/RGCC/KIF21A/SPTBN5/EMILIN1/CGNL1/CXCL12/DLG1/MTSS1/FERMT2/ARF6/ARHGEF7/FLII/DAAM2/SLIT2/PDE4DIP/KANK1/TGFB3/ARFIP2/NAV3/FCHSD2/SNX9/MID1/SSH2/PTK2B/ABI2/PFN2/ARHGAP35/PIK3R2/GMFB/CLASP1/SLAIN2/SSH1/ARHGEF5/WASHC4/FER/HSPG2/TAOK1/ARFIP1	40	VEE
GO:0045860	positive regulation of protein kinase activity	0.0267666	250/19160	0.1	2.05139	3.78794	0.000548243	0.00906182	0.00732655	RGCC/GAS6/PDGFC/TCIM/KIT/FGFR1/TPD52L1/RASGRP1/FERMT2/PRKAG2/AKT1/HMGA2/MAP4K2/THBS1/PPP2CA/RASSF2/SNX9/CCND2/PTK2B/PTPN1/DAB2IP/PDGFA/ARHGEF5/TNFSF11/MAP3K5	25	VEE
GO:0018105	peptidyl-serine phosphorylation	0.0246253	230/19160	0.1	2.05139	3.63134	0.000896706	0.0129198	0.0104458	DKK1/MYO3A/WNT3A/MAST4/PRKCB/GSK3A/AKT1/CAMK1D/NEK6/IKBKB/MAST2/RPS6KA6/TFRC/CSNK2A2/TNKS/RASSF2/INPP5F/MAPKAP1/DYRK1B/PFN2/TLK2/MAPKAPK5/CSNK1G1	23	VEE
GO:0051302	regulation of cell division	0.0203426	190/19160	0.1	2.05139	3.29702	0.00241373	0.026428	0.0213673	PDGFC/VEGFA/PGF/YME1L1/BECN1/ARF6/KIF13A/FGFR2/DLL1/SH3GLB1/TGFB3/PTCH1/SDCCAG3/ZZZ3/TGFB1/PDGFA/TXNIP/PRPF40A/KIF3B	19	VEE
GO:0051347	positive regulation of transferase activity	0.0364026	342/19160	0.0994152	2.0394	4.39057	6.8174420671259e-05	0.00167216	0.00135196	RGCC/GAS6/PDGFC/TCIM/GSK3A/KIT/FGFR1/TPD52L1/RASGRP1/FERMT2/PRKAG2/AKT1/MERTK/FGFR2/HMGA2/MAP4K2/THBS1/DDR1/EPHB4/PPP2CA/RASSF2/SNX9/CCND2/PTK2B/PABPN1/PTPN1/DAB2IP/PDGFA/RYK/ARHGEF5/TNFSF11/AXL/MAP3K5/EPHA2	34	VEE
GO:0008544	epidermis development	0.0417559	393/19160	0.0992366	2.03573	4.69635	2.13291281048288e-05	0.000658649	0.000532522	DKK1/PTHLH/HES1/EXTL3/LAMA5/TMEM132E/EDAR/ELOVL1/FGFR1/PITX2/EXT1/LGR4/MACROH2A1/FGFR2/FERMT1/TNFRSF19/DLL1/SOX9/PTCH1/ERRFI1/FLOT2/MAFG/DLX3/ZFP36L1/BCR/SMO/ATP2C1/BMP4/BCL2/PDGFA/TXNIP/UGCG/PPARA/LRP4/COL7A1/GLI1/PC/SOS1/EPHA2	39	VEE
GO:0090287	regulation of cellular response to growth factor stimulus	0.0406852	383/19160	0.0992167	2.03532	4.63315	2.72220291452987e-05	0.000790116	0.000638815	CCBE1/DKK1/NPNT/SMOC2/SHISA2/HES1/EMILIN1/VEGFA/NEO1/GREM2/GPR155/PRKCB/ITGA3/TOB1/DCN/CASK/RGMA/SLIT2/FERMT1/NEDD4/SEMA6A/DLL1/ADAMTS12/TMEM108/THBS1/LTBP1/TGFB3/GPC1/UBE2O/ZDHHC17/CRIM1/BMP4/PTPN1/DAB2IP/FLCN/PPARA/USP15/TRIM33	38	VEE
GO:0018209	peptidyl-serine modification	0.0256959	242/19160	0.0991736	2.03444	3.66597	0.000788306	0.0118522	0.00958257	DKK1/MYO3A/WNT3A/MAST4/PRKCB/GSK3A/AKT1/CAMK1D/NEK6/IKBKB/MAST2/RPS6KA6/TFRC/GALNT3/CSNK2A2/TNKS/RASSF2/INPP5F/MAPKAP1/DYRK1B/PFN2/TLK2/MAPKAPK5/CSNK1G1	24	VEE
GO:0042176	regulation of protein catabolic process	0.0396146	374/19160	0.0989305	2.02945	4.55134	3.67988606941142e-05	0.00101482	0.000820491	TNFRSF1B/DAB2/OAZ2/TRIB1/GSK3A/FURIN/AKT1/SH3RF3/ODC1/RGMA/NEDD4/BCAP31/SOX9/PSMC6/CSNK2A2/WDR91/TMTC3/ELOB/MAPK9/RILP/CHFR/SNX12/SNX9/NUB1/ADGRB1/TNFAIP3/FHIT/XPO1/DAB2IP/FAF1/TLK2/ATG7/RIC1/GNA12/VGLL4/N4BP1/CREBRF	37	VEE
GO:0003205	cardiac chamber development	0.0182013	172/19160	0.0988372	2.02754	3.06434	0.00447894	0.04192	0.0338926	XIRP2/HES1/HEY1/PTK7/GSK3A/PKP2/BMP7/FGFR2/SLIT2/ADAMTS6/ROBO2/MATR3/SMO/SLIT1/BMP4/TGFB1/SOS1	17	VEE
GO:0007033	vacuole organization	0.0256959	243/19160	0.0987654	2.02607	3.6439	0.00083539	0.0123089	0.00995182	HEXA/ATP6V0A1/EXT1/BECN1/ATG9B/HOOK1/WDR45B/TMEM165/SH3GLB1/EPHB2/SNX4/ARFIP2/HEXB/GRN/VPS16/FIG4/ATP6V1H/FLCN/HOOK3/ATG7/ATG16L2/VPS54/SRPX/VIPAS39	24	VEE
GO:0043123	positive regulation of canonical NF-kappaB signal transduction	0.0235546	226/19160	0.0973451	1.99693	3.41281	0.00162386	0.0198441	0.0160441	SLC20A1/TMEM9B/VEGFA/TRIM62/EDAR/PRKCB/AJUBA/TSPAN6/NEK6/IKBKB/TNFRSF19/TFRC/CCDC22/FLOT2/ATP2C1/MIB2/ZDHHC17/PLEKHG5/TGFB1/DAB2IP/PPM1B/TNFSF11	22	VEE
GO:0021537	telencephalon development	0.0289079	281/19160	0.0960854	1.97109	3.71224	0.000626695	0.00991369	0.0080153	DRAXIN/SEMA3A/SUN2/HES1/WNT3A/CXCL12/KCNC1/SLC38A2/TACC2/EXT1/CCDC85C/SLIT2/ROBO2/CDON/TMEM108/EPHB2/CSNK2A2/AGTPBP1/NFIB/SMO/BMP4/DAB2IP/HERC1/SECISBP2/EPHB3/RYK/PLXNA3	27	VEE
GO:0048568	embryonic organ development	0.0471092	458/19160	0.0960699	1.97077	4.76013	1.45502600918899e-05	0.000503595	0.000407161	HES1/MYO3A/ATP8A2/HEY1/WNT3A/DLG1/VEGFA/PTK7/WNT7B/RBBP6/COL18A1/PLCD3/KIT/FGFR1/PITX2/TSHZ1/AKT1/PKDCC/ID3/BMP7/FGFR2/DLL1/SOX9/INSIG1/PHLDA2/TGFB3/EPHB2/PTCH1/LRIG1/EPAS1/ZFP36L1/BCR/SMO/BMP4/LRIG3/TGFB1/PDGFA/SH2B3/BPTF/GLI1/PCSK5/HS6ST1/EFEMP1/EPHA2	44	VEE
GO:0043583	ear development	0.0235546	229/19160	0.0960699	1.97077	3.3455	0.00191941	0.0227028	0.0183554	PCDH15/HES1/MYO3A/ATP8A2/WNT3A/PTK7/FGFR1/TSHZ1/FGFR2/DLL1/SOX9/INSIG1/TGFB3/EPHB2/DDR1/LRIG1/BCR/SOX2/BMP4/BCL2/LRIG3/TGFB1	22	VEE
GO:0042594	response to starvation	0.0235546	230/19160	0.0956522	1.9622	3.32329	0.00202758	0.0232361	0.0187866	SLC38A3/GAS6/GPR155/SLC38A2/YME1L1/PRKAG2/RNF167/BECN1/FOXK1/WDR45B/CBL/SH3GLB1/NPRL2/VPS41/STK26/BCL2/FLCN/ATG7/PPARA/SREBF1/STK24/MAP3K5	22	VEE
GO:0001558	regulation of cell growth	0.0417559	408/19160	0.0955882	1.96089	4.44113	4.91258255171435e-05	0.00129256	0.00104505	DRAXIN/SEMA3A/SEMA3F/WNT3/WNT3A/CXCL12/EXTL3/VEGFA/DAB2/SEMA4F/WFDC1/GSK3A/CDH4/DCUN1D5/AKT1/EFNA5/SERTAD2/DNM2/RGMA/SLIT2/DDR1/SEMA3G/MACF1/SLIT1/PTK2B/MAPKAP1/BCL2/TGFB1/KIAA1109/IP6K2/RUFY3/RYK/PPARA/SPAG9/VGLL4/PLXNA3/ARHGEF11/PC/NDRG3	39	VEE
GO:0032386	regulation of intracellular transport	0.0278373	272/19160	0.0955882	1.96089	3.61309	0.000845408	0.012391	0.0100183	GAS6/DNAJC13/DAB2/EHD1/OAZ2/PTPN23/FERMT1/NEDD4/BCAP31/INSIG1/UBAC2/NUP153/SNX12/TARDBP/INPP5F/SMO/BMP4/XPO1/TGFB1/PTPN1/PIK3R2/RUFY3/GRIPAP1/ARFIP1/DYNC1H1/RINT1	26	VEE
GO:0061136	regulation of proteasomal protein catabolic process	0.0203426	199/19160	0.0954774	1.95862	3.07719	0.00403822	0.038565	0.0311801	DAB2/TRIB1/GSK3A/AKT1/SH3RF3/BCAP31/PSMC6/CSNK2A2/TMTC3/ELOB/MAPK9/CHFR/NUB1/FHIT/XPO1/DAB2IP/TLK2/GNA12/N4BP1	19	VEE
GO:0040013	negative regulation of locomotion	0.0428266	419/19160	0.0954654	1.95837	4.49012	4.06414554165603e-05	0.00110309	0.00089186	RGCC/SEMA3F/GPR173/WNT3/EMILIN1/WNT3A/CXCL12/TRIB1/PTPN23/DUSP10/AKT1/CLDN5/DCN/PTPRU/SLIT2/ROBO2/KANK1/DAG1/THBS1/MAGI2/NAV3/PRKG1/BCR/ADGRB1/PLXNB3/BMP4/STK26/BCL2/PTPRG/TGFB1/PTPN1/DAB2IP/PFN2/CLASP1/RYK/STK24/GNA12/PTPRK/PLXNA3/ZMYND8	40	VEE
GO:0007162	negative regulation of cell adhesion	0.0321199	315/19160	0.0952381	1.95371	3.86355	0.000373852	0.00662528	0.00535659	SLC4A2/RGCC/CXCL12/DLG1/ADAM22/VEGFA/NRARP/AKT1/EFNA5/SEMA3E/CASK/DTX1/PLXNA2/SEMA6A/KANK1/THBS1/EPHB2/PLXNB1/PRKG1/PLXNB3/BMP4/TGFB1/PTPN1/ADAMTS18/SH2B3/PPARA/DACT2/HSPG2/PLXNA3/EPB41L5	30	VEE
GO:0070372	regulation of ERK1 and ERK2 cascade	0.0299786	296/19160	0.0945946	1.94051	3.69151	0.000642263	0.0101289	0.00818929	GAS6/NPNT/EMILIN1/DLG1/PDGFC/VEGFA/DAB2/TNFAIP8L3/RASGRP1/FERMT2/DUSP10/TIAM1/FGFR2/SEMA6A/RPS6KA6/EPHB2/ST5/PTK2B/ZDHHC17/BMP4/TGFB1/PTPN1/DAB2IP/FLCN/PDGFA/TNFSF11/APIP/EPHA2	28	VEE
GO:0009952	anterior/posterior pattern specification	0.0224839	222/19160	0.0945946	1.94051	3.19069	0.0028924	0.030441	0.0246118	DKK1/LFNG/WNT3/HES1/HEY1/WNT3A/CELSR2/HES4/NRARP/TSHZ1/PLXNA2/CDON/DLL1/RNF2/SMO/BMP4/BPTF/TASOR/PCSK5/SSBP3/EPB41L5	21	VEE
GO:0048839	inner ear development	0.0203426	202/19160	0.0940594	1.92953	3.00646	0.00474854	0.043651	0.0352922	PCDH15/HES1/MYO3A/ATP8A2/WNT3A/PTK7/FGFR1/FGFR2/DLL1/SOX9/INSIG1/TGFB3/EPHB2/LRIG1/BCR/SOX2/BMP4/LRIG3/TGFB1	19	VEE
GO:0070371	ERK1 and ERK2 cascade	0.0321199	319/19160	0.0940439	1.92921	3.78853	0.000461973	0.00788872	0.00637809	GAS6/NPNT/EMILIN1/DLG1/PDGFC/VEGFA/DAB2/TNFAIP8L3/RASGRP1/FERMT2/DUSP10/TIAM1/FGFR2/SEMA6A/SOX9/RPS6KA6/EPHB2/ST5/ZFP36L1/PTK2B/ZDHHC17/BMP4/TGFB1/PTPN1/DAB2IP/FLCN/PDGFA/TNFSF11/APIP/EPHA2	30	VEE
GO:0016049	cell growth	0.0492505	490/19160	0.0938776	1.9258	4.69954	1.68723186590971e-05	0.000540438	0.000436948	DRAXIN/SEMA3A/SEMA3F/WNT3/WNT3A/CXCL12/EXTL3/VEGFA/DAB2/SEMA4F/WFDC1/GSK3A/CDH4/ALCAM/EXT1/DCUN1D5/AKT1/EFNA5/TIAM1/SERTAD2/DNM2/RGMA/SLIT2/SOX9/TMEM108/DDR1/SEMA3G/PRKG1/MACF1/SLIT1/PTK2B/MAPKAP1/BCL2/TGFB1/KIAA1109/IP6K2/RUFY3/RYK/PPARA/SPAG9/VGLL4/PLXNA3/ARHGEF11/PC/EPB41L5/NDRG3	46	VEE
GO:0050678	regulation of epithelial cell proliferation	0.0406852	406/19160	0.0935961	1.92002	4.24159	9.53564080543486e-05	0.00218557	0.00176705	RGCC/HES1/WNT3A/CXCL12/EXTL3/DLG1/VEGFA/DAB2/LAMA5/LAMC1/FGFR1/NRARP/MTSS1/DUSP10/AKT1/CASK/FGFR2/SOX9/EFNB2/THBS1/PTCH1/GRN/NFIB/ZFP36L1/SOX2/SMO/ST8SIA1/TNFAIP3/PLXNB3/BMP4/TGFB1/DAB2IP/FLCN/WDR13/PTPRK/GLI1/HSPG2/MTA3	38	VEE
GO:0050673	epithelial cell proliferation	0.0481799	482/19160	0.093361	1.9152	4.60668	2.38264526471191e-05	0.000714378	0.00057758	RGCC/HES1/WNT3A/CXCL12/EXTL3/DLG1/VEGFA/DAB2/LAMA5/LAMC1/KIT/FGFR1/NRARP/MTSS1/DUSP10/AKT1/LGR4/CASK/FGFR2/FERMT1/SOX9/EFNB2/THBS1/PTCH1/ERRFI1/GRN/NFIB/ZFP36L1/SOX2/SMO/ST8SIA1/TNFAIP3/PLXNB3/BMP4/TGFB1/DAB2IP/FLCN/WDR13/PTPRK/TNFSF11/GLI1/HSPG2/EPHA2/PURA/MTA3	45	VEE
GO:0051701	biological process involved in interaction with host	0.0203426	204/19160	0.0931373	1.91061	2.95998	0.00527697	0.0462408	0.0373861	GAS6/TRIM62/FURIN/NECTIN1/AKT1/BECN1/TFRC/CBL/EFNB2/DAG1/NUP153/PTX3/ITGB5/BSG/PPARA/ILF3/CTSB/AXL/EPHA2	19	VEE
GO:0071375	cellular response to peptide hormone stimulus	0.0321199	323/19160	0.0928793	1.90532	3.71459	0.000567948	0.00932773	0.00754154	CPEB2/VWA2/GPR173/SORBS1/GRB14/PRKCB/GSK3A/DENND4C/AKT1/MYO1C/C1QTNF12/LPIN2/SNX5/ACE/INSIG1/RAB10/KANK1/AHCYL1/ZFP36L1/BCAR3/FAT1/PTPRA/TGFB1/PTPN1/PIK3R2/NUCKS1/SREBF1/ARID1B/FER/SOS1	30	VEE
GO:0006935	chemotaxis	0.0471092	474/19160	0.092827	1.90425	4.51265	3.35939595981707e-05	0.000936454	0.00075713	SEMA3A/GAS6/KIF21A/SEMA3F/WNT3/SMOC2/WNT3A/CXCL12/VEGFA/SEMA4F/WNT7B/PGF/PIP5K1C/KIT/FGFR1/EFNA5/TIAM1/CAMK1D/SEMA3E/LGR6/SLIT2/ROBO2/SEMA6A/SLC8B1/EFNB2/THBS1/SEMA3G/MPP1/BSG/SLIT1/AKIRIN1/PTK2B/PLXNB3/PLEKHG5/BMP4/TGFB1/PDGFA/RYK/ARHGEF5/TNFSF11/FER/LYST/PLXNA3/EPHA2	44	VEE
GO:0043588	skin development	0.0321199	324/19160	0.0925926	1.89944	3.69626	0.000597573	0.00971635	0.00785574	DKK1/ATP8A2/EXTL3/LAMA5/EDAR/FRAS1/ELOVL1/EXT1/ITGA3/LGR4/MACROH2A1/FGFR2/FERMT1/TNFRSF19/DLL1/SOX9/ERRFI1/DLX3/ZFP36L1/BCR/SMO/BCL2/PDGFA/TXNIP/UGCG/DACT2/LRP4/PC/SOS1/EPHA2	30	VEE
GO:0042330	taxis	0.0471092	476/19160	0.092437	1.89624	4.48239	3.71512600795313e-05	0.00101562	0.000821136	SEMA3A/GAS6/KIF21A/SEMA3F/WNT3/SMOC2/WNT3A/CXCL12/VEGFA/SEMA4F/WNT7B/PGF/PIP5K1C/KIT/FGFR1/EFNA5/TIAM1/CAMK1D/SEMA3E/LGR6/SLIT2/ROBO2/SEMA6A/SLC8B1/EFNB2/THBS1/SEMA3G/MPP1/BSG/SLIT1/AKIRIN1/PTK2B/PLXNB3/PLEKHG5/BMP4/TGFB1/PDGFA/RYK/ARHGEF5/TNFSF11/FER/LYST/PLXNA3/EPHA2	44	VEE
GO:1903050	regulation of proteolysis involved in protein catabolic process	0.0235546	238/19160	0.092437	1.89624	3.14953	0.00309447	0.0319804	0.0258564	DAB2/TRIB1/GSK3A/AKT1/SH3RF3/BCAP31/PSMC6/CSNK2A2/AGTPBP1/CCDC22/TMTC3/ELOB/MAPK9/CHFR/NUB1/PTK2B/FHIT/XPO1/DAB2IP/TLK2/GNA12/N4BP1	22	VEE
GO:0060348	bone development	0.0214133	217/19160	0.0921659	1.89068	2.98705	0.00481062	0.0440159	0.0355872	PDGFC/PITX2/EXT1/RFLNB/ATG9B/ADAMTS7/RFLNA/FGFR2/CSGALNACT1/IMPAD1/SOX9/INSIG1/ADAMTS12/TGFB3/PLXNB1/BMP4/TGFB1/SMAD1/TNFSF11/ALPL	20	VEE
GO:1903829	positive regulation of protein localization	0.0492505	500/19160	0.092	1.88728	4.55097	2.79944064270482e-05	0.000797609	0.000644873	KIF5B/XIRP2/GAS6/SORBS1/WNT3A/DLG1/VEGFA/OAZ2/PRKCB/GSK3A/FERMT2/WNK3/ANK3/PTPN23/AKT1/ITGA3/ARF6/MYO1C/CROCC/C1QTNF12/UNC13B/BCAP31/TFRC/SH3GLB1/TGFB3/EPHB2/CSNK2A2/ABAT/TARDBP/BSG/GPSM2/SMO/DZIP1/ATP2C1/SDCCAG3/ZDHHC5/BMP4/TGFB1/PIK3R2/RUFY3/SSH1/ARHGEF5/LRP4/FRMD4A/APBB1/EPHA2	46	VEE
GO:0042326	negative regulation of phosphorylation	0.0267666	273/19160	0.0915751	1.87856	3.30969	0.00191348	0.0226846	0.0183407	DKK1/TRIB1/PRKAR1B/PRKAG2/PRKAR2A/DUSP10/AKT1/DNAJC10/PLPP3/MACROH2A1/SLIT2/PARD3/CBL/EPHB2/ERRFI1/NPRL2/RASSF2/TARDBP/INPP5F/SMO/TNFAIP3/TGFB1/PTPN1/DAB2IP/PPP2R5A	25	VEE
GO:0048880	sensory system development	0.0417559	426/19160	0.0915493	1.87803	4.14873	0.000123924	0.00271948	0.00219872	SEMA3A/CPAMD8/HES1/ATP8A2/WNT6/DLG1/VEGFA/WNT7B/TMEM132E/PITX2/NECTIN1/RP1L1/BMP7/TTLL5/MERTK/CDON/DLL1/SOX9/EPHB2/PXN/AGTPBP1/NFIB/BSG/SOX2/BCAR3/FAT1/BMP4/BCL2/TGFB1/ABI2/ADAMTS18/ARHGAP35/NHS/CTNS/TENM3/STAU2/EFEMP1/SOS1/EPHA2	39	VEE
GO:0007178	cell surface receptor protein serine/threonine kinase signaling pathway	0.0417559	427/19160	0.0913349	1.87364	4.1329	0.000130163	0.00276235	0.00223338	DKK1/NPNT/HES1/EMILIN1/DAB2/PPM1L/NEO1/GREM2/GPR155/FUT8/EXT1/FURIN/FERMT2/ITGA3/TOB1/BECN1/CLDN5/BMP7/RGMA/FERMT1/THBS1/LTBP1/TGFB3/DDX5/DLX3/MAGI2/UBE2O/ITGB5/NCLN/CRIM1/BMP4/TGFB1/SMAD1/FLCN/PPARA/DACT2/PTPRK/USP15/TRIM33	39	VEE
GO:0031032	actomyosin structure organization	0.0214133	219/19160	0.0913242	1.87342	2.94277	0.00532329	0.0462408	0.0373861	OBSL1/RGCC/SORBS1/CGNL1/MYBPC2/IQGAP2/FERMT2/FLII/DNM2/FAM171A1/TGFB3/ITGB5/PTK2B/MYH9/MEF2A/PFN2/PIK3R2/CLASP1/ARHGEF5/EPB41L5	20	VEE
GO:0050679	positive regulation of epithelial cell proliferation	0.0214133	219/19160	0.0913242	1.87342	2.94277	0.00532329	0.0462408	0.0373861	WNT3A/CXCL12/EXTL3/VEGFA/PGF/LAMC1/FGFR1/NRARP/AKT1/FGFR2/SOX9/GRN/SMO/ST8SIA1/TNFAIP3/PLXNB3/BMP4/TGFB1/HSPG2/MTA3	20	VEE
GO:0048738	cardiac muscle tissue development	0.0246253	252/19160	0.0912698	1.8723	3.15543	0.00296401	0.0309421	0.0250169	DKK1/XIRP2/OBSL1/HEY1/WNT3A/VEGFA/GSK3A/PKP2/FGFR1/BMP7/FGFR2/SOX6/DLL1/EFNB2/TP73/PRKG1/BMP4/MEF2A/TGFB1/SMAD1/PPARA/VGLL4/GLI1	23	VEE
GO:0003007	heart morphogenesis	0.0267666	274/19160	0.0912409	1.87171	3.28996	0.00201107	0.0232361	0.0187866	DKK1/XIRP2/HES1/HEY1/WNT3A/VEGFA/GSK3A/PKP2/PITX2/EXT1/CLDN5/BMP7/FGFR2/SLIT2/ROBO2/DLL1/SOX9/DAG1/PTCH1/EPHB4/SMO/SLIT1/BMP4/TGFB1/SOS1	25	VEE
GO:0048732	gland development	0.0438972	450/19160	0.0911111	1.86905	4.22305	9.3215511026652e-05	0.00214604	0.00173509	WNT3/HES1/WNT3A/VEGFA/IGSF3/LAMA5/WNT7B/EDAR/FGFR1/PITX2/EXT1/PITX1/AKT1/ARF6/BMP7/FGFR2/SOX9/DAG1/NR3C1/TGFB3/PTCH1/DDR1/ERRFI1/CSNK2A2/CPT1A/NFIB/SOX2/SMO/IGF2R/TNFAIP3/BMP4/BCL2/TGFB1/PDGFA/ARHGAP35/EPHB3/CTNS/FASN/TNFSF11/GLI1/EPHA2	41	VEE
GO:0001933	negative regulation of protein phosphorylation	0.0246253	253/19160	0.0909091	1.8649	3.13494	0.00311468	0.0320607	0.0259213	DKK1/TRIB1/PRKAR1B/PRKAG2/PRKAR2A/DUSP10/AKT1/DNAJC10/PLPP3/MACROH2A1/SLIT2/PARD3/CBL/EPHB2/ERRFI1/RASSF2/TARDBP/INPP5F/SMO/TNFAIP3/TGFB1/PTPN1/DAB2IP	23	VEE
GO:0036293	response to decreased oxygen levels	0.0321199	331/19160	0.0906344	1.85927	3.56979	0.000845773	0.012391	0.0100183	CPEB2/RGCC/CXCL12/VEGFA/ANGPTL4/PGF/AJUBA/AKT1/BECN1/BMP7/PLAT/FGFR2/ACE/TFRC/CBL/THBS1/TGFB3/CPT1A/ABAT/EPAS1/ZFP36L1/SOX2/PTK2B/BCL2/TGFB1/PTPN1/HP1BP3/PPARA/HIF3A/HSPG2	30	VEE
GO:0045165	cell fate commitment	0.0289079	298/19160	0.090604	1.85864	3.38175	0.0015074	0.0187317	0.0151447	DKK1/WNT3/HES1/WNT3A/WNT6/WNT7B/NOTCH3/FGFR1/EXT1/PITX1/LEO1/FGFR2/SOX6/CDON/DLL1/SOX9/RAB10/PTCH1/NFIB/EPAS1/SOX2/SMO/CHD3/BMP4/BCL2/SMAD1/MTA3	27	VEE
GO:0034612	response to tumor necrosis factor	0.0235546	243/19160	0.090535	1.85723	3.0443	0.00397554	0.038393	0.031041	GAS6/NPNT/HES1/TNFRSF1B/IGBP1/EXT1/AKT1/ADAMTS7/IKBKB/TNFRSF19/ADAMTS12/THBS1/ZFP36L1/NUB1/MIB2/PTK2B/TNFAIP3/DAB2IP/TNFSF11/SMPD4/MAP3K5/YTHDC2	22	VEE
GO:0048705	skeletal system morphogenesis	0.0224839	232/19160	0.0905172	1.85686	2.97247	0.0048334	0.0441166	0.0356686	DLG1/VEGFA/LAMA5/FGFR1/EXT1/RFLNB/ATG9B/BMP7/RFLNA/FGFR2/SOX6/CSGALNACT1/IMPAD1/SOX9/INSIG1/TGFB3/BMP4/TGFB1/RYK/ALPL/WWOX	21	VEE
GO:0141091	transforming growth factor beta receptor superfamily signaling pathway	0.0385439	399/19160	0.0902256	1.85088	3.88813	0.00029454	0.0054248	0.00438599	DKK1/NPNT/HES1/DAB2/NEO1/GREM2/GPR155/FUT8/EXT1/FURIN/FERMT2/ITGA3/TOB1/CLDN5/BMP7/RGMA/FERMT1/THBS1/LTBP1/TGFB3/DDX5/DLX3/MAGI2/UBE2O/ITGB5/NCLN/CRIM1/BMP4/TGFB1/SMAD1/FLCN/PPARA/DACT2/PTPRK/USP15/TRIM33	36	VEE
GO:0001934	positive regulation of protein phosphorylation	0.0481799	499/19160	0.0901804	1.84995	4.35504	5.51351579259427e-05	0.00141459	0.0011437	RGCC/GAS6/HES1/WNT3A/PDGFC/VEGFA/DAB2/TNK2/EHD4/PGF/TCIM/KIT/FGFR1/TPD52L1/RASGRP1/FERMT2/WNK3/PRKAG2/AKT1/EFNA5/YES1/PLPP3/HMGA2/MAP4K2/TFRC/THBS1/PPP2CA/RASSF2/SNX9/CCND2/PTK2B/BCAR3/BMP4/MAPKAP1/TGFB1/PTPN1/DAB2IP/PDGFA/PFN2/PROM2/ARHGEF5/LRP4/TNFSF11/S1PR2/MAP3K5	45	VEE
GO:0043410	positive regulation of MAPK cascade	0.0460385	477/19160	0.0901468	1.84926	4.25199	8.08687496881893e-05	0.00191303	0.0015467	DKK1/SEMA3A/GAS6/NPNT/PDGFC/VEGFA/TNFAIP8L3/WNT7B/EDAR/KIT/FGFR1/TPD52L1/RASGRP1/FERMT2/SH3RF3/FGFR2/GADD45B/MAP4K2/TNFRSF19/CDON/THBS1/GRM4/TGFB3/TP73/ST5/RASSF2/SOX2/MID1/RNF13/PTK2B/BCAR3/BMP4/TGFB1/PTPN1/DAB2IP/PDGFA/MINK1/RYK/SPAG9/ARHGEF5/TNFSF11/TAOK1/MAP3K5	43	VEE
GO:0042060	wound healing	0.0428266	444/19160	0.0900901	1.8481	4.09305	0.000143623	0.00299864	0.00242442	GAS6/SMOC2/EMILIN1/WNT3A/VEGFA/PTK7/WFDC1/AJUBA/EXT1/FERMT2/PLAT/CASK/MERTK/PLPP3/P2RX1/FERMT1/KANK1/DAG1/THBS1/EPHB2/DDR1/ARHGAP24/ITPR3/PRKG1/ITGB5/MACF1/PRRG1/TNFAIP3/MYH9/TGFB1/MCAM/HPS5/ADAMTS18/PDGFA/ARHGAP35/CLASP1/SH2B3/PPARA/GNA12/AXL	40	VEE
GO:0044403	biological process involved in symbiotic interaction	0.0310493	322/19160	0.0900621	1.84753	3.47199	0.00112921	0.015365	0.0124227	GAS6/TRIM62/EEA1/FURIN/NECTIN1/AKT1/BECN1/HMGA2/TFRC/CBL/EFNB2/DAG1/NUP153/PTX3/NAPEPLD/ITGB5/TARDBP/CFL1/BSG/IGF2R/PI4KA/PPARA/NUCKS1/ILF3/FASN/CTSB/AXL/YTHDC2/EPHA2	29	VEE
GO:0019058	viral life cycle	0.0310493	323/19160	0.0897833	1.84181	3.454	0.00118457	0.0160337	0.0129634	GAS6/TRIM62/FURIN/NECTIN1/VPS37D/HMGA2/NEDD4/TFRC/CBL/EFNB2/DAG1/CTBP2/NUP153/PTX3/DDX5/ITGB5/BSG/BCL2/ATG16L2/NUCKS1/MORC2/TASOR/ILF3/N4BP1/PCSK5/CTSB/AXL/YTHDC2/EPHA2	29	VEE
GO:0007389	pattern specification process	0.0460385	479/19160	0.0897704	1.84154	4.22238	8.89142478594647e-05	0.00205619	0.00166245	DKK1/LFNG/SEMA3F/WNT3/HES1/HEY1/WNT3A/WNT6/CELSR2/HES4/LAMA5/GREM2/WNT7B/AP1B1/FGFR1/PITX2/NRARP/EXT1/TSHZ1/SHROOM3/BMP7/FGFR2/DAAM2/ROBO2/PLXNA2/CDON/DLL1/PTCH1/RNF2/MID1/SMO/NCLN/BMP4/SMAD1/KIF3B/BPTF/LRP4/TASOR/GLI1/PCSK5/MOSMO/SSBP3/EPB41L5	43	VEE
GO:0061448	connective tissue development	0.0278373	290/19160	0.0896552	1.83918	3.25973	0.00211364	0.0241152	0.0194973	PTHLH/WNT7B/FGFR1/EXT1/PITX1/RFLNB/PKDCC/BMP7/ADAMTS7/RFLNA/SOX6/HMGA2/CSGALNACT1/IMPAD1/SOX9/ADAMTS12/ERRFI1/NFIB/RASAL2/FTO/BMP4/TGFB1/DYRK1B/SMAD1/EFEMP1/SNX19	26	VEE
GO:0051656	establishment of organelle localization	0.0471092	492/19160	0.0894309	1.83458	4.24536	8.06606309152838e-05	0.00191303	0.0015467	KIF5B/KIF5A/SUN2/DLG1/KIF13B/TACC2/SNAP29/KIT/RASGRP1/BECN1/FAM91A1/MYO1C/CROCC/SYNJ1/KIF13A/DNM2/UNC13B/GPSM1/MAP4K2/PARD3/STAM/AP3M2/CBL/WDR11/SNX4/CLMN/AGTPBP1/LLGL1/KLHL12/CFL1/GPSM2/PICALM/MYH9/XPO1/DNM3/CLASP1/CCDC186/HOOK3/KIF3B/EXOC8/ACTR10/TRAPPC10/EXOC6B/DYNC1H1	44	VEE
GO:0001654	eye development	0.0396146	415/19160	0.0891566	1.82895	3.86478	0.000308045	0.00565335	0.00457077	CPAMD8/HES1/ATP8A2/WNT6/DLG1/VEGFA/WNT7B/PITX2/NECTIN1/RP1L1/BMP7/TTLL5/MERTK/CDON/DLL1/SOX9/EPHB2/PXN/AGTPBP1/NFIB/BSG/SOX2/BCAR3/FAT1/BMP4/BCL2/TGFB1/ABI2/ADAMTS18/ARHGAP35/NHS/CTNS/TENM3/STAU2/EFEMP1/SOS1/EPHA2	37	VEE
GO:0070482	response to oxygen levels	0.0342612	359/19160	0.0891365	1.82854	3.58743	0.000766672	0.0116961	0.00945638	CPEB2/RGCC/CXCL12/VEGFA/ANGPTL4/PGF/ATP6V0A2/AJUBA/AKT1/BECN1/BMP7/PLAT/FGFR2/ACE/TFRC/CBL/THBS1/TGFB3/CPT1A/ABAT/EPAS1/ZFP36L1/SOX2/PTK2B/BCL2/TGFB1/PTPN1/HP1BP3/ATG7/PPARA/HIF3A/HSPG2	32	VEE
GO:0032102	negative regulation of response to external stimulus	0.0417559	438/19160	0.0890411	1.82658	3.96151	0.000220074	0.00426661	0.00344959	SEMA3F/WNT3/WNT3A/EXTL3/TNFRSF1B/NEO1/WFDC1/NT5E/METRNL/TRIB1/FURIN/DUSP10/C1QTNF12/PLAT/CASK/YES1/NT5C2/RGMA/SLIT2/ROBO2/THBS1/AHR/GRN/PRKG1/INPP5F/BCR/TNFAIP3/TGFB1/ADAMTS18/PDGFA/CLASP1/PPM1B/RYK/SH2B3/GRID2/PPARA/USP15/PLXNA3/CHD8	39	VEE
GO:0071900	regulation of protein serine/threonine kinase activity	0.0278373	292/19160	0.0890411	1.82658	3.22202	0.00232406	0.0258859	0.0209289	RGCC/PDGFC/TRIB1/TCIM/KIT/PRKAR1B/FGFR1/TPD52L1/RASGRP1/FERMT2/PRKAR2A/DUSP10/AKT1/MACROH2A1/HMGA2/MAP4K2/THBS1/PPP2CA/CCND2/TNFAIP3/PTPN1/DAB2IP/PDGFA/ARHGEF5/TNFSF11/MAP3K5	26	VEE
GO:0001894	tissue homeostasis	0.0256959	270/19160	0.0888889	1.82346	3.08477	0.00342501	0.0344304	0.0278372	SLC4A2/CLCN3/PCDH15/VEGFA/NT5E/LAMC1/EXT1/WNK3/RP1L1/CLDN5/CROCC/SOX9/TFRC/ERRFI1/APBB2/NFIB/BSG/SMO/PTK2B/TNFAIP3/BCL2/TNFSF11/VPS54/ALPL	24	VEE
GO:0060249	anatomical structure homeostasis	0.0256959	270/19160	0.0888889	1.82346	3.08477	0.00342501	0.0344304	0.0278372	SLC4A2/CLCN3/PCDH15/VEGFA/NT5E/LAMC1/EXT1/WNK3/RP1L1/CLDN5/CROCC/SOX9/TFRC/ERRFI1/APBB2/NFIB/BSG/SMO/PTK2B/TNFAIP3/BCL2/TNFSF11/VPS54/ALPL	24	VEE
GO:0001666	response to hypoxia	0.0299786	317/19160	0.0883281	1.81195	3.2999	0.00181658	0.0216854	0.0175328	CPEB2/RGCC/CXCL12/VEGFA/ANGPTL4/PGF/AJUBA/BECN1/BMP7/PLAT/FGFR2/ACE/TFRC/CBL/THBS1/TGFB3/CPT1A/ABAT/EPAS1/ZFP36L1/PTK2B/BCL2/TGFB1/PTPN1/HP1BP3/PPARA/HIF3A/HSPG2	28	VEE
GO:0150063	visual system development	0.0396146	419/19160	0.0883055	1.81149	3.80197	0.000370612	0.00662528	0.00535659	CPAMD8/HES1/ATP8A2/WNT6/DLG1/VEGFA/WNT7B/PITX2/NECTIN1/RP1L1/BMP7/TTLL5/MERTK/CDON/DLL1/SOX9/EPHB2/PXN/AGTPBP1/NFIB/BSG/SOX2/BCAR3/FAT1/BMP4/BCL2/TGFB1/ABI2/ADAMTS18/ARHGAP35/NHS/CTNS/TENM3/STAU2/EFEMP1/SOS1/EPHA2	37	VEE
GO:0071560	cellular response to transforming growth factor beta stimulus	0.0289079	306/19160	0.0882353	1.81005	3.2336	0.00220324	0.0249169	0.0201455	NPNT/DAB2/FUT8/FURIN/FERMT2/ITGA3/CLDN5/YES1/FGFR2/SOX6/FERMT1/SOX9/THBS1/NR3C1/LTBP1/TGFB3/ITGB5/ZFP36L1/TGFB1/SMAD1/FLCN/PPARA/PTPRK/USP15/TRIM33/WWOX/EPB41L5	27	VEE
GO:0030336	negative regulation of cell migration	0.0364026	386/19160	0.0880829	1.80693	3.62546	0.000658246	0.0103045	0.00833123	RGCC/GPR173/EMILIN1/CXCL12/TRIB1/PTPN23/DUSP10/AKT1/CLDN5/DCN/PTPRU/SLIT2/KANK1/DAG1/THBS1/MAGI2/NAV3/PRKG1/BCR/ADGRB1/PLXNB3/BMP4/STK26/BCL2/PTPRG/TGFB1/PTPN1/DAB2IP/PFN2/CLASP1/STK24/GNA12/PTPRK/ZMYND8	34	VEE
GO:0003002	regionalization	0.0406852	432/19160	0.087963	1.80447	3.8284	0.000335288	0.00606694	0.00490517	DKK1/LFNG/SEMA3F/WNT3/HES1/HEY1/WNT3A/CELSR2/HES4/LAMA5/GREM2/WNT7B/AP1B1/FGFR1/PITX2/NRARP/EXT1/TSHZ1/FGFR2/DAAM2/ROBO2/PLXNA2/CDON/DLL1/PTCH1/RNF2/SMO/NCLN/BMP4/KIF3B/BPTF/LRP4/TASOR/GLI1/PCSK5/MOSMO/SSBP3/EPB41L5	38	VEE
GO:0045927	positive regulation of growth	0.0246253	263/19160	0.0874525	1.79399	2.93503	0.00500939	0.0447719	0.0361984	WNT3/ATP8A2/WNT3A/CXCL12/EXTL3/AGRN/VEGFA/RFTN1/CDH4/FGFR1/AKT1/EFNA5/FGFR2/DLL1/SMO/MACF1/PTK2B/MAPKAP1/BCL2/RUFY3/GPAM/GLI1/PC	23	VEE
GO:0001701	in utero embryonic development	0.0374732	403/19160	0.0868486	1.78161	3.58982	0.00071183	0.0109253	0.00883321	HES1/HEY1/WNT3A/VEGFA/WNT7B/RBBP6/PLCD3/FUT8/FGFR1/FURIN/AKT1/BMP7/LPAR6/FGFR2/PHLDA2/TGFB3/PTCH1/MATR3/MAFG/EPAS1/ZFP36L1/SMO/KIDINS220/MYH9/FLCN/BPTF/CMIP/GNA12/VPS54/KDM4C/HS6ST1/MOSMO/CHD8/EPB41L5/YTHDC1	35	VEE
GO:0007517	muscle organ development	0.0342612	369/19160	0.0867209	1.77898	3.42044	0.00120896	0.0162783	0.0131612	ITGB1BP2/XIRP2/VAMP5/WNT3A/FOXN2/LAMA5/SMTN/ZBTB42/PKP2/PITX1/NEGR1/ID3/FOXK1/FGFR2/SOX6/MKX/CDON/DLL1/DAG1/USP2/DDX5/GPC1/SMO/AKIRIN1/ADGRB1/BMP4/BCL2/MEF2A/TGFB1/VPS54/UTRN/ZNF609	32	VEE
GO:0016032	viral process	0.0417559	452/19160	0.0862832	1.77001	3.75028	0.000413215	0.00717491	0.00580097	GAS6/TRIM62/OAZ2/GSK3A/FUT8/FURIN/NECTIN1/AKT1/BECN1/VPS37D/HMGA2/NEDD4/TFRC/CBL/EFNB2/DAG1/CTBP2/NUP153/PTX3/DDX5/ITGB5/TARDBP/CFL1/BSG/IGF2R/BCL2/PPARA/ATG16L2/NUCKS1/MORC2/TASOR/ILF3/N4BP1/MAN1B1/PCSK5/CTSB/AXL/YTHDC2/EPHA2	39	VEE
GO:0071559	response to transforming growth factor beta	0.0289079	313/19160	0.086262	1.76957	3.10752	0.00302155	0.031479	0.025451	NPNT/DAB2/FUT8/FURIN/FERMT2/ITGA3/CLDN5/YES1/FGFR2/SOX6/FERMT1/SOX9/THBS1/NR3C1/LTBP1/TGFB3/ITGB5/ZFP36L1/TGFB1/SMAD1/FLCN/PPARA/PTPRK/USP15/TRIM33/WWOX/EPB41L5	27	VEE
GO:0051146	striated muscle cell differentiation	0.0289079	314/19160	0.0859873	1.76394	3.08977	0.00315723	0.0323052	0.026119	DKK1/OBSL1/WNT3A/MYBPC2/VEGFA/NEO1/EHD1/GSK3A/AKT1/FLII/SOX6/CDON/DLL1/EFNB2/PRKG1/SMO/ADGRB1/MYH9/BMP4/BCL2/MEF2A/TGFB1/DYRK1B/TANC1/PPARA/SPAG9/HDAC4	27	VEE
GO:0016236	macroautophagy	0.0342612	373/19160	0.0857909	1.75991	3.35506	0.00144022	0.0180272	0.0145751	ATP6V0A2/GSK3A/SNAP29/ATP6V0A1/LZTS1/AKT1/BECN1/ATG9B/DCN/VPS37D/SNX5/WDR81/WDR45B/GPSM1/NEDD4/STAM/SH3GLB1/EPHB2/SNX4/ARFIP2/CSNK2A2/TEX264/VPS41/VPS16/ATP6V1H/ABI2/VPS13C/ATG7/ARHGAP26/ATG16L2/EXOC8/SREBF1	32	VEE
GO:0042692	muscle cell differentiation	0.0396146	432/19160	0.0856481	1.75698	3.60242	0.000659389	0.0103045	0.00833123	DKK1/OBSL1/NPNT/HES1/HEY1/WNT3A/MYBPC2/VEGFA/NEO1/EHD1/GSK3A/LAMC1/KIT/AKT1/FLII/FGFR2/SOX6/OLFM2/CDON/DLL1/SOX9/EFNB2/PRKG1/SMO/ADGRB1/MYH9/BMP4/BCL2/MEF2A/TGFB1/DYRK1B/SMAD1/TANC1/PPARA/SPAG9/SYPL2/HDAC4	37	VEE
GO:0043010	camera-type eye development	0.0331906	365/19160	0.0849315	1.74228	3.2412	0.00198239	0.0231819	0.0187427	HES1/ATP8A2/WNT6/DLG1/VEGFA/WNT7B/PITX2/NECTIN1/RP1L1/BMP7/TTLL5/MERTK/CDON/DLL1/SOX9/EPHB2/AGTPBP1/NFIB/BSG/BCAR3/FAT1/BMP4/TGFB1/ABI2/ARHGAP35/NHS/CTNS/TENM3/EFEMP1/SOS1/EPHA2	31	VEE
GO:0043434	response to peptide hormone	0.0406852	448/19160	0.0848214	1.74002	3.58787	0.000674134	0.0105031	0.0084918	CPEB2/VWA2/GPR173/SORBS1/CXCL12/GRB14/PRKCB/GSK3A/DENND4C/AKT1/MYO1C/C1QTNF12/BMP7/LPIN2/SNX5/ACE/INSIG1/RAB10/KANK1/DAG1/AHCYL1/ERRFI1/ZFP36L1/BSG/BCAR3/FAT1/PTPRA/TGFB1/PTPN1/PIK3R2/VPS13C/PPARA/NUCKS1/SREBF1/ARID1B/FER/ALPL/SOS1	38	VEE
GO:2000146	negative regulation of cell motility	0.0364026	401/19160	0.084788	1.73933	3.38706	0.00127052	0.0167843	0.0135702	RGCC/GPR173/EMILIN1/CXCL12/TRIB1/PTPN23/DUSP10/AKT1/CLDN5/DCN/PTPRU/SLIT2/KANK1/DAG1/THBS1/MAGI2/NAV3/PRKG1/BCR/ADGRB1/PLXNB3/BMP4/STK26/BCL2/PTPRG/TGFB1/PTPN1/DAB2IP/PFN2/CLASP1/STK24/GNA12/PTPRK/ZMYND8	34	VEE
GO:0048608	reproductive structure development	0.0278373	309/19160	0.0841424	1.72609	2.91284	0.00494844	0.0445286	0.0360017	LFNG/DLG1/VEGFA/KIT/HSD17B3/BMP7/LGR4/MERTK/FGFR2/SLIT2/ACE/ROBO2/SOX9/CBL/PTCH1/PTX3/ERRFI1/RHOBTB3/SLIT1/BMP4/BCL2/ATRX/FER/GLI1/AXL/SF1	26	VEE
GO:0061458	reproductive system development	0.0278373	313/19160	0.0830671	1.70403	2.84287	0.00583791	0.04968	0.0401667	LFNG/DLG1/VEGFA/KIT/HSD17B3/BMP7/LGR4/MERTK/FGFR2/SLIT2/ACE/ROBO2/SOX9/CBL/PTCH1/PTX3/ERRFI1/RHOBTB3/SLIT1/BMP4/BCL2/ATRX/FER/GLI1/AXL/SF1	26	VEE
GO:0021700	developmental maturation	0.0310493	350/19160	0.0828571	1.69972	2.99076	0.00387584	0.0377127	0.030491	CLCN3/HES1/AGRN/VEGFA/ATP6V0A1/FGFR1/EXT1/CAMK2B/RFLNB/ADAMTS7/RFLNA/FERMT1/FARP2/ADAMTS12/ANKS1A/DAG1/PLXNB1/EPAS1/PICALM/PTK2B/MPDZ/ATP6V1H/BCL2/TGFB1/DAB2IP/ANKRD27/AXL/SNX19/RERE	29	VEE
GO:0090092	regulation of transmembrane receptor protein serine/threonine kinase signaling pathway	0.0289079	326/19160	0.0828221	1.69901	2.88159	0.00523099	0.0460345	0.0372192	DKK1/NPNT/HES1/EMILIN1/DAB2/NEO1/GREM2/GPR155/ITGA3/TOB1/BMP7/RGMA/FERMT1/THBS1/LTBP1/TGFB3/MAGI2/UBE2O/NCLN/CRIM1/BMP4/TGFB1/FLCN/PPARA/DACT2/USP15/TRIM33	27	VEE
GO:0006887	exocytosis	0.0321199	363/19160	0.0826446	1.69537	3.02786	0.00347428	0.03479	0.028128	EXOC3L4/EXOC3L2/ITSN1/PIP5K1C/PRKCB/RAB26/SNAP29/KIT/RASGRP1/SYNJ1/CASK/TSPAN18/UNC13B/P2RX1/RAB10/STAM/CBL/SNX4/LLGL1/BCR/MYH9/TMEM63B/SYTL2/PFN2/CLASP1/RAB8B/EXOC8/EXOC6B/STXBP5L/SNX19	30	VEE
GO:0007249	canonical NF-kappaB signal transduction	0.0289079	327/19160	0.0825688	1.69381	2.86463	0.00544601	0.0470527	0.0380424	SLC20A1/TMEM9B/VEGFA/TRIM62/BCL3/EDAR/PRKCB/AJUBA/TSPAN6/NEK6/IKBKB/TNFRSF19/TFRC/CCDC22/FLOT2/RASSF2/ZMYND11/ATP2C1/MIB2/TNFAIP3/ZDHHC17/PLEKHG5/TGFB1/DAB2IP/USP20/PPM1B/TNFSF11	27	VEE
GO:0060537	muscle tissue development	0.0385439	447/19160	0.0805369	1.65213	3.15812	0.00226103	0.0255146	0.0206287	DKK1/XIRP2/OBSL1/VAMP5/HEY1/WNT3A/DLG1/FOXN2/VEGFA/GSK3A/PKP2/FGFR1/PITX1/BMP7/FGFR2/SOX6/CDON/DLL1/SOX9/EFNB2/PTCH1/DDX5/GPC1/TP73/PRKG1/SMO/AKIRIN1/BMP4/BCL2/MEF2A/TGFB1/SMAD1/PPARA/VGLL4/VPS54/GLI1	36	VEE
GO:0051223	regulation of protein transport	0.0385439	448/19160	0.0803571	1.64844	3.14386	0.00234714	0.0259974	0.0210191	GAS6/NEO1/OAZ2/PRKCB/PTPN23/EFNA5/TIAM1/ARF6/PKDCC/C1QTNF12/UNC13B/FERMT1/BCAP31/INSIG1/UBAC2/SLC8B1/TGFB3/CPT1A/ABAT/SNX12/TARDBP/BSG/SMO/ATP2C1/BMP4/XPO1/TGFB1/PTPN1/PIK3R2/RUFY3/ARHGEF5/SREBF1/GRIPAP1/FRMD4A/ARFIP1/APBB1	36	VEE
GO:0014706	striated muscle tissue development	0.0353319	424/19160	0.0778302	1.5966	2.81218	0.00564016	0.048236	0.0389992	DKK1/XIRP2/OBSL1/VAMP5/HEY1/WNT3A/FOXN2/VEGFA/GSK3A/PKP2/FGFR1/PITX1/BMP7/FGFR2/SOX6/CDON/DLL1/EFNB2/DDX5/GPC1/TP73/PRKG1/SMO/AKIRIN1/BMP4/BCL2/MEF2A/TGFB1/SMAD1/PPARA/VGLL4/VPS54/GLI1	33	VEE
GO:0051051	negative regulation of transport	0.0385439	470/19160	0.0765957	1.57128	2.83862	0.00509784	0.0449394	0.0363338	HES1/CTTNBP2NL/DYSF/TNFRSF1B/NEO1/OAZ2/SESTD1/PRKCB/GSK3A/WNK3/ANK3/AKT1/ARF6/PKDCC/FERMT1/ACE/NEDD4/INSIG1/UBAC2/THBS1/EPHB2/NUP153/ABAT/PACSIN2/SNX12/PRKG1/BCR/PICALM/PTK2B/BCL2/TGFB1/PROM2/SREBF1/FRMD4A/ANKRD27/ARFIP1	36	VEE
GO:0072594	establishment of protein localization to organelle	0.0385439	472/19160	0.0762712	1.56462	2.81165	0.00544705	0.0470527	0.0380424	BCL3/GSK3A/PTPN23/AKT1/BECN1/VPS37D/MACROH2A1/TNPO1/FERMT1/NEDD4/BCAP31/RAB10/STAM/CBL/SH3GLB1/NUP153/CSNK2A2/MAN1A1/PAM16/VPS41/FAM53B/TARDBP/SMO/TNFAIP3/BMP4/TGFB1/MIPEP/TXNIP/PIK3R2/RAB8B/VPS53/VPS13C/SREBF1/PEX5L/VPS54/VPS8	36	VEE
GO:0045785	positive regulation of cell adhesion	0.0406852	499/19160	0.0761523	1.56218	2.88054	0.00449074	0.0419543	0.0339203	NPNT/HES1/EMILIN1/SPOCK2/WNT3A/CXCL12/VEGFA/DAB2/LAMC1/RASGRP1/FERMT2/ANK3/PTPN23/DUSP10/AKT1/ITGA3/BMP7/PTPRU/ARHGEF7/YES1/PLPP3/FERMT1/MYO10/TFRC/EFNB2/DAG1/FLOT2/FBXO38/EGFL6/SOX2/PTK2B/TGFB1/PIK3R2/GPAM/ARID1B/TNFSF11/UTRN/EPB41L5	38	VEE
GO:0001886	endothelial cell morphogenesis	0.00657895	13/19160	0.461538	9.69636	7.01189	1.47163145947184e-05	0.000441489	0.000359046	COL27A1/TNMD/MET/COL18A1/MAGI1/PLOD3	6	Pre-AMB
GO:0071679	commissural neuron axon guidance	0.00657895	13/19160	0.461538	9.69636	7.01189	1.47163145947184e-05	0.000441489	0.000359046	PTCH1/EPHB2/DAG1/NFIB/SMO/RYK	6	Pre-AMB
GO:0060439	trachea morphogenesis	0.00548246	11/19160	0.454545	9.54944	6.3407	8.78005364675585e-05	0.00202521	0.00164702	SHH/BMP4/WNT7B/CTNNB1/TGFBR2	5	Pre-AMB
GO:0110011	regulation of basement membrane organization	0.00548246	11/19160	0.454545	9.54944	6.3407	8.78005364675585e-05	0.00202521	0.00164702	LAMB2/LAMC1/PHLDB1/DAG1/PHLDB2	5	Pre-AMB
GO:0018126	protein hydroxylation	0.00986842	22/19160	0.409091	8.5945	7.9678	3.42400021628768e-07	1.92014783823105e-05	1.56157970785425e-05	P3H3/P4HA2/P4HA1/P3H1/PLOD1/PLOD2/P4HB/VIPAS39/PLOD3	9	Pre-AMB
GO:0072205	metanephric collecting duct development	0.00438596	10/19160	0.4	8.40351	5.23515	0.000850303	0.0122654	0.00997499	SHH/PTCH1/WNT7B/DLG5	4	Pre-AMB
GO:1905770	regulation of mesodermal cell differentiation	0.00438596	10/19160	0.4	8.40351	5.23515	0.000850303	0.0122654	0.00997499	BMP4/FGFR1/BMPR1A/DKK1	4	Pre-AMB
GO:0048846	axon extension involved in axon guidance	0.00877193	21/19160	0.380952	8.00334	7.17846	2.98794933450576e-06	0.000109038	8.86761397153399e-05	ALCAM/SEMA5A/NRP2/PLXNA4/SLIT1/BMPR2/SEMA3F/RYK	8	Pre-AMB
GO:1902284	neuron projection extension involved in neuron projection guidance	0.00877193	21/19160	0.380952	8.00334	7.17846	2.98794933450576e-06	0.000109038	8.86761397153399e-05	ALCAM/SEMA5A/NRP2/PLXNA4/SLIT1/BMPR2/SEMA3F/RYK	8	Pre-AMB
GO:0060438	trachea development	0.00767544	19/19160	0.368421	7.74007	6.57106	1.64715752892076e-05	0.000488158	0.000396999	SHH/BMP4/WNT7B/CTNNB1/LEF1/TGFBR2/RARG	7	Pre-AMB
GO:0021889	olfactory bulb interneuron differentiation	0.00438596	11/19160	0.363636	7.63955	4.92423	0.00128602	0.0165056	0.0134233	DLX5/ROBO2/ROBO1/ERBB4	4	Pre-AMB
GO:0030210	heparin biosynthetic process	0.00438596	11/19160	0.363636	7.63955	4.92423	0.00128602	0.0165056	0.0134233	GLCE/EXT1/SLC10A7/NDST2	4	Pre-AMB
GO:0090161	Golgi ribbon formation	0.00438596	11/19160	0.363636	7.63955	4.92423	0.00128602	0.0165056	0.0134233	GCC2/TRIP11/GOLGA2/MYO18A	4	Pre-AMB
GO:0090331	negative regulation of platelet aggregation	0.00438596	11/19160	0.363636	7.63955	4.92423	0.00128602	0.0165056	0.0134233	ADAMTS18/SH2B3/SERPINE2/PRKG1	4	Pre-AMB
GO:1901329	regulation of odontoblast differentiation	0.00438596	11/19160	0.363636	7.63955	4.92423	0.00128602	0.0165056	0.0134233	BMP4/CTNNB1/LEF1/RPTOR	4	Pre-AMB
GO:0007435	salivary gland morphogenesis	0.0131579	34/19160	0.352941	7.41486	8.36933	2.61484166475699e-08	2.55731514813233e-06	2.0797624862004e-06	SHH/EDAR/LAMA5/TGFB3/FGFR1/PLXNA1/BMP7/TGFB1/TWSG1/DAG1/NFIB/BTBD7	12	Pre-AMB
GO:0050919	negative chemotaxis	0.0175439	47/19160	0.340426	7.15192	9.43999	2.28275171374241e-10	5.07393449100017e-08	4.12642869594202e-08	SEMA5A/SEMA3E/NRP2/ROBO2/LGR6/EFNA5/PLXNA4/SEMA6A/ROBO1/SEMA5B/SLIT1/SEMA4D/SEMA6D/SEMA3F/RYK/NRG1	16	Pre-AMB
GO:0002063	chondrocyte development	0.0120614	33/19160	0.333333	7.00292	7.71565	1.97393568003976e-07	1.28700606338592e-05	1.04667073672845e-05	COL11A1/COL27A1/PTHLH/EXT1/BMPR1B/BMPR2/SMAD7/CHST11/TGFBR2/RARG/RFLNA	11	Pre-AMB
GO:0042659	regulation of cell fate specification	0.00877193	24/19160	0.333333	7.00292	6.57838	9.50543700321726e-06	0.000299881	0.000243881	FGFR1/GATAD2B/BMPR1A/DKK1/CHD4/CHD3/MTA1/MTA3	8	Pre-AMB
GO:0071895	odontoblast differentiation	0.00657895	18/19160	0.333333	7.00292	5.69615	0.000129656	0.00280539	0.00228152	BMP4/CTNNB1/LEF1/TGFB1/DLX3/RPTOR	6	Pre-AMB
GO:0090110	COPII-coated vesicle cargo loading	0.00657895	18/19160	0.333333	7.00292	5.69615	0.000129656	0.00280539	0.00228152	SURF4/SEC23A/SEC31A/SEC24D/SEC24A/MIA3	6	Pre-AMB
GO:0010172	embryonic body morphogenesis	0.00438596	12/19160	0.333333	7.00292	4.65016	0.00185672	0.021892	0.0178039	CDON/PHLDB1/DAG1/PHLDB2	4	Pre-AMB
GO:0072070	loop of Henle development	0.00438596	12/19160	0.333333	7.00292	4.65016	0.00185672	0.021892	0.0178039	IRX1/IRX2/WNT7B/IRX3	4	Pre-AMB
GO:2000651	positive regulation of sodium ion transmembrane transporter activity	0.00438596	12/19160	0.333333	7.00292	4.65016	0.00185672	0.021892	0.0178039	WNK2/ATP1B1/DMD/TESC	4	Pre-AMB
GO:0007431	salivary gland development	0.0131579	37/19160	0.324324	6.81366	7.91313	7.73879873780163e-08	6.0067818774365e-06	4.8850762959757e-06	SHH/EDAR/LAMA5/TGFB3/FGFR1/PLXNA1/BMP7/TGFB1/TWSG1/DAG1/NFIB/BTBD7	12	Pre-AMB
GO:0003156	regulation of animal organ formation	0.00986842	28/19160	0.321429	6.75282	6.81014	3.67161715766119e-06	0.000132016	0.000107364	SHH/ROBO2/BMP4/SPRY1/FGFR1/ROBO1/CTNNB1/BMP7/DKK1	9	Pre-AMB
GO:0032331	negative regulation of chondrocyte differentiation	0.00877193	25/19160	0.32	6.72281	6.4009	1.33970731904674e-05	0.000412023	0.000335082	PTHLH/BMP4/EFEMP1/WNT9A/CTNNB1/LTBP3/RARG/RFLNA	8	Pre-AMB
GO:0001759	organ induction	0.00767544	22/19160	0.318182	6.68461	5.96403	4.91724333201636e-05	0.00124032	0.00100871	ROBO2/BMP4/SPRY1/FGFR1/ROBO1/CTNNB1/DKK1	7	Pre-AMB
GO:0060445	branching involved in salivary gland morphogenesis	0.00767544	22/19160	0.318182	6.68461	5.96403	4.91724333201636e-05	0.00124032	0.00100871	SHH/LAMA5/FGFR1/PLXNA1/BMP7/DAG1/BTBD7	7	Pre-AMB
GO:0021904	dorsal/ventral neural tube patterning	0.00548246	16/19160	0.3125	6.56524	4.97856	0.000680063	0.0104576	0.00850473	SHH/BMP4/PTCH1/SMO/TBC1D32	5	Pre-AMB
GO:0072498	embryonic skeletal joint development	0.00548246	16/19160	0.3125	6.56524	4.97856	0.000680063	0.0104576	0.00850473	BMP4/WNT9A/CTNNB1/EXT1/BMP7	5	Pre-AMB
GO:0003148	outflow tract septum morphogenesis	0.00877193	26/19160	0.307692	6.46424	6.23289	1.85467711936724e-05	0.000543076	0.000441662	NRP2/ROBO2/BMP4/ROBO1/SMAD6/BMPR1A/TGFBR2/PARVA	8	Pre-AMB
GO:0003183	mitral valve morphogenesis	0.00438596	13/19160	0.307692	6.46424	4.40582	0.00258157	0.0284963	0.0231749	BMPR2/SMAD6/SOX4/BMPR1A	4	Pre-AMB
GO:0034111	negative regulation of homotypic cell-cell adhesion	0.00438596	13/19160	0.307692	6.46424	4.40582	0.00258157	0.0284963	0.0231749	ADAMTS18/SH2B3/SERPINE2/PRKG1	4	Pre-AMB
GO:0031290	retinal ganglion cell axon guidance	0.00767544	23/19160	0.304348	6.39397	5.78645	6.77925434188116e-05	0.0016171	0.00131512	ALCAM/ROBO2/EFNA5/PTPRM/BMPR1B/EPHB2/EPHB3	7	Pre-AMB
GO:0060391	positive regulation of SMAD protein signal transduction	0.0131579	40/19160	0.3	6.30263	7.50505	2.04488114374179e-07	1.29863231076589e-05	1.05612590034949e-05	BMPER/GLCE/BMP4/TGFB3/BMP6/BMP7/BMPR2/TGFB1/TWSG1/ACVR2A/BMPR1A/TGFBR2	12	Pre-AMB
GO:0021783	preganglionic parasympathetic fiber development	0.00548246	17/19160	0.294118	6.17905	4.7758	0.000925901	0.0132002	0.0107352	NRP2/PLXNA4/NAV2/NCAM2/SEMA3F	5	Pre-AMB
GO:0048841	regulation of axon extension involved in axon guidance	0.00548246	17/19160	0.294118	6.17905	4.7758	0.000925901	0.0132002	0.0107352	SEMA5A/PLXNA4/BMPR2/SEMA3F/RYK	5	Pre-AMB
GO:0071526	semaphorin-plexin signaling pathway	0.0153509	48/19160	0.291667	6.12756	7.9516	2.94536202794168e-08	2.6461487964259e-06	2.15200735182371e-06	SEMA5A/SEMA3E/NRP2/MET/PLXNA4/SEMA6A/PLXNA1/PLXNB3/SEMA5B/SEMA4D/PLXNB1/SEMA6D/PLXNA2/SEMA3F	14	Pre-AMB
GO:0007213	G protein-coupled acetylcholine receptor signaling pathway	0.00657895	21/19160	0.285714	6.00251	5.1276	0.000335226	0.00609389	0.00495592	CHRM4/PLCB1/AGRN/ITPR1/GNA11/PRKCB	6	Pre-AMB
GO:0003174	mitral valve development	0.00438596	14/19160	0.285714	6.00251	4.1859	0.00347919	0.0358929	0.0291903	BMPR2/SMAD6/SOX4/BMPR1A	4	Pre-AMB
GO:0003413	chondrocyte differentiation involved in endochondral bone morphogenesis	0.00438596	14/19160	0.285714	6.00251	4.1859	0.00347919	0.0358929	0.0291903	COL27A1/TGFBR2/TRIP11/RARG	4	Pre-AMB
GO:0009950	dorsal/ventral axis specification	0.00438596	14/19160	0.285714	6.00251	4.1859	0.00347919	0.0358929	0.0291903	CXXC4/CTNNB1/SMAD6/BMPR1A	4	Pre-AMB
GO:0034333	adherens junction assembly	0.00438596	14/19160	0.285714	6.00251	4.1859	0.00347919	0.0358929	0.0291903	CTNNB1/DLG5/SMAD7/ABI2	4	Pre-AMB
GO:0038180	nerve growth factor signaling pathway	0.00438596	14/19160	0.285714	6.00251	4.1859	0.00347919	0.0358929	0.0291903	RAPGEF1/CD2AP/RAP1A/RAPGEF2	4	Pre-AMB
GO:0051127	positive regulation of actin nucleation	0.00438596	14/19160	0.285714	6.00251	4.1859	0.00347919	0.0358929	0.0291903	WASF1/FCHSD2/GSN/ABI2	4	Pre-AMB
GO:0060572	morphogenesis of an epithelial bud	0.00438596	14/19160	0.285714	6.00251	4.1859	0.00347919	0.0358929	0.0291903	SHH/BMP4/CTNNB1/BMP7	4	Pre-AMB
GO:0001710	mesodermal cell fate commitment	0.00548246	18/19160	0.277778	5.83577	4.58864	0.00123215	0.0161102	0.0131018	BMP4/FGFR1/BMPR1A/DKK1/SMAD1	5	Pre-AMB
GO:0003128	heart field specification	0.00548246	18/19160	0.277778	5.83577	4.58864	0.00123215	0.0161102	0.0131018	ROBO2/BMP4/ROBO1/EXT1/DKK1	5	Pre-AMB
GO:0010544	negative regulation of platelet activation	0.00548246	18/19160	0.277778	5.83577	4.58864	0.00123215	0.0161102	0.0131018	PDGFB/ADAMTS18/SH2B3/SERPINE2/PRKG1	5	Pre-AMB
GO:0030501	positive regulation of bone mineralization	0.0131579	44/19160	0.272727	5.72967	7.02157	6.47302694906809e-07	3.29719810218156e-05	2.68147980412053e-05	BMP4/BMP6/SLC8A1/BMP7/BMPR1B/BMPR2/TENT5A/ATP2B1/CYR61/ACVR2A/BMPR1A/VDR	12	Pre-AMB
GO:0010560	positive regulation of glycoprotein biosynthetic process	0.00657895	22/19160	0.272727	5.72967	4.96215	0.000442497	0.00757656	0.00616171	PXYLP1/PAWR/PLCB1/CTNNB1/TCF7L2/GOLGA2	6	Pre-AMB
GO:0048485	sympathetic nervous system development	0.00657895	22/19160	0.272727	5.72967	4.96215	0.000442497	0.00757656	0.00616171	NRP2/PLXNA4/CTNNB1/NCAM2/SOX4/SEMA3F	6	Pre-AMB
GO:0090497	mesenchymal cell migration	0.0175439	59/19160	0.271186	5.69729	8.07834	9.72775043765459e-09	1.13258808666978e-06	9.21088750713259e-07	SHH/SEMA5A/SEMA3E/LAMA5/NRP2/BMP4/SEMA6A/TPBG/ERBB4/SEMA5B/SEMA4D/BMP7/SMO/PITX2/SEMA6D/SEMA3F	16	Pre-AMB
GO:0003382	epithelial cell morphogenesis	0.0109649	37/19160	0.27027	5.67805	6.36742	6.11912895709553e-06	0.000204949	0.000166677	COL27A1/TNMD/MET/EPB41L5/CCDC88C/FAT1/COL18A1/MAGI1/PALLD/PLOD3	10	Pre-AMB
GO:0035988	chondrocyte proliferation	0.00767544	26/19160	0.269231	5.65621	5.3112	0.000160498	0.00339756	0.0027631	SLC26A2/EXT1/LEF1/BMPR1B/BMPR2/ERRFI1/SMAD7	7	Pre-AMB
GO:0060441	epithelial tube branching involved in lung morphogenesis	0.00877193	30/19160	0.266667	5.60234	5.63973	5.86439906232464e-05	0.00142671	0.00116029	SHH/BMP4/SPRY1/CTNNB1/EXT1/DLG5/DAG1/HHIP	8	Pre-AMB
GO:0060413	atrial septum morphogenesis	0.00438596	15/19160	0.266667	5.60234	3.98633	0.00456743	0.0433685	0.0352698	BMPR2/CYR61/SMO/SOX4	4	Pre-AMB
GO:0072044	collecting duct development	0.00438596	15/19160	0.266667	5.60234	3.98633	0.00456743	0.0433685	0.0352698	SHH/PTCH1/WNT7B/DLG5	4	Pre-AMB
GO:1901203	positive regulation of extracellular matrix assembly	0.00438596	15/19160	0.266667	5.60234	3.98633	0.00456743	0.0433685	0.0352698	PHLDB1/TGFB1/DAG1/PHLDB2	4	Pre-AMB
GO:2001028	positive regulation of endothelial cell chemotaxis	0.00438596	15/19160	0.266667	5.60234	3.98633	0.00456743	0.0433685	0.0352698	SEMA5A/MET/SMOC2/FGFR1	4	Pre-AMB
GO:0035272	exocrine system development	0.0142544	49/19160	0.265306	5.57376	7.16647	3.14833761514017e-07	1.81122011035711e-05	1.47299312817332e-05	SHH/EDAR/LAMA5/TGFB3/FGFR1/PLXNA1/BMP7/TGFB1/TWSG1/DAG1/NFIB/BTBD7/IGF2	13	Pre-AMB
GO:0001755	neural crest cell migration	0.0164474	57/19160	0.263158	5.52862	7.65472	4.39349783847315e-08	3.70417317760926e-06	3.01245641265909e-06	SHH/SEMA5A/SEMA3E/LAMA5/NRP2/BMP4/SEMA6A/ERBB4/SEMA5B/SEMA4D/BMP7/SMO/PITX2/SEMA6D/SEMA3F	15	Pre-AMB
GO:0071711	basement membrane organization	0.0109649	38/19160	0.263158	5.52862	6.24694	7.95237350331336e-06	0.000255836	0.000208061	LAMB2/HMCN1/FERMT1/LAMC1/EXT1/PHLDB1/DAG1/CAV1/PHLDB2/PLOD3	10	Pre-AMB
GO:0042481	regulation of odontogenesis	0.00548246	19/19160	0.263158	5.52862	4.41506	0.00160724	0.0195022	0.0158604	SHH/SP6/BMP4/TGFB1/PRKCB	5	Pre-AMB
GO:0048486	parasympathetic nervous system development	0.00548246	19/19160	0.263158	5.52862	4.41506	0.00160724	0.0195022	0.0158604	NRP2/PLXNA4/NAV2/NCAM2/SEMA3F	5	Pre-AMB
GO:0003181	atrioventricular valve morphogenesis	0.00767544	27/19160	0.259259	5.44672	5.169	0.000207831	0.00418228	0.00340128	SLIT1/BMPR2/CYR61/SMAD6/SOX4/BMPR1A/TGFBR2	7	Pre-AMB
GO:0110110	positive regulation of animal organ morphogenesis	0.00986842	35/19160	0.257143	5.40226	5.82753	2.7789784261689e-05	0.000754956	0.000613975	ROBO2/BMP4/SPRY1/FGFR1/ROBO1/CTNNB1/TGFB1/DKK1/PRKCB	9	Pre-AMB
GO:0061037	negative regulation of cartilage development	0.00877193	32/19160	0.25	5.25219	5.38182	9.68351239217072e-05	0.00218214	0.00177465	PTHLH/BMP4/EFEMP1/WNT9A/CTNNB1/LTBP3/RARG/RFLNA	8	Pre-AMB
GO:0010464	regulation of mesenchymal cell proliferation	0.00877193	33/19160	0.242424	5.09304	5.26084	0.00012253	0.00268687	0.00218512	SHH/BMP4/FGFR1/CTNNB1/NFIB/SMO/BMPR1A/TGFBR2	8	Pre-AMB
GO:1903020	positive regulation of glycoprotein metabolic process	0.00657895	25/19160	0.24	5.04211	4.52105	0.00092945	0.0132122	0.010745	PXYLP1/PAWR/PLCB1/CTNNB1/TCF7L2/GOLGA2	6	Pre-AMB
GO:0014032	neural crest cell development	0.0208333	80/19160	0.2375	4.98958	7.99392	4.59495086337201e-09	6.41980277768261e-07	5.22096973287803e-07	SHH/SEMA5A/SEMA3E/LAMA5/CYP26C1/NRP2/BMP4/SEMA6A/ERBB4/SEMA5B/SEMA4D/BMP7/SMO/PITX2/BMPR1A/SEMA6D/SEMA3F/FAM172A/NRG1	19	Pre-AMB
GO:0045778	positive regulation of ossification	0.0142544	55/19160	0.236364	4.96571	6.58423	1.33451040459794e-06	5.48382846931424e-05	4.45977913186292e-05	BMP4/BMP6/SLC8A1/BMP7/BMPR1B/BMPR2/TENT5A/ATP2B1/CYR61/ACVR2A/BMPR1A/TACR1/VDR	13	Pre-AMB
GO:0003171	atrioventricular valve development	0.00767544	30/19160	0.233333	4.90205	4.78158	0.000420555	0.00733542	0.0059656	SLIT1/BMPR2/CYR61/SMAD6/SOX4/BMPR1A/TGFBR2	7	Pre-AMB
GO:0048864	stem cell development	0.0219298	86/19160	0.232558	4.88576	8.07385	2.6853355115671e-09	4.37709688385437e-07	3.5597184430528e-07	SHH/SEMA5A/SEMA3E/LAMA5/CYP26C1/NRP2/BMP4/MSI2/SEMA6A/ERBB4/SEMA5B/SEMA4D/BMP7/SMO/PITX2/BMPR1A/SEMA6D/SEMA3F/FAM172A/NRG1	20	Pre-AMB
GO:0060412	ventricular septum morphogenesis	0.0109649	43/19160	0.232558	4.88576	5.70265	2.59778221264423e-05	0.00072177	0.000586987	FGFRL1/ROBO2/BMP4/ROBO1/SLIT1/BMPR2/SMAD7/SOX4/BMPR1A/TGFBR2	10	Pre-AMB
GO:0050772	positive regulation of axonogenesis	0.0197368	78/19160	0.230769	4.84818	7.61319	1.89863866297553e-08	2.01833544825008e-06	1.64143177773949e-06	CDH4/SEMA5A/ROBO2/EFNA5/PLXNA4/TIAM2/PLXNA1/ROBO1/MAP3K13/PLXNB3/TIAM1/SEMA4D/BMPR2/BCL11A/PLXNB1/GOLGA4/PLXNA2/MACF1	18	Pre-AMB
GO:0002053	positive regulation of mesenchymal cell proliferation	0.00657895	26/19160	0.230769	4.84818	4.3895	0.00116014	0.0154159	0.0125372	SHH/FGFR1/CTNNB1/SMO/BMPR1A/TGFBR2	6	Pre-AMB
GO:0043931	ossification involved in bone maturation	0.00657895	26/19160	0.230769	4.84818	4.3895	0.00116014	0.0154159	0.0125372	XYLT1/EXT1/SEMA4D/PHOSPHO1/PLXNB1/RFLNA	6	Pre-AMB
GO:0046716	muscle cell cellular homeostasis	0.00657895	26/19160	0.230769	4.84818	4.3895	0.00116014	0.0154159	0.0125372	LARGE2/LMO4/TGFB1/ANKH/DMD/CAV1	6	Pre-AMB
GO:0062009	secondary palate development	0.00657895	26/19160	0.230769	4.84818	4.3895	0.00116014	0.0154159	0.0125372	TGFB3/CHD7/LEF1/TSHZ1/ITGB6/TGFBR2	6	Pre-AMB
GO:0060411	cardiac septum morphogenesis	0.0186404	74/19160	0.22973	4.82634	7.37256	5.05046744076236e-08	4.11613096422132e-06	3.34748526161407e-06	FGFRL1/NRP2/ROBO2/BMP4/ROBO1/SLIT1/CHD7/BMP7/BMPR2/SMAD7/CYR61/SMAD6/SMO/SOX4/BMPR1A/TGFBR2/PARVA	17	Pre-AMB
GO:0002089	lens morphogenesis in camera-type eye	0.00548246	22/19160	0.227273	4.77472	3.96026	0.00323298	0.0342935	0.0278895	BMP4/BCAR3/EPHA2/CTNNB1/ABI2	5	Pre-AMB
GO:0072111	cell proliferation involved in kidney development	0.00548246	22/19160	0.227273	4.77472	3.96026	0.00323298	0.0342935	0.0278895	SHH/PDGFB/BMP4/PTCH1/BMP7	5	Pre-AMB
GO:0014033	neural crest cell differentiation	0.0230263	93/19160	0.225806	4.74392	8.09101	1.91879616299972e-09	3.35104044181022e-07	2.72526763301238e-07	SHH/SEMA5A/SEMA3E/LAMA5/CYP26C1/NRP2/BMP4/SEMA6A/ERBB4/SEMA5B/EXT1/SEMA4D/BMP7/SMO/PITX2/BMPR1A/SEMA6D/SEMA3F/FAM172A/FBXL17/NRG1	21	Pre-AMB
GO:0003179	heart valve morphogenesis	0.0153509	62/19160	0.225806	4.74392	6.60092	9.53310734387636e-07	4.3927534032548e-05	3.57245126627847e-05	FGFRL1/ROBO2/BMP4/ROBO1/SLIT1/BMPR2/TGFB1/CYR61/SMAD6/SOX4/BMPR1A/TGFBR2/ROCK2/MTOR	14	Pre-AMB
GO:0051491	positive regulation of filopodium assembly	0.00767544	31/19160	0.225806	4.74392	4.66377	0.000521119	0.00849424	0.00690803	TENM1/PLPPR5/TGFB3/AGRN/NLGN1/FAN1/RHOQ	7	Pre-AMB
GO:0070169	positive regulation of biomineral tissue development	0.0131579	54/19160	0.222222	4.66862	6.03518	6.78414068140433e-06	0.000221163	0.000179863	BMP4/BMP6/SLC8A1/BMP7/BMPR1B/BMPR2/TENT5A/ATP2B1/CYR61/ACVR2A/BMPR1A/VDR	12	Pre-AMB
GO:0035137	hindlimb morphogenesis	0.00877193	36/19160	0.222222	4.66862	4.92539	0.000235273	0.00456542	0.00371287	SHH/BMP4/PTCH1/CTNNB1/CHD7/PITX1/BMPR1A/RARG	8	Pre-AMB
GO:0070306	lens fiber cell differentiation	0.00877193	36/19160	0.222222	4.66862	4.92539	0.000235273	0.00456542	0.00371287	CDKN1B/SPRY1/SPRED1/EPHA2/WNT7B/TGFB1/ABI2/SPRED2	8	Pre-AMB
GO:0035313	wound healing, spreading of epidermal cells	0.00657895	27/19160	0.222222	4.66862	4.26451	0.00143222	0.0178175	0.0144903	ARHGAP24/FERMT1/AJUBA/ITGB5/PHLDB2/MTOR	6	Pre-AMB
GO:0045662	negative regulation of myoblast differentiation	0.00657895	27/19160	0.222222	4.66862	4.26451	0.00143222	0.0178175	0.0144903	BMP4/LMO4/TGFB1/ID3/SOX4/ZFHX3	6	Pre-AMB
GO:0001958	endochondral ossification	0.00767544	32/19160	0.21875	4.59567	4.55089	0.000639919	0.00996562	0.00810464	DLX5/BMP4/BMP6/EXT1/COL1A1/PHOSPHO1/COL13A1	7	Pre-AMB
GO:0036075	replacement ossification	0.00767544	32/19160	0.21875	4.59567	4.55089	0.000639919	0.00996562	0.00810464	DLX5/BMP4/BMP6/EXT1/COL1A1/PHOSPHO1/COL13A1	7	Pre-AMB
GO:0060325	face morphogenesis	0.00767544	32/19160	0.21875	4.59567	4.55089	0.000639919	0.00996562	0.00810464	DLX5/TGFB3/CRISPLD1/LEF1/COL1A1/TGFB1/DKK1	7	Pre-AMB
GO:0061036	positive regulation of cartilage development	0.00767544	32/19160	0.21875	4.59567	4.55089	0.000639919	0.00996562	0.00810464	BMP4/BMP6/BMPR1B/BMPR2/SMAD7/CYR61/SMAD1	7	Pre-AMB
GO:0060425	lung morphogenesis	0.0131579	55/19160	0.218182	4.58373	5.95004	8.30496773539684e-06	0.000265433	0.000215866	SHH/BMP4/SPRY1/WNT7B/CTNNB1/EXT1/DLG5/DAG1/NFIB/HHIP/TGFBR2/PLOD3	12	Pre-AMB
GO:0060071	Wnt signaling pathway, planar cell polarity pathway	0.0109649	46/19160	0.217391	4.56712	5.41499	4.85161656673825e-05	0.00124032	0.00100871	CELSR2/VANGL2/WNT7B/TIAM1/ARHGEF19/ZNRF3/CCDC88C/DKK1/RYK/FZD6	10	Pre-AMB
GO:0010718	positive regulation of epithelial to mesenchymal transition	0.0142544	60/19160	0.216667	4.5519	6.16022	3.81036739120288e-06	0.000134048	0.000109016	BAMBI/BMP4/TGFB3/TIAM1/CTNNB1/LEF1/BMP7/COL1A1/KDM1A/TGFB1/TCF7L2/TGFBR2/MTOR	13	Pre-AMB
GO:0060350	endochondral bone morphogenesis	0.0142544	60/19160	0.216667	4.5519	6.16022	3.81036739120288e-06	0.000134048	0.000109016	DLX5/COL27A1/BMP4/BMP6/EXT1/BMPR1B/COL1A1/BMPR2/PHOSPHO1/COL13A1/TGFBR2/TRIP11/RARG	13	Pre-AMB
GO:0003281	ventricular septum development	0.0175439	74/19160	0.216216	4.54244	6.82554	3.04803180894057e-07	1.77438994591897e-05	1.44304062333051e-05	FGFRL1/ROBO2/BMP4/ROBO1/SLIT1/PTK7/BMPR2/LUZP1/SMAD7/CYR61/SMAD6/SOX4/BMPR1A/TGFBR2/TRIP11/NPRL3	16	Pre-AMB
GO:0010092	specification of animal organ identity	0.00877193	37/19160	0.216216	4.54244	4.82171	0.000287778	0.00541244	0.00440172	ROBO2/BMP4/SPRY1/FGFR1/ROBO1/CTNNB1/EXT1/DKK1	8	Pre-AMB
GO:0002062	chondrocyte differentiation	0.0274123	116/19160	0.215517	4.52775	8.5197	1.62867602689824e-10	3.79248846263448e-08	3.08427971409602e-08	COL11A1/COL27A1/PTHLH/BMP4/CREB3L2/SLC26A2/EFEMP1/WNT9A/BMP6/FGFR1/CTNNB1/EXT1/BMPR1B/BMPR2/TGFB1/SMAD7/TWSG1/NFIB/CHST11/LTBP3/BMPR1A/TGFBR2/TRIP11/RARG/RFLNA	25	Pre-AMB
GO:0035116	embryonic hindlimb morphogenesis	0.00657895	28/19160	0.214286	4.50188	4.14549	0.00175033	0.0208759	0.0169776	SHH/BMP4/CTNNB1/CHD7/PITX1/RARG	6	Pre-AMB
GO:0003170	heart valve development	0.0175439	75/19160	0.213333	4.48187	6.75419	3.70528024312706e-07	2.01320226543237e-05	1.63725716474082e-05	FGFRL1/ROBO2/BMP4/ROBO1/SLIT1/BMPR2/TGFB1/CYR61/SMAD6/SOX4/BMPR1A/TGFBR2/DKK1/ROCK2/APC/MTOR	16	Pre-AMB
GO:0060390	regulation of SMAD protein signal transduction	0.0186404	80/19160	0.2125	4.46436	6.94154	1.70672465454458e-07	1.17547655784831e-05	9.55968234969519e-06	BMPER/GLCE/BMP4/TGFB3/LRP1/BMP6/BMP7/BMPR2/TGFB1/SMAD7/TWSG1/SMAD6/PMEPA1/ACVR2A/BMPR1A/TGFBR2/DKK1	17	Pre-AMB
GO:0015012	heparan sulfate proteoglycan biosynthetic process	0.00767544	33/19160	0.212121	4.45641	4.44257	0.000779216	0.0117242	0.00953483	XYLT1/PXYLP1/GLCE/CTNNB1/EXT1/TCF7L2/NDST2	7	Pre-AMB
GO:0031128	developmental induction	0.00767544	33/19160	0.212121	4.45641	4.44257	0.000779216	0.0117242	0.00953483	ROBO2/BMP4/SPRY1/FGFR1/ROBO1/CTNNB1/DKK1	7	Pre-AMB
GO:0010171	body morphogenesis	0.0120614	52/19160	0.211538	4.44416	5.55973	2.68707689638838e-05	0.000734067	0.000596988	DLX5/TGFB3/CDON/CRISPLD1/LEF1/PHLDB1/COL1A1/TGFB1/DAG1/PHLDB2/DKK1	11	Pre-AMB
GO:0060688	regulation of morphogenesis of a branching structure	0.0120614	52/19160	0.211538	4.44416	5.55973	2.68707689638838e-05	0.000734067	0.000596988	SHH/BMP4/FGFR1/MAP3K13/CTNNB1/BMP7/TGFB1/BCL11A/SMO/BTBD7/LGR4	11	Pre-AMB
GO:0030199	collagen fibril organization	0.0164474	72/19160	0.208333	4.37683	6.41758	1.17939044151405e-06	4.95756843094673e-05	4.03179281715999e-05	COL14A1/COL11A1/COL27A1/COL5A3/COLGALT2/P4HA1/AEBP1/EXT1/COL1A2/COL1A1/PLOD1/COL18A1/PLOD2/VIPAS39/PLOD3	15	Pre-AMB
GO:0003177	pulmonary valve development	0.00548246	24/19160	0.208333	4.37683	3.70054	0.00482287	0.0448362	0.0364635	ROBO2/BMP4/ROBO1/BMPR2/SMAD6	5	Pre-AMB
GO:0030539	male genitalia development	0.00548246	24/19160	0.208333	4.37683	3.70054	0.00482287	0.0448362	0.0364635	SHH/BMP6/CTNNB1/LGR4/HSD17B3	5	Pre-AMB
GO:0061484	hematopoietic stem cell homeostasis	0.00548246	24/19160	0.208333	4.37683	3.70054	0.00482287	0.0448362	0.0364635	CRISPLD1/EXT1/SOX4/GLIS2/FSTL1	5	Pre-AMB
GO:0086064	cell communication by electrical coupling involved in cardiac conduction	0.00548246	24/19160	0.208333	4.37683	3.70054	0.00482287	0.0448362	0.0364635	SLC8A1/ATP1B1/IRX3/CAV1/PKP2	5	Pre-AMB
GO:0032330	regulation of chondrocyte differentiation	0.0120614	53/19160	0.207547	4.36031	5.47643	3.24644060824804e-05	0.000867492	0.000705496	PTHLH/BMP4/EFEMP1/WNT9A/BMP6/CTNNB1/BMPR1B/SMAD7/LTBP3/RARG/RFLNA	11	Pre-AMB
GO:0030500	regulation of bone mineralization	0.0186404	82/19160	0.207317	4.35548	6.80724	2.4913861367719e-07	1.52285977610183e-05	1.23848116114793e-05	BMP4/BMP6/SLC8A1/BMP7/BMPR1B/BMPR2/TENT5A/ATP2B1/ANKH/CYR61/PHOSPHO1/ACVR2A/LTBP3/BMPR1A/BCOR/VDR/RFLNA	17	Pre-AMB
GO:0070977	bone maturation	0.00657895	29/19160	0.206897	4.34664	4.03196	0.00211926	0.0244415	0.0198773	XYLT1/EXT1/SEMA4D/PHOSPHO1/PLXNB1/RFLNA	6	Pre-AMB
GO:0061035	regulation of cartilage development	0.0164474	73/19160	0.205479	4.31687	6.34742	1.41979666258696e-06	5.69082432791004e-05	4.62812061367865e-05	PTHLH/BMP4/EFEMP1/WNT9A/BMP6/CTNNB1/BMPR1B/BMPR2/TGFB1/SMAD7/CYR61/LTBP3/SMAD1/RARG/RFLNA	15	Pre-AMB
GO:0003180	aortic valve morphogenesis	0.00877193	39/19160	0.205128	4.30949	4.62503	0.000421524	0.00733542	0.0059656	ROBO2/BMP4/ROBO1/SLIT1/TGFB1/SMAD6/TGFBR2/ROCK2	8	Pre-AMB
GO:0003176	aortic valve development	0.00986842	45/19160	0.2	4.20175	4.8071	0.000227437	0.00448454	0.00364709	ROBO2/BMP4/ROBO1/SLIT1/BMPR2/TGFB1/SMAD6/TGFBR2/ROCK2	9	Pre-AMB
GO:0010463	mesenchymal cell proliferation	0.00986842	45/19160	0.2	4.20175	4.8071	0.000227437	0.00448454	0.00364709	SHH/BMP4/FGFR1/CTNNB1/BMP7/NFIB/SMO/BMPR1A/TGFBR2	9	Pre-AMB
GO:0038179	neurotrophin signaling pathway	0.00877193	40/19160	0.2	4.20175	4.53159	0.000505185	0.00834579	0.0067873	SPRY1/WASF1/RAPGEF1/BCAR1/CD2AP/RAP1A/RAPGEF2/ZDHHC17	8	Pre-AMB
GO:0034505	tooth mineralization	0.00767544	35/19160	0.2	4.20175	4.23836	0.00112905	0.0152095	0.0123692	FAM20A/FGFR1/ITGB6/COL1A1/TGFB1/ANKH/BCOR	7	Pre-AMB
GO:0048333	mesodermal cell differentiation	0.00767544	35/19160	0.2	4.20175	4.23836	0.00112905	0.0152095	0.0123692	BMP4/FGFR1/KDM6B/ITGA3/BMPR1A/DKK1/SMAD1	7	Pre-AMB
GO:0060914	heart formation	0.00767544	35/19160	0.2	4.20175	4.23836	0.00112905	0.0152095	0.0123692	ROBO2/BMP4/ROBO1/CTNNB1/EXT1/BMPR1A/DKK1	7	Pre-AMB
GO:2000027	regulation of animal organ morphogenesis	0.0175439	81/19160	0.197531	4.14988	6.3509	1.11362521827321e-06	4.77686606785613e-05	3.88483478729103e-05	SHH/SP6/ROBO2/BMP4/SPRY1/FGFR1/ROBO1/CTNNB1/BMP7/TGFB1/SMO/BTBD7/BMPR1A/DKK1/LGR4/PRKCB	16	Pre-AMB
GO:0060395	SMAD protein signal transduction	0.0208333	97/19160	0.195876	4.11512	6.87609	1.2868264085049e-07	9.11968280809995e-06	7.41667455580704e-06	BMPER/GLCE/BMP4/TGFB3/LRP1/BMP6/BMP7/BMPR2/TGFB1/SMAD7/TWSG1/SMAD6/PMEPA1/ACVR2A/BMPR1A/TGFBR2/DKK1/SMAD1/RBPMS	19	Pre-AMB
GO:0001656	metanephros development	0.0197368	92/19160	0.195652	4.11041	6.68552	2.79606502455993e-07	1.68147363470875e-05	1.36747549067477e-05	SHH/IRX1/FRAS1/LAMB2/IRX2/ROBO2/PDGFB/BMP4/SPRY1/PTCH1/WNT7B/CTNNB1/BMP7/DLG5/ID3/SMO/IRX3/LGR4	18	Pre-AMB
GO:0045663	positive regulation of myoblast differentiation	0.00986842	46/19160	0.195652	4.11041	4.72169	0.000270958	0.0051356	0.00417657	LMO4/PLCB1/SOX4/KAT5/ZFHX3/BRD7/SMARCA4/ARID1A/SMARCE1	9	Pre-AMB
GO:0060443	mammary gland morphogenesis	0.00986842	46/19160	0.195652	4.11041	4.72169	0.000270958	0.0051356	0.00417657	DDR1/BMP4/EPHA2/PTCH1/TGFB1/SCRIB/CAV1/TGFBR2/VDR	9	Pre-AMB
GO:0040036	regulation of fibroblast growth factor receptor signaling pathway	0.00877193	41/19160	0.195122	4.09927	4.44115	0.000601797	0.00952358	0.00774515	SHISA2/SMOC2/CREB3L1/SPRY1/NPTN/CTNNB1/HHIP/GPC1	8	Pre-AMB
GO:0072210	metanephric nephron development	0.00877193	41/19160	0.195122	4.09927	4.44115	0.000601797	0.00952358	0.00774515	IRX1/LAMB2/IRX2/PDGFB/BMP4/CTNNB1/SMO/LGR4	8	Pre-AMB
GO:0009880	embryonic pattern specification	0.0164474	77/19160	0.194805	4.09262	6.07889	2.88291710921243e-06	0.000106799	8.68553495901479e-05	SHH/CXXC4/LAMA5/NRP2/NRARP/ERBB4/PTCH1/DISP1/CTNNB1/BMP7/EPB41L5/SMAD6/SMAD1/SEMA3F/TASOR	15	Pre-AMB
GO:0010765	positive regulation of sodium ion transport	0.00767544	36/19160	0.194444	4.08504	4.14189	0.00134478	0.0170381	0.0138564	WNK2/AHCYL1/FGF12/ATP1B1/DMD/PKP2/TESC	7	Pre-AMB
GO:0035459	vesicle cargo loading	0.00767544	36/19160	0.194444	4.08504	4.14189	0.00134478	0.0170381	0.0138564	SURF4/SEC23A/SEC31A/SEC24D/SEC24A/AP3M2/MIA3	7	Pre-AMB
GO:0003338	metanephros morphogenesis	0.00657895	31/19160	0.193548	4.06621	3.81956	0.00302942	0.0325579	0.026478	FRAS1/BMP4/WNT7B/CTNNB1/SMO/LGR4	6	Pre-AMB
GO:0021602	cranial nerve morphogenesis	0.00657895	31/19160	0.193548	4.06621	3.81956	0.00302942	0.0325579	0.026478	NRP2/PLXNA4/PLXNA1/EPHB2/NCAM2/SEMA3F	6	Pre-AMB
GO:0040018	positive regulation of multicellular organism growth	0.00657895	31/19160	0.193548	4.06621	3.81956	0.00302942	0.0325579	0.026478	CHD7/GPAM/ATP8A2/SMO/PPIB/IGF2	6	Pre-AMB
GO:1905145	cellular response to acetylcholine	0.00986842	47/19160	0.191489	4.02296	4.63866	0.000321152	0.00590468	0.00480204	CHRM4/ACHE/PLCB1/AGRN/ITPR1/GNA11/ROCK2/PRKCB/ATP2B4	9	Pre-AMB
GO:0044319	wound healing, spreading of cells	0.00877193	42/19160	0.190476	4.00167	4.35354	0.000712791	0.0108247	0.00880328	DDR1/ARHGAP24/FERMT1/AJUBA/ITGB5/CYR61/PHLDB2/MTOR	8	Pre-AMB
GO:0090505	epiboly involved in wound healing	0.00877193	42/19160	0.190476	4.00167	4.35354	0.000712791	0.0108247	0.00880328	DDR1/ARHGAP24/FERMT1/AJUBA/ITGB5/CYR61/PHLDB2/MTOR	8	Pre-AMB
GO:0003279	cardiac septum development	0.0230263	111/19160	0.189189	3.97463	7.02643	5.34084185105838e-08	4.28142895929106e-06	3.48191553292469e-06	FGFRL1/NRP2/ROBO2/BMP4/ROBO1/SLIT1/CHD7/BMP7/PTK7/BMPR2/LUZP1/SMAD7/CYR61/SMAD6/SMO/SOX4/BMPR1A/TGFBR2/TRIP11/PARVA/NPRL3	21	Pre-AMB
GO:1903053	regulation of extracellular matrix organization	0.0153509	74/19160	0.189189	3.97463	5.7315	8.78475771182784e-06	0.000278945	0.000226855	LAMB2/DDR1/LRP1/LAMC1/AEBP1/PHLDB1/PRDM5/TGFB1/DAG1/ANGPTL7/PHLDB2/FAN1/ZNF469/RIC1	14	Pre-AMB
GO:0010453	regulation of cell fate commitment	0.00986842	48/19160	0.1875	3.93914	4.5579	0.000378785	0.00676008	0.0054977	BMP4/FGFR1/GATAD2B/BMPR1A/DKK1/CHD4/CHD3/MTA1/MTA3	9	Pre-AMB
GO:0060603	mammary gland duct morphogenesis	0.00657895	32/19160	0.1875	3.93914	3.71995	0.00358084	0.0366821	0.0298321	DDR1/EPHA2/PTCH1/TGFB1/SCRIB/VDR	6	Pre-AMB
GO:0045746	negative regulation of Notch signaling pathway	0.00877193	43/19160	0.186047	3.90861	4.2686	0.000839686	0.0122204	0.00993839	NRARP/HERC2/TCIM/CBFA2T2/BMP7/FBXW7/LFNG/ARRDC1	8	Pre-AMB
GO:0090504	epiboly	0.00877193	43/19160	0.186047	3.90861	4.2686	0.000839686	0.0122204	0.00993839	DDR1/ARHGAP24/FERMT1/AJUBA/ITGB5/CYR61/PHLDB2/MTOR	8	Pre-AMB
GO:0046847	filopodium assembly	0.0142544	70/19160	0.185714	3.90163	5.43706	2.25311483132795e-05	0.000644312	0.000523993	TENM1/PLPPR5/PPP1R16B/TGFB3/FMNL3/AGRN/EPHB2/PPP1R9B/NLGN1/FAN1/CD2AP/FGD6/RHOQ	13	Pre-AMB
GO:0198738	GO:0198738	0.0109649	54/19160	0.185185	3.89051	4.75514	0.000201757	0.00412799	0.00335713	WNT9A/VANGL2/WNT7B/CTNNB1/LEF1/SMO/TCF7L2/BCL9/FZD6/TCF7L1	10	Pre-AMB
GO:0060021	roof of mouth development	0.0186404	92/19160	0.184783	3.88206	6.19469	1.38495473056557e-06	5.59704845658316e-05	4.55185643503847e-05	SHH/DLX5/FRAS1/BNC2/TGFB3/CHD7/LEF1/TSHZ1/ITGB6/EPHB2/BMPR1A/BCOR/TGFBR2/PYGO2/EPHB3/NPRL3/TBC1D32	17	Pre-AMB
GO:0051965	positive regulation of synapse assembly	0.0131579	65/19160	0.184615	3.87854	5.19692	4.92071105381644e-05	0.00124032	0.00100871	IL1RAPL1/EFNA5/NLGN3/TPBG/AGRN/SEMA4D/EPHB2/DLG5/SLITRK6/NLGN1/CLSTN1/EPHB3	12	Pre-AMB
GO:0070167	regulation of biomineral tissue development	0.0208333	103/19160	0.184466	3.8754	6.54134	3.45548077227674e-07	1.92014783823105e-05	1.56157970785425e-05	BMP4/BMP6/SLC8A1/BMP7/BMPR1B/BMPR2/TENT5A/TGFB1/ATP2B1/ANKH/CYR61/PHOSPHO1/ACVR2A/LTBP3/BMPR1A/BCOR/ROCK2/VDR/RFLNA	19	Pre-AMB
GO:0030278	regulation of ossification	0.0252193	125/19160	0.184	3.86561	7.18576	2.16495490579167e-08	2.20554781027527e-06	1.79368413028091e-06	BMP4/BMP6/SLC8A1/BMP7/BMPR1B/BMPR2/TENT5A/TGFB1/ATP2B1/SMAD7/ANKH/CYR61/SMAD6/PHOSPHO1/ACVR2A/LTBP3/BMPR1A/BCOR/TACR1/DKK1/PBX1/VDR/RFLNA	23	Pre-AMB
GO:1905314	semi-lunar valve development	0.00986842	49/19160	0.183673	3.85875	4.47929	0.000444677	0.00757656	0.00616171	ROBO2/BMP4/ROBO1/SLIT1/BMPR2/TGFB1/SMAD6/TGFBR2/ROCK2	9	Pre-AMB
GO:0072028	nephron morphogenesis	0.0164474	82/19160	0.182927	3.84307	5.76772	6.52223074408619e-06	0.000216964	0.000176448	SHH/IRX1/LAMA5/IRX2/BMP4/NPNT/ERBB4/PTCH1/CTNNB1/BMP7/TGFB1/SMO/IRX3/PBX1/LGR4	15	Pre-AMB
GO:0002088	lens development in camera-type eye	0.0186404	93/19160	0.182796	3.84031	6.13822	1.6205984840437e-06	6.33978126957896e-05	5.15589142965651e-05	BMP4/CDKN1B/SPRY1/SPRED1/BCAR3/EPHA2/WNT7B/CDON/CTNNB1/TGFB1/SLITRK6/FAT1/TGFBR2/PYGO2/ABI2/TBC1D32/SPRED2	17	Pre-AMB
GO:0060993	kidney morphogenesis	0.0197368	99/19160	0.181818	3.81978	6.28834	8.7433259795512e-07	4.07189181333385e-05	3.3115073233829e-05	SHH/IRX1/FRAS1/LAMA5/IRX2/BMP4/NPNT/ERBB4/PTCH1/WNT7B/CTNNB1/BMP7/TGFB1/SMO/SOX4/IRX3/PBX1/LGR4	18	Pre-AMB
GO:0045669	positive regulation of osteoblast differentiation	0.0153509	77/19160	0.181818	3.81978	5.54259	1.41713783415402e-05	0.000430423	0.000350046	SCUBE3/BMP4/NPNT/BMP6/WNT7B/CTNNB1/BMP7/BMPR1B/BMPR2/TENT5A/CYR61/ACVR2A/BMPR1A/SMAD1	14	Pre-AMB
GO:0001885	endothelial cell development	0.0131579	66/19160	0.181818	3.81978	5.12997	5.75696644892877e-05	0.00140758	0.00114473	COL27A1/TNMD/MET/PPP1R16B/PLCB1/RAPGEF1/COL18A1/MAGI1/ROCK2/RAP1A/RAPGEF2/PLOD3	12	Pre-AMB
GO:0060563	neuroepithelial cell differentiation	0.00877193	44/19160	0.181818	3.81978	4.18619	0.000984088	0.0138281	0.0112459	BMP4/CTNNB1/LEF1/DLG5/TGFB1/DLX3/SOX4/RPTOR	8	Pre-AMB
GO:0048799	animal organ maturation	0.00657895	33/19160	0.181818	3.81978	3.6243	0.00420342	0.0412856	0.0335759	XYLT1/EXT1/SEMA4D/PHOSPHO1/PLXNB1/RFLNA	6	Pre-AMB
GO:0060351	cartilage development involved in endochondral bone morphogenesis	0.00657895	33/19160	0.181818	3.81978	3.6243	0.00420342	0.0412856	0.0335759	COL27A1/EXT1/COL1A1/TGFBR2/TRIP11/RARG	6	Pre-AMB
GO:0060795	cell fate commitment involved in formation of primary germ layer	0.00657895	33/19160	0.181818	3.81978	3.6243	0.00420342	0.0412856	0.0335759	BMP4/FGFR1/CTNNB1/BMPR1A/DKK1/SMAD1	6	Pre-AMB
GO:0099560	synaptic membrane adhesion	0.00657895	33/19160	0.181818	3.81978	3.6243	0.00420342	0.0412856	0.0335759	PCDH17/LRFN5/IL1RAPL1/EFNA5/ITGA3/PTPRF	6	Pre-AMB
GO:0022612	gland morphogenesis	0.0252193	127/19160	0.181102	3.80474	7.08952	2.95392599611754e-08	2.6461487964259e-06	2.15200735182371e-06	SHH/EDAR/LAMA5/DDR1/BMP4/TGFB3/FGFR1/PLXNA1/EPHA2/PTCH1/BMP7/TGFB1/TWSG1/SCRIB/DAG1/NFIB/BTBD7/FBXW7/CAV1/TGFBR2/VDR/TNFAIP3/RARG	23	Pre-AMB
GO:0001657	ureteric bud development	0.0197368	100/19160	0.18	3.78158	6.23456	1.01948595047068e-06	4.53207845254691e-05	3.68575877596001e-05	SHH/LAMA5/ROBO2/BMPER/BMP4/NPNT/SPRY1/FGFR1/PTCH1/CTNNB1/BMP7/TGFB1/SMAD7/SMAD6/SMO/PBX1/SMAD1/LGR4	18	Pre-AMB
GO:0051489	regulation of filopodium assembly	0.00986842	50/19160	0.18	3.78158	4.40273	0.000519706	0.00849424	0.00690803	TENM1/PLPPR5/PPP1R16B/TGFB3/AGRN/EPHB2/NLGN1/FAN1/RHOQ	9	Pre-AMB
GO:1905144	response to acetylcholine	0.00986842	50/19160	0.18	3.78158	4.40273	0.000519706	0.00849424	0.00690803	CHRM4/ACHE/PLCB1/AGRN/ITPR1/GNA11/ROCK2/PRKCB/ATP2B4	9	Pre-AMB
GO:0060323	head morphogenesis	0.00767544	39/19160	0.179487	3.77081	3.87221	0.00218912	0.0250698	0.0203882	DLX5/TGFB3/CRISPLD1/LEF1/COL1A1/TGFB1/DKK1	7	Pre-AMB
GO:0097485	neuron projection guidance	0.0471491	240/19160	0.179167	3.76407	9.6332	4.48225327894566e-14	5.47955463351107e-11	4.45630339154124e-11	SHH/DLX5/ALCAM/CDH4/LAMB2/SEMA5A/SEMA3E/UNC5B/NRP2/ROBO2/LGR6/EFNA5/PTPRM/PLXNA4/SEMA6A/VANGL2/CHL1/PLXNA1/ROBO1/NPTN/PTCH1/WNT7B/PLEKHG4/SEMA5B/EXT1/SLIT1/SEMA4D/BMP7/BMPR1B/PTK7/EPHB2/BMPR2/NEO1/DAG1/NFIB/PLEKHG4B/SMO/SEMA6D/EPHB3/SEMA3F/RYK/MYCBP2/PALLD	43	Pre-AMB
GO:0072163	mesonephric epithelium development	0.0197368	101/19160	0.178218	3.74414	6.18148	1.18616667979707e-06	4.95756843094673e-05	4.03179281715999e-05	SHH/LAMA5/ROBO2/BMPER/BMP4/NPNT/SPRY1/FGFR1/PTCH1/CTNNB1/BMP7/TGFB1/SMAD7/SMAD6/SMO/PBX1/SMAD1/LGR4	18	Pre-AMB
GO:0072164	mesonephric tubule development	0.0197368	101/19160	0.178218	3.74414	6.18148	1.18616667979707e-06	4.95756843094673e-05	4.03179281715999e-05	SHH/LAMA5/ROBO2/BMPER/BMP4/NPNT/SPRY1/FGFR1/PTCH1/CTNNB1/BMP7/TGFB1/SMAD7/SMAD6/SMO/PBX1/SMAD1/LGR4	18	Pre-AMB
GO:0060428	lung epithelium development	0.00877193	45/19160	0.177778	3.73489	4.10616	0.00114769	0.0154159	0.0125372	SHH/TP73/BMP4/WNT7B/CTNNB1/ERRFI1/NFIB/THRA	8	Pre-AMB
GO:0042476	odontogenesis	0.0263158	136/19160	0.176471	3.70743	7.08357	2.50687269355246e-08	2.50175662683093e-06	2.03457895515386e-06	SHH/EDAR/SP6/LAMA5/BMP4/TGFB3/FAM20A/FGFR1/CTNNB1/LEF1/BMP7/COL1A2/ITGB6/COL1A1/TGFB1/ID3/ANKH/DLX3/SMO/ACVR2A/PITX2/BMPR1A/BCOR/PRKCB	24	Pre-AMB
GO:0030517	negative regulation of axon extension	0.00657895	34/19160	0.176471	3.70743	3.53233	0.00490242	0.0453173	0.0368548	RTN4R/SEMA5A/BCL11A/SEMA6D/SEMA3F/RYK	6	Pre-AMB
GO:0090162	establishment of epithelial cell polarity	0.00657895	34/19160	0.176471	3.70743	3.53233	0.00490242	0.0453173	0.0368548	SHH/FERMT1/FRMD4A/PTK7/FAT1/MYO18A	6	Pre-AMB
GO:0007411	axon guidance	0.0460526	239/19160	0.175732	3.69192	9.36192	1.75804915642035e-13	1.71937207497911e-10	1.39829678167497e-10	SHH/DLX5/ALCAM/CDH4/LAMB2/SEMA5A/SEMA3E/UNC5B/NRP2/ROBO2/LGR6/EFNA5/PTPRM/PLXNA4/SEMA6A/VANGL2/CHL1/ROBO1/NPTN/PTCH1/WNT7B/PLEKHG4/SEMA5B/EXT1/SLIT1/SEMA4D/BMP7/BMPR1B/PTK7/EPHB2/BMPR2/NEO1/DAG1/NFIB/PLEKHG4B/SMO/SEMA6D/EPHB3/SEMA3F/RYK/MYCBP2/PALLD	42	Pre-AMB
GO:0035315	hair cell differentiation	0.0109649	57/19160	0.175439	3.68575	4.53971	0.000320017	0.00590468	0.00480204	BMP4/FGFR1/TMEM132E/CTNNB1/SCRIB/DLX3/SLITRK6/PITX2/MYO6/TRIOBP	10	Pre-AMB
GO:0010717	regulation of epithelial to mesenchymal transition	0.0241228	126/19160	0.174603	3.6682	6.71761	1.15743879102269e-07	8.54106533163111e-06	6.94610802344255e-06	BAMBI/BMP4/IL17RD/SPRY1/TGFB3/PRMT9/SPRED1/TIAM1/CTNNB1/LEF1/BMP7/PHLDB1/COL1A1/KDM1A/TGFB1/SMAD7/DAG1/TCF7L2/PHLDB2/TGFBR2/SPRED2/MTOR	22	Pre-AMB
GO:0061180	mammary gland epithelium development	0.0131579	69/19160	0.173913	3.6537	4.93672	9.04244912594245e-05	0.00206624	0.00168039	DDR1/ROBO1/EPHA2/ERBB4/PTCH1/WNT7B/TGFB1/SCRIB/SMO/PYGO2/BRCA2/VDR	12	Pre-AMB
GO:0003197	endocardial cushion development	0.00986842	52/19160	0.173077	3.63613	4.25537	0.000700965	0.0107452	0.00873865	ROBO2/BMP4/ROBO1/BMP7/BMPR2/BMPR1A/TGFBR2/DKK1/APC	9	Pre-AMB
GO:0051963	regulation of synapse assembly	0.0317982	168/19160	0.172619	3.62651	7.64408	1.52655666331322e-09	2.76476373466727e-07	2.2484721536052e-07	RTN4R/LZTS1/LRFN5/IL1RAPL2/ROBO2/IL1RAPL1/ASIC1/EFNA5/NEGR1/ARHGAP12/NLGN3/TPBG/FGFR1/AGRN/CTNNB1/SEMA4D/EPHB2/DLG5/ELMO1/PPP1R9B/SLITRK6/NLGN1/DKK1/CLSTN1/CHD4/DOCK1/EPHB3/LIN7B/MYCBP2	29	Pre-AMB
GO:0061005	cell differentiation involved in kidney development	0.0109649	58/19160	0.172414	3.6222	4.47113	0.000370431	0.00663519	0.00539613	SHH/LAMB2/MTSS1/PDGFB/PTCH1/CTNNB1/EXT1/SMO/GLIS2/CD2AP	10	Pre-AMB
GO:0002011	morphogenesis of an epithelial sheet	0.0120614	64/19160	0.171875	3.61088	4.67716	0.000196443	0.00403616	0.00328245	DDR1/ARHGAP12/ARHGAP24/FERMT1/AJUBA/BMP7/ITGB5/DAG1/CYR61/PHLDB2/MTOR	11	Pre-AMB
GO:0048762	mesenchymal cell differentiation	0.0515351	274/19160	0.171533	3.60369	9.70446	1.61170199874558e-14	2.6270742579553e-11	2.13649478991608e-11	SHH/SP6/SEMA5A/SEMA3E/LAMA5/CYP26C1/NRP2/BAMBI/BMP4/IL17RD/SPRY1/TGFB3/SEMA6A/PRMT9/SPRED1/FGFR1/ERBB4/SEMA5B/TIAM1/CTNNB1/EXT1/SEMA4D/LEF1/BMP7/PHLDB1/COL1A1/EPB41L5/KDM1A/DLG5/TGFB1/SMAD7/DAG1/SMO/TCF7L2/PITX2/PHLDB2/BMPR1A/TGFBR2/SEMA6D/ROCK2/SEMA3F/FAM172A/SPRED2/TASOR/MTOR/FBXL17/NRG1	47	Pre-AMB
GO:0001823	mesonephros development	0.0197368	105/19160	0.171429	3.6015	5.97573	2.12913231247864e-06	8.19799764411068e-05	6.66710474641054e-05	SHH/LAMA5/ROBO2/BMPER/BMP4/NPNT/SPRY1/FGFR1/PTCH1/CTNNB1/BMP7/TGFB1/SMAD7/SMAD6/SMO/PBX1/SMAD1/LGR4	18	Pre-AMB
GO:0048645	animal organ formation	0.0131579	70/19160	0.171429	3.6015	4.87469	0.000104471	0.00233272	0.00189711	SHH/ROBO2/BMP4/SPRY1/FGFR1/ROBO1/CTNNB1/EXT1/BMP7/BMPR1A/TGFBR2/DKK1	12	Pre-AMB
GO:0001707	mesoderm formation	0.0142544	76/19160	0.171053	3.59361	5.06468	5.56883502314953e-05	0.00136842	0.00111288	BMP4/FGFR1/EPHA2/LEF1/BMP7/EPB41L5/BMPR2/TWSG1/KDM6B/ITGA3/BMPR1A/DKK1/SMAD1	13	Pre-AMB
GO:0061333	renal tubule morphogenesis	0.0153509	82/19160	0.170732	3.58686	5.24796	2.97413825987225e-05	0.00080351	0.000653463	SHH/IRX1/LAMA5/IRX2/MTSS1/BMP4/NPNT/PTCH1/CTNNB1/TGFB1/SMO/IRX3/PBX1/LGR4	14	Pre-AMB
GO:0030279	negative regulation of ossification	0.00767544	41/19160	0.170732	3.58686	3.70688	0.00294666	0.0318787	0.0259257	TGFB1/SMAD7/SMAD6/LTBP3/BCOR/DKK1/RFLNA	7	Pre-AMB
GO:0071542	dopaminergic neuron differentiation	0.00767544	41/19160	0.170732	3.58686	3.70688	0.00294666	0.0318787	0.0259257	SHH/TIAM1/CTNNB1/NCAM2/SMO/DKK1/RYK	7	Pre-AMB
GO:0003206	cardiac chamber morphogenesis	0.0241228	129/19160	0.170543	3.58289	6.58031	1.7795699155198e-07	1.20862456762386e-05	9.82926190180379e-06	COL11A1/ADGRG6/FGFRL1/NRP2/ROBO2/BMP4/ROBO1/SLIT1/CHD7/BMP7/BMPR2/TGFB1/SMAD7/CYR61/SMAD6/SMO/SOX4/PKP2/BMPR1A/TGFBR2/PARVA/NRG1	22	Pre-AMB
GO:0050770	regulation of axonogenesis	0.0274123	147/19160	0.170068	3.57292	7.00061	2.77597240966819e-08	2.61048174678413e-06	2.12300076188794e-06	CDH4/RTN4R/SEMA5A/SYNGAP1/ROBO2/EFNA5/PLXNA4/TIAM2/PLXNA1/ROBO1/MAP3K13/PLXNB3/TIAM1/SEMA4D/EPHB2/BMPR2/BCL11A/PLXNB1/GOLGA4/SEMA6D/EPHB3/PLXNA2/SEMA3F/RYK/MACF1	25	Pre-AMB
GO:0060349	bone morphogenesis	0.0186404	100/19160	0.17	3.57149	5.76368	4.56913366104165e-06	0.000158461	0.00012887	DLX5/COL27A1/BMP4/TGFB3/BMP6/EXT1/BMPR1B/COL1A1/BMPR2/TGFB1/FOXN3/PHOSPHO1/COL13A1/LTBP3/TGFBR2/TRIP11/RARG	17	Pre-AMB
GO:0072073	kidney epithelium development	0.0285088	153/19160	0.169935	3.57012	7.1354	1.49474929775694e-08	1.62429423689588e-06	1.32097376536274e-06	SHH/IRX1/LAMB2/LAMA5/IRX2/MTSS1/ROBO2/BMPER/BMP4/NPNT/SPRY1/FGFR1/PTCH1/WNT7B/CTNNB1/EXT1/BMP7/TGFB1/SMAD7/SMAD6/SMO/IRX3/PBX1/SMAD1/CD2AP/LGR4	26	Pre-AMB
GO:0060324	face development	0.00986842	53/19160	0.169811	3.56753	4.1844	0.00080924	0.0120279	0.00978182	DLX5/TGFB3/CRISPLD1/CHD7/LEF1/COL1A1/TGFB1/DKK1/RARG	9	Pre-AMB
GO:0021545	cranial nerve development	0.0120614	65/19160	0.169231	3.55533	4.61339	0.000226436	0.00448454	0.00364709	NRP2/PLXNA4/NAV2/PLXNA1/CTNNB1/EXT1/CHD7/EPHB2/SLITRK6/NCAM2/SEMA3F	11	Pre-AMB
GO:0030166	proteoglycan biosynthetic process	0.0120614	65/19160	0.169231	3.55533	4.61339	0.000226436	0.00448454	0.00364709	XYLT1/DSEL/PXYLP1/GLCE/CTNNB1/EXT1/BMPR1B/BMPR2/TCF7L2/CHST11/NDST2	11	Pre-AMB
GO:0048332	mesoderm morphogenesis	0.0142544	78/19160	0.166667	3.50146	4.94886	7.36408766694007e-05	0.00173963	0.00141477	BMP4/FGFR1/EPHA2/LEF1/BMP7/EPB41L5/BMPR2/TWSG1/KDM6B/ITGA3/BMPR1A/DKK1/SMAD1	13	Pre-AMB
GO:0072078	nephron tubule morphogenesis	0.0142544	78/19160	0.166667	3.50146	4.94886	7.36408766694007e-05	0.00173963	0.00141477	SHH/IRX1/LAMA5/IRX2/BMP4/NPNT/PTCH1/CTNNB1/TGFB1/SMO/IRX3/PBX1/LGR4	13	Pre-AMB
GO:0099172	presynapse organization	0.0109649	60/19160	0.166667	3.50146	4.33839	0.000491207	0.00822604	0.00668991	PCDH17/LRFN5/IL1RAPL2/IL1RAPL1/CACNA2D3/NLGN3/SLITRK6/NLGN1/DKK1/CHD4	10	Pre-AMB
GO:0000578	embryonic axis specification	0.00767544	42/19160	0.166667	3.50146	3.62805	0.00339343	0.0356604	0.0290012	CXXC4/NRARP/PTCH1/CTNNB1/EPB41L5/SMAD6/TASOR	7	Pre-AMB
GO:1902742	apoptotic process involved in development	0.00767544	42/19160	0.166667	3.50146	3.62805	0.00339343	0.0356604	0.0290012	ROBO2/SLIT1/LEF1/BMP7/SCRIB/CYR61/VDR	7	Pre-AMB
GO:0060348	bone development	0.0394737	217/19160	0.165899	3.48533	8.23124	5.28009093795757e-11	1.61372779291328e-08	1.31238049760551e-08	DLX5/COL27A1/XYLT1/BNC2/BMP4/PDGFC/TGFB3/BMP6/P3H1/BGN/EXT1/SEMA4D/BMPR1B/ITGB6/COL1A1/BMPR2/TGFB1/SH3PXD2B/FOXN3/SLC10A7/MAP2K6/PHOSPHO1/COL13A1/FBXW7/PLXNB1/PPIB/PITX2/LTBP3/TGFBR2/SMAD1/DYM/TRIP11/SLC38A10/RARG/AKAP13/RFLNA	36	Pre-AMB
GO:0090100	positive regulation of transmembrane receptor protein serine/threonine kinase signaling pathway	0.0197368	109/19160	0.165138	3.46934	5.77978	3.7046274179157e-06	0.000132231	0.000107538	SCUBE3/BMPER/GLCE/BMP4/NPNT/TGFB3/FERMT1/BMP6/BMP7/BMPR2/NEO1/TGFB1/TWSG1/CYR61/ACVR2A/BMPR1A/TGFBR2/TSC22D1	18	Pre-AMB
GO:0003231	cardiac ventricle development	0.0230263	128/19160	0.164062	3.44675	6.2091	6.56889231016106e-07	3.31153437079253e-05	2.69313891999875e-05	COL11A1/FGFRL1/ROBO2/BMP4/ROBO1/SLIT1/CHD7/PTK7/BMPR2/LUZP1/TGFB1/SMAD7/CYR61/SMAD6/SOX4/PKP2/BMPR1A/TGFBR2/TRIP11/NPRL3/NRG1	21	Pre-AMB
GO:0001658	branching involved in ureteric bud morphogenesis	0.0109649	61/19160	0.163934	3.44406	4.27413	0.000562857	0.00908373	0.00738744	SHH/LAMA5/BMP4/NPNT/PTCH1/CTNNB1/TGFB1/SMO/PBX1/LGR4	10	Pre-AMB
GO:0060560	developmental growth involved in morphogenesis	0.0427632	238/19160	0.163866	3.44261	8.47688	1.22600741892425e-11	4.28226877038542e-09	3.48259851781641e-09	SHH/ALCAM/CDH4/CPNE5/LAMB2/RTN4R/SEMA5A/NRP2/DDR1/EFNA5/PLXNA4/BMP4/SPRY1/NLGN3/PLXNA1/MAP3K13/SPAG9/WASF1/WNT7B/SEMA5B/TIAM1/CTNNB1/EXT1/SLIT1/SEMA4D/PTK7/EPB41L5/BMPR2/TGFB1/BCL11A/TGFBR2/GOLGA4/SEMA6D/CD2AP/SEMA3F/RYK/RARG/PRKG1/MACF1	39	Pre-AMB
GO:0048675	axon extension	0.0197368	110/19160	0.163636	3.4378	5.73222	4.23541850017281e-06	0.000147937	0.000120311	ALCAM/CDH4/LAMB2/RTN4R/SEMA5A/NRP2/PLXNA4/NLGN3/MAP3K13/SEMA5B/SLIT1/BMPR2/BCL11A/GOLGA4/SEMA6D/SEMA3F/RYK/MACF1	18	Pre-AMB
GO:0016202	regulation of striated muscle tissue development	0.00767544	43/19160	0.162791	3.42003	3.55158	0.00388999	0.0390597	0.0317657	SHH/BMP4/CDON/CTNNB1/LEF1/TGFB1/IGF2	7	Pre-AMB
GO:0051216	cartilage development	0.0372807	209/19160	0.162679	3.41769	7.8566	3.11138968495437e-10	6.33945648309452e-08	5.15562729375333e-08	COL11A1/COL27A1/PTHLH/BMP4/CREB3L2/SLC26A2/EFEMP1/WNT9A/BMP6/FGFR1/BGN/WNT7B/CTNNB1/EXT1/BMP7/BMPR1B/COL1A1/BMPR2/ERRFI1/TGFB1/SMAD7/TWSG1/CYR61/NFIB/CHST11/LTBP3/PITX1/BMPR1A/TGFBR2/SMAD1/TRIP11/RARG/THRA/RFLNA	34	Pre-AMB
GO:0072088	nephron epithelium morphogenesis	0.0142544	80/19160	0.1625	3.41393	4.83677	9.64056960961554e-05	0.00218214	0.00177465	SHH/IRX1/LAMA5/IRX2/BMP4/NPNT/PTCH1/CTNNB1/TGFB1/SMO/IRX3/PBX1/LGR4	13	Pre-AMB
GO:0060485	mesenchyme development	0.060307	341/19160	0.16129	3.38851	9.94907	1.42133591994125e-15	3.47516632425636e-12	2.82621426607265e-12	SHH/SP6/SEMA5A/SEMA3E/LAMA5/CYP26C1/NRP2/ROBO2/BNC2/BAMBI/BMP4/IL17RD/SPRY1/TGFB3/SEMA6A/PRMT9/SPRED1/FGFR1/ROBO1/ERBB4/SEMA5B/TIAM1/CTNNB1/EXT1/SEMA4D/LEF1/BMP7/PHLDB1/COL1A1/PTK7/EPB41L5/KDM1A/DLG5/BMPR2/TGFB1/SMAD7/DAG1/SMO/SOX4/TCF7L2/PITX2/PHLDB2/BMPR1A/TGFBR2/DKK1/SEMA6D/ROCK2/SEMA3F/FAM172A/APC/SPRED2/TASOR/MTOR/FBXL17/NRG1	55	Pre-AMB
GO:0008360	regulation of cell shape	0.0252193	143/19160	0.160839	3.37903	6.38372	2.8196490397979e-07	1.68147363470875e-05	1.36747549067477e-05	SEMA3E/BAMBI/PLXNA4/STRIP2/SH3KBP1/FMNL3/PLXNA1/LIMD1/PLXNB3/SEMA4D/SHROOM3/MYH9/DAG1/ATP10A/PLXNB1/SCYL1/FAM171A1/PRPF40A/PLXNA2/PARVA/FGD6/RHOQ/PALM3	23	Pre-AMB
GO:0006023	aminoglycan biosynthetic process	0.0131579	75/19160	0.16	3.3614	4.58069	0.000206274	0.00416809	0.00338974	XYLT1/PDGFB/DSEL/PXYLP1/GLCE/ST3GAL4/EXT1/TGFB1/SLC10A7/CHST11/B4GALT5/NDST2	12	Pre-AMB
GO:0099054	presynapse assembly	0.00877193	50/19160	0.16	3.3614	3.73767	0.00231864	0.0262457	0.0213446	PCDH17/LRFN5/IL1RAPL2/IL1RAPL1/NLGN3/SLITRK6/NLGN1/DKK1	8	Pre-AMB
GO:0042475	odontogenesis of dentin-containing tooth	0.0164474	94/19160	0.159574	3.35246	5.11132	3.57186586302039e-05	0.000939055	0.000763696	SHH/EDAR/LAMA5/BMP4/FAM20A/CTNNB1/LEF1/BMP7/ITGB6/TGFB1/DLX3/SMO/ACVR2A/BMPR1A/PRKCB	15	Pre-AMB
GO:0032570	response to progesterone	0.00767544	44/19160	0.159091	3.3423	3.47734	0.00443976	0.0424862	0.0345523	TGFB3/GRIP1/ERRFI1/TGFB1/NCOA2/CAV1/TACR1/IGF1R	7	Pre-AMB
GO:0150052	regulation of postsynapse assembly	0.00767544	44/19160	0.159091	3.3423	3.47734	0.00443976	0.0424862	0.0345523	RTN4R/LZTS1/ASIC1/ARHGAP12/ELMO1/PPP1R9B/DOCK1	7	Pre-AMB
GO:0007416	synapse assembly	0.0471491	271/19160	0.158672	3.3335	8.64895	3.2836706749838e-12	2.00714370008385e-09	1.63232997501168e-09	PCDH17/RTN4R/SPOCK2/LZTS1/LRFN5/SDK1/IL1RAPL2/ROBO2/IL1RAPL1/ASIC1/EFNA5/PLXNA4/NEGR1/ACHE/ARHGAP12/NLGN3/TPBG/FGFR1/PLXNA1/AGRN/ERBB4/NPTN/PLXNB3/CTNNB1/SEMA4D/EPHB2/SPTBN2/DLG5/ELMO1/PPP1R9B/SLITRK6/KIRREL3/PLXNB1/NLGN1/DKK1/CLSTN1/CHD4/DOCK1/EPHB3/PLXNA2/LIN7B/RYK/MYCBP2	43	Pre-AMB
GO:0045661	regulation of myoblast differentiation	0.0131579	76/19160	0.157895	3.31717	4.52488	0.000234508	0.00456542	0.00371287	BMP4/LMO4/PLCB1/TGFB1/ID3/SOX4/KAT5/ZFHX3/BRD7/SMARCA4/ARID1A/SMARCE1	12	Pre-AMB
GO:0035088	establishment or maintenance of apical/basal cell polarity	0.00986842	57/19160	0.157895	3.31717	3.91671	0.00138652	0.0174147	0.0141627	PARD3B/PTK7/DLG5/SCRIB/FAT1/LLGL1/FAN1/DLG2/LIN7B	9	Pre-AMB
GO:0061245	establishment or maintenance of bipolar cell polarity	0.00986842	57/19160	0.157895	3.31717	3.91671	0.00138652	0.0174147	0.0141627	PARD3B/PTK7/DLG5/SCRIB/FAT1/LLGL1/FAN1/DLG2/LIN7B	9	Pre-AMB
GO:0003205	cardiac chamber development	0.0296053	172/19160	0.156977	3.29789	6.76752	4.48626912810372e-08	3.7182806841402e-06	3.0239294854551e-06	COL11A1/ADGRG6/FGFRL1/NRP2/ROBO2/BMP4/ROBO1/SLIT1/CHD7/BMP7/PTK7/BMPR2/LUZP1/TGFB1/SMAD7/CYR61/SMAD6/SMO/SOX4/PKP2/BMPR1A/TGFBR2/TRIP11/IGF1R/PARVA/NPRL3/NRG1	27	Pre-AMB
GO:0048013	ephrin receptor signaling pathway	0.00877193	51/19160	0.156863	3.29549	3.6696	0.00263749	0.0289178	0.0235177	EFNA5/EPHB4/ANKS1B/ANKS1A/EPHA2/TIAM1/EPHB2/EPHB3	8	Pre-AMB
GO:0030282	bone mineralization	0.0219298	128/19160	0.15625	3.28262	5.79259	2.6438495159678e-06	9.94494164083271e-05	8.08782467313874e-05	PTHLH/BMP4/BMP6/SLC8A1/BMP7/BMPR1B/COL1A2/BMPR2/TENT5A/ATP2B1/ANKH/CYR61/PHOSPHO1/ACVR2A/LTBP3/BMPR1A/BCOR/LGR4/VDR/RFLNA	20	Pre-AMB
GO:0090114	COPII-coated vesicle budding	0.00767544	45/19160	0.155556	3.26803	3.40521	0.00504619	0.0464706	0.0377927	SURF4/SEC23A/SEC31A/SEC24D/SEC24A/MIA3/TFG	7	Pre-AMB
GO:1901861	regulation of muscle tissue development	0.00767544	45/19160	0.155556	3.26803	3.40521	0.00504619	0.0464706	0.0377927	SHH/BMP4/CDON/CTNNB1/LEF1/TGFB1/IGF2	7	Pre-AMB
GO:0034332	adherens junction organization	0.00986842	58/19160	0.155172	3.25998	3.8535	0.00157314	0.0191837	0.0156014	CDH4/MTSS1/BMP6/PLEKHA7/CTNNB1/DLG5/SMAD7/NUMB/ABI2	9	Pre-AMB
GO:0006024	glycosaminoglycan biosynthetic process	0.0120614	71/19160	0.15493	3.25488	4.25537	0.000499705	0.00828325	0.00673644	XYLT1/PDGFB/DSEL/PXYLP1/GLCE/ST3GAL4/EXT1/TGFB1/SLC10A7/CHST11/NDST2	11	Pre-AMB
GO:0035567	non-canonical Wnt signaling pathway	0.0120614	71/19160	0.15493	3.25488	4.25537	0.000499705	0.00828325	0.00673644	CELSR2/VANGL2/WNT7B/TIAM1/ARHGEF19/ZNRF3/CCDC88C/SMO/DKK1/RYK/FZD6	11	Pre-AMB
GO:0030326	embryonic limb morphogenesis	0.0208333	123/19160	0.154472	3.24526	5.58465	5.55339898547614e-06	0.000189903	0.00015444	SHH/DLX5/FREM2/FRAS1/BMP4/FGFR1/PTCH1/CTNNB1/CHD7/LEF1/BMP7/CHST11/PITX1/BMPR1A/DKK1/PBX1/RARG/FZD6/TBC1D32	19	Pre-AMB
GO:0035113	embryonic appendage morphogenesis	0.0208333	123/19160	0.154472	3.24526	5.58465	5.55339898547614e-06	0.000189903	0.00015444	SHH/DLX5/FREM2/FRAS1/BMP4/FGFR1/PTCH1/CTNNB1/CHD7/LEF1/BMP7/CHST11/PITX1/BMPR1A/DKK1/PBX1/RARG/FZD6/TBC1D32	19	Pre-AMB
GO:0002028	regulation of sodium ion transport	0.0142544	85/19160	0.152941	3.21311	4.57147	0.000181529	0.00378992	0.00308219	WNK2/FGF14/AHCYL1/FGF12/TGFB1/ATP1B1/DMD/NKAIN4/PER1/PKP2/SERPINE2/TESC/ATP2B4	13	Pre-AMB
GO:0035107	appendage morphogenesis	0.0252193	151/19160	0.152318	3.20001	6.0675	7.62416270113203e-07	3.61962675811026e-05	2.94369817934357e-05	SHH/DLX5/FREM2/FRAS1/BMP4/FGFR1/PTCH1/CTNNB1/EXT1/CHD7/LEF1/BMP7/ERRFI1/CHST11/PCSK5/PITX1/BMPR1A/DKK1/PBX1/PLXNA2/RARG/FZD6/TBC1D32	23	Pre-AMB
GO:0035108	limb morphogenesis	0.0252193	151/19160	0.152318	3.20001	6.0675	7.62416270113203e-07	3.61962675811026e-05	2.94369817934357e-05	SHH/DLX5/FREM2/FRAS1/BMP4/FGFR1/PTCH1/CTNNB1/EXT1/CHD7/LEF1/BMP7/ERRFI1/CHST11/PCSK5/PITX1/BMPR1A/DKK1/PBX1/PLXNA2/RARG/FZD6/TBC1D32	23	Pre-AMB
GO:0045446	endothelial cell differentiation	0.0208333	125/19160	0.152	3.19333	5.49996	7.07019104147344e-06	0.000228962	0.000186206	COL27A1/TNMD/MET/PPP1R16B/BMP4/BMP6/PLCB1/CTNNB1/BMPR2/RAPGEF1/COL18A1/KDM6B/MAGI1/ROCK2/FSTL1/RAP1A/RAPGEF2/PLOD3/NRG1	19	Pre-AMB
GO:0048754	branching morphogenesis of an epithelial tube	0.0263158	158/19160	0.151899	3.19121	6.18284	4.64174348061173e-07	2.4671875674121e-05	2.00646531690516e-05	SHH/SEMA3E/LAMA5/DDR1/NRARP/MET/BMP4/NPNT/SPRY1/EPHA2/PTCH1/CTNNB1/EXT1/LEF1/BMP7/DLG5/TGFB1/DAG1/SMO/HHIP/TGFBR2/PBX1/LGR4/VDR	24	Pre-AMB
GO:0001655	urogenital system development	0.0109649	66/19160	0.151515	3.18315	3.97176	0.00106304	0.0146019	0.0118752	SHH/BMP4/CDKN1B/PTCH1/CTNNB1/BMP7/EPHB2/PBX1/EPHB3/RARG	10	Pre-AMB
GO:0001570	vasculogenesis	0.0142544	86/19160	0.151163	3.17574	4.52077	0.000204693	0.00416809	0.00338974	SHH/SPRED1/EPHA2/WNT7B/CTNNB1/TGFB1/SMO/FBXW7/CAV1/TGFBR2/AGGF1/RAP1A/RAPGEF2	13	Pre-AMB
GO:0060541	respiratory system development	0.0372807	225/19160	0.151111	3.17466	7.33544	2.27879030675832e-09	3.84251193105111e-07	3.12496180723519e-07	SHH/DLX5/FGFRL1/LAMA5/RAB3A/TP73/BMP4/SPRY1/TGFB3/FGFR1/DISP1/WNT7B/CTNNB1/EXT1/CHD7/LEF1/ITGB6/PTK7/DLG5/BMPR2/ERRFI1/TGFB1/DAG1/NFIB/FBXW7/HHIP/LTBP3/ITGA3/BMPR1A/TGFBR2/RARG/THRA/MAN1A2/PLOD3	34	Pre-AMB
GO:0045197	establishment or maintenance of epithelial cell apical/basal polarity	0.00877193	53/19160	0.150943	3.17114	3.53838	0.0033772	0.0356604	0.0290012	PARD3B/PTK7/DLG5/SCRIB/FAT1/LLGL1/DLG2/LIN7B	8	Pre-AMB
GO:0030509	BMP signaling pathway	0.0285088	173/19160	0.150289	3.15739	6.37234	1.93493627828993e-07	1.27862681092402e-05	1.03985622466278e-05	DLX5/CRIM1/SCUBE3/BAMBI/BMPER/BMP4/BMP6/EXT1/LEF1/BMP7/BMPR1B/BMPR2/NEO1/SMAD7/TWSG1/DLX3/CYR61/SMAD6/ACVR2A/CAV1/ITGA3/BMPR1A/DKK1/SMAD1/FSTL1/TRIM33	26	Pre-AMB
GO:0072006	nephron development	0.0263158	160/19160	0.15	3.15132	6.10891	5.87486128041938e-07	3.05617783630328e-05	2.48546762793107e-05	SHH/IRX1/LAMB2/LAMA5/ENPEP/IRX2/MTSS1/PDGFB/BMP4/NPNT/ERBB4/PTCH1/WNT7B/CTNNB1/EXT1/BMP7/TGFB1/KIRREL3/SMO/IRX3/ITGA3/PBX1/CD2AP/LGR4	24	Pre-AMB
GO:0030865	cortical cytoskeleton organization	0.00986842	60/19160	0.15	3.15132	3.73112	0.00200673	0.0233085	0.0189559	FMNL3/EPB41L2/PPFIBP1/LLGL1/KANK1/NLGN1/FHOD1/ROCK2/RHOQ	9	Pre-AMB
GO:0001763	morphogenesis of a branching structure	0.0339912	207/19160	0.149758	3.14624	6.94066	1.43694159592983e-08	1.59696463729474e-06	1.29874769124949e-06	SHH/SEMA3E/LAMA5/DDR1/NRARP/MET/BMP4/NPNT/SPRY1/FGFR1/PLXNA1/EPHA2/MAP3K13/PTCH1/CTNNB1/EXT1/LEF1/BMP7/DLG5/TGFB1/BCL11A/DAG1/SMO/BTBD7/COL13A1/HHIP/TGFBR2/PBX1/LGR4/RERE/VDR	31	Pre-AMB
GO:0007492	endoderm development	0.0142544	87/19160	0.149425	3.13924	4.47081	0.000230344	0.00452363	0.00367888	COL11A1/COL7A1/BMP4/LAMC1/CTNNB1/EXT1/ITGB5/EPB41L5/TGFB1/MYH9/BMPR1A/DKK1/BPTF	13	Pre-AMB
GO:1901888	regulation of cell junction assembly	0.0438596	268/19160	0.149254	3.13564	7.87104	1.29238341073746e-10	3.32618677816116e-08	2.70505513892861e-08	RTN4R/LZTS1/LRFN5/IL1RAPL2/ROBO2/IL1RAPL1/ASIC1/EFNA5/NEGR1/ARHGAP12/NLGN3/TPBG/FGFR1/AGRN/EPHA2/CTNNB1/SEMA4D/EPHB2/EPB41L5/DLG5/ELMO1/PPP1R9B/SLITRK6/RAPGEF1/IRX3/CAV1/NLGN1/PTPRA/PHLDB2/DKK1/CLSTN1/CHD4/DOCK1/EPHB3/ROCK2/LIN7B/RAP1A/MYCBP2/MACF1/RAPGEF2	40	Pre-AMB
GO:0001822	kidney development	0.0526316	322/19160	0.149068	3.13174	8.62425	1.87747182847443e-12	1.31154817731999e-09	1.06662985984607e-09	SHH/IRX1/FREM2/FRAS1/LAMB2/LAMA5/ENPEP/IRX2/MTSS1/ROBO2/PDGFB/BMPER/TP73/BMP4/NPNT/SPRY1/VANGL2/BMP6/FGFR1/ODC1/ERBB4/PTCH1/WNT7B/CTNNB1/EXT1/BMP7/PTK7/DLG5/TGFB1/ID3/SMAD7/SMAD6/KIRREL3/SMO/INVS/SOX4/IRX3/ITGA3/PCSK5/PBX1/GLIS2/SMAD1/PYGO2/CD2AP/LGR4/CEP290/TBC1D32/C1GALT1	48	Pre-AMB
GO:0001649	osteoblast differentiation	0.0427632	262/19160	0.148855	3.12726	7.75067	2.38841582091107e-10	5.07797972358919e-08	4.12971852238079e-08	SHH/DLX5/CRIM1/SCUBE3/PTHLH/BAMBI/CREB3L1/BMP4/NPNT/ACHE/BMP6/EPHA2/CDK6/LIMD1/PTCH1/WNT7B/RRBP1/CTNNB1/SEMA4D/LEF1/BMP7/BMPR1B/COL1A1/BMPR2/TENT5A/ID3/TWSG1/CYR61/SMAD6/UFL1/MAP2K6/SMO/RSL1D1/ACVR2A/BMPR1A/SMAD1/IGF2/LGR4/SND1	39	Pre-AMB
GO:0030323	respiratory tube development	0.0328947	202/19160	0.148515	3.12011	6.77197	2.97624097757515e-08	2.6461487964259e-06	2.15200735182371e-06	SHH/LAMA5/TRAF4/RAB3A/TP73/BMP4/SPRY1/TGFB3/FGFR1/WNT7B/CTNNB1/EXT1/ITGB6/PTK7/DLG5/BMPR2/ERRFI1/TGFB1/DAG1/NFIB/FBXW7/HHIP/LTBP3/ITGA3/PCSK5/BMPR1A/TGFBR2/THRA/MAN1A2/PLOD3	30	Pre-AMB
GO:0072080	nephron tubule development	0.0164474	101/19160	0.148515	3.12011	4.7758	8.38741571139005e-05	0.00196241	0.00159595	SHH/IRX1/LAMA5/IRX2/MTSS1/BMP4/NPNT/PTCH1/WNT7B/CTNNB1/TGFB1/SMO/IRX3/PBX1/LGR4	15	Pre-AMB
GO:0001738	morphogenesis of a polarized epithelium	0.00877193	54/19160	0.148148	3.11241	3.47509	0.00380267	0.0383403	0.0311807	LAMA5/VANGL2/ERBB4/PTK7/DLG5/SCRIB/FAT1/FZD6	8	Pre-AMB
GO:0048286	lung alveolus development	0.00877193	54/19160	0.148148	3.11241	3.47509	0.00380267	0.0383403	0.0311807	BMP4/TGFB3/ITGB6/BMPR2/ERRFI1/TGFB1/LTBP3/MAN1A2	8	Pre-AMB
GO:0050771	negative regulation of axonogenesis	0.00877193	54/19160	0.148148	3.11241	3.47509	0.00380267	0.0383403	0.0311807	RTN4R/SEMA5A/SYNGAP1/EPHB2/BCL11A/SEMA6D/SEMA3F/RYK	8	Pre-AMB
GO:1990138	neuron projection extension	0.0274123	169/19160	0.147929	3.10781	6.15285	4.5002410241073e-07	2.41826138548184e-05	1.96667560313214e-05	ALCAM/CDH4/CPNE5/LAMB2/RTN4R/SEMA5A/NRP2/DDR1/PLXNA4/NLGN3/PLXNA1/MAP3K13/SPAG9/WASF1/SEMA5B/TIAM1/CTNNB1/SLIT1/BMPR2/BCL11A/GOLGA4/SEMA6D/SEMA3F/RYK/MACF1	25	Pre-AMB
GO:0045445	myoblast differentiation	0.0186404	115/19160	0.147826	3.10564	5.06314	3.0690456876063e-05	0.000824595	0.00067061	SHH/BMP4/LMO4/PLCB1/TGFB1/ID3/SOX4/TCF7L2/KAT5/PITX1/ZFHX3/BRD7/SMARCA4/ARID1A/SMARCE1/BCL9/NRG1	17	Pre-AMB
GO:0045667	regulation of osteoblast differentiation	0.0252193	156/19160	0.147436	3.09745	5.8804	1.36555142640371e-06	5.5646220625951e-05	4.52548534118702e-05	CRIM1/SCUBE3/BAMBI/BMP4/NPNT/BMP6/CDK6/LIMD1/PTCH1/WNT7B/CTNNB1/SEMA4D/BMP7/BMPR1B/BMPR2/TENT5A/ID3/TWSG1/CYR61/SMAD6/ACVR2A/BMPR1A/SMAD1	23	Pre-AMB
GO:0048863	stem cell differentiation	0.0405702	251/19160	0.14741	3.09691	7.47582	9.12391673245873e-10	1.78463811286893e-07	1.45137504906228e-07	SHH/SEMA5A/SEMA3E/LAMA5/CYP26C1/NRP2/BMP4/MSI2/SEMA6A/FGFR1/ERBB4/CDK6/SEMA5B/CTNNB1/EXT1/SEMA4D/BMP7/GATAD2B/CCDC88C/UFL1/JARID2/SMO/SH2B3/KAT5/PITX2/LTBP3/BMPR1A/TGFBR2/SEMA6D/CHD4/CHD3/SEMA3F/FAM172A/MTA1/MTA3/FBXL17/NRG1	37	Pre-AMB
GO:0035282	segmentation	0.0164474	102/19160	0.147059	3.08953	4.73026	9.40818022817733e-05	0.00213981	0.00174023	SHH/IRX1/LAMA5/IRX2/NRP2/NRARP/LEF1/EPB41L5/IRX3/BMPR1A/LFNG/DKK1/PLXNA2/SEMA3F/TASOR	15	Pre-AMB
GO:0060675	ureteric bud morphogenesis	0.0109649	68/19160	0.147059	3.08953	3.8588	0.00134493	0.0170381	0.0138564	SHH/LAMA5/BMP4/NPNT/PTCH1/CTNNB1/TGFB1/SMO/PBX1/LGR4	10	Pre-AMB
GO:1904888	cranial skeletal system development	0.0120614	75/19160	0.146667	3.08129	4.03731	0.000804342	0.0119916	0.00975226	BMP4/TGFB3/CTNNB1/EXT1/IRX5/TGFB1/FOXN3/CHST11/TGFBR2/GNA11/RIC1	11	Pre-AMB
GO:0048588	developmental cell growth	0.0372807	232/19160	0.146552	3.07887	7.12189	5.10114917281249e-09	6.92906095973697e-07	5.63512911546363e-07	COL14A1/ALCAM/CDH4/CPNE5/LAMB2/RTN4R/SEMA5A/NRP2/DDR1/EFNA5/PLXNA4/NLGN3/PLXNA1/MAP3K13/SPAG9/WASF1/SEMA5B/TIAM1/CTNNB1/EXT1/SLIT1/SEMA4D/BMPR2/SMAD7/BCL11A/TGFBR2/GOLGA4/SEMA6D/CD2AP/SEMA3F/RYK/RARG/PRKG1/MACF1	34	Pre-AMB
GO:0072009	nephron epithelium development	0.0197368	123/19160	0.146341	3.07445	5.15981	2.08251974182854e-05	0.000599031	0.000487168	SHH/IRX1/LAMB2/LAMA5/IRX2/MTSS1/BMP4/NPNT/PTCH1/WNT7B/CTNNB1/EXT1/TGFB1/SMO/IRX3/PBX1/CD2AP/LGR4	18	Pre-AMB
GO:0003151	outflow tract morphogenesis	0.0131579	82/19160	0.146341	3.07445	4.20843	0.000482394	0.0081062	0.00659245	NRP2/ROBO2/BMP4/ROBO1/CTNNB1/BMP7/BMPR2/SMAD6/PITX2/BMPR1A/TGFBR2/PARVA	12	Pre-AMB
GO:0030516	regulation of axon extension	0.0131579	82/19160	0.146341	3.07445	4.20843	0.000482394	0.0081062	0.00659245	CDH4/RTN4R/SEMA5A/PLXNA4/MAP3K13/BMPR2/BCL11A/GOLGA4/SEMA6D/SEMA3F/RYK/MACF1	12	Pre-AMB
GO:0006029	proteoglycan metabolic process	0.0142544	89/19160	0.146067	3.0687	4.37302	0.000289979	0.00543295	0.0044184	COL11A1/XYLT1/DSEL/PXYLP1/GLCE/CTNNB1/EXT1/BMPR1B/BMPR2/TCF7L2/CHST11/GPC1/NDST2	13	Pre-AMB
GO:0001837	epithelial to mesenchymal transition	0.0307018	192/19160	0.145833	3.06378	6.42509	1.26678815226921e-07	9.10969715381831e-06	7.40855362116577e-06	SP6/BAMBI/BMP4/IL17RD/SPRY1/TGFB3/PRMT9/SPRED1/FGFR1/TIAM1/CTNNB1/LEF1/BMP7/PHLDB1/COL1A1/EPB41L5/KDM1A/DLG5/TGFB1/SMAD7/DAG1/TCF7L2/PHLDB2/TGFBR2/ROCK2/SPRED2/TASOR/MTOR	28	Pre-AMB
GO:0001708	cell fate specification	0.0175439	110/19160	0.145455	3.05582	4.83404	6.36415588137715e-05	0.00153304	0.00124676	MYT1L/SHH/FGFR1/PTCH1/CDON/CTNNB1/GATAD2B/NFIB/SMO/BMPR1A/DKK1/CHD4/CHD3/MTA1/APC/MTA3	16	Pre-AMB
GO:1901890	positive regulation of cell junction assembly	0.0175439	110/19160	0.145455	3.05582	4.83404	6.36415588137715e-05	0.00153304	0.00124676	IL1RAPL1/EFNA5/NLGN3/TPBG/AGRN/EPHA2/SEMA4D/EPHB2/EPB41L5/DLG5/SLITRK6/IRX3/CAV1/NLGN1/CLSTN1/EPHB3	16	Pre-AMB
GO:0010632	regulation of epithelial cell migration	0.0109649	69/19160	0.144928	3.04475	3.80388	0.00150711	0.0185171	0.0150592	DUSP10/EPB41L5/BMPR2/ITGA3/TGFBR2/SASH1/TACR1/DOCK1/MACF1/MTOR	10	Pre-AMB
GO:0072171	mesonephric tubule morphogenesis	0.0109649	69/19160	0.144928	3.04475	3.80388	0.00150711	0.0185171	0.0150592	SHH/LAMA5/BMP4/NPNT/PTCH1/CTNNB1/TGFB1/SMO/PBX1/LGR4	10	Pre-AMB
GO:0051962	positive regulation of nervous system development	0.0471491	297/19160	0.144781	3.04167	7.92749	7.12299158876755e-11	1.93507938161519e-08	1.57372293698034e-08	SHH/CDH4/SEMA5A/ROBO2/IL1RAPL1/TP73/EFNA5/PLXNA4/TIAM2/NLGN3/ETV5/OBSL1/TPBG/PLXNA1/AGRN/ROBO1/MAP3K13/NPTN/PLXNB3/TIAM1/CDON/CTNNB1/SEMA4D/EPHB2/KDM1A/DLG5/BMPR2/TGFB1/BCL11A/SLITRK6/DAG1/UFL1/SMO/PLXNB1/NLGN1/NUMB/GOLGA4/CLSTN1/EPHB3/PLXNA2/SERPINE2/MACF1/MTOR	43	Pre-AMB
GO:0072001	renal system development	0.0526316	332/19160	0.144578	3.03741	8.37186	5.80501054158026e-12	2.33457194022247e-09	1.89861431281036e-09	SHH/IRX1/FREM2/FRAS1/LAMB2/LAMA5/ENPEP/IRX2/MTSS1/ROBO2/PDGFB/BMPER/TP73/BMP4/NPNT/SPRY1/VANGL2/BMP6/FGFR1/ODC1/ERBB4/PTCH1/WNT7B/CTNNB1/EXT1/BMP7/PTK7/DLG5/TGFB1/ID3/SMAD7/SMAD6/KIRREL3/SMO/INVS/SOX4/IRX3/ITGA3/PCSK5/PBX1/GLIS2/SMAD1/PYGO2/CD2AP/LGR4/CEP290/TBC1D32/C1GALT1	48	Pre-AMB
GO:0030198	extracellular matrix organization	0.0537281	342/19160	0.143275	3.01003	8.38503	4.87825459934614e-12	2.33457194022247e-09	1.89861431281036e-09	ECM2/COL14A1/COL11A1/COL27A1/LAMB2/SPOCK2/COL7A1/COL5A3/HMCN1/DDR1/COLGALT2/SMOC2/COL10A1/CREB3L1/NPNT/FURIN/LRP1/COL22A1/FERMT1/P4HA1/VIT/ADAMTS18/PAPLN/LAMC1/AEBP1/EXT1/PHLDB1/COL1A2/COL1A1/PRDM5/TGFB1/PLOD1/SH3PXD2B/ADAMTSL5/DAG1/CYR61/ANGPTL7/COL13A1/COL18A1/PLOD2/CAV1/PHLDB2/FAN1/COL24A1/VIPAS39/ZNF469/RIC1/PLOD3/ADAMTSL4	49	Pre-AMB
GO:0043062	extracellular structure organization	0.0537281	343/19160	0.142857	3.00125	8.36084	5.43751317064485e-12	2.33457194022247e-09	1.89861431281036e-09	ECM2/COL14A1/COL11A1/COL27A1/LAMB2/SPOCK2/COL7A1/COL5A3/HMCN1/DDR1/COLGALT2/SMOC2/COL10A1/CREB3L1/NPNT/FURIN/LRP1/COL22A1/FERMT1/P4HA1/VIT/ADAMTS18/PAPLN/LAMC1/AEBP1/EXT1/PHLDB1/COL1A2/COL1A1/PRDM5/TGFB1/PLOD1/SH3PXD2B/ADAMTSL5/DAG1/CYR61/ANGPTL7/COL13A1/COL18A1/PLOD2/CAV1/PHLDB2/FAN1/COL24A1/VIPAS39/ZNF469/RIC1/PLOD3/ADAMTSL4	49	Pre-AMB
GO:0031214	biomineral tissue development	0.0285088	182/19160	0.142857	3.00125	6.06441	5.32914324554669e-07	2.80209790007777e-05	2.27883454235149e-05	PTHLH/BMP4/BMP6/FAM20A/FGFR1/SLC8A1/BMP7/BMPR1B/COL1A2/ITGB6/COL1A1/BMPR2/TENT5A/TGFB1/ATP2B1/ANKH/CYR61/PHOSPHO1/ACVR2A/LTBP3/BMPR1A/BCOR/LGR4/ROCK2/VDR/RFLNA	26	Pre-AMB
GO:0061326	renal tubule development	0.0164474	105/19160	0.142857	3.00125	4.59694	0.000131483	0.00281995	0.00229336	SHH/IRX1/LAMA5/IRX2/MTSS1/BMP4/NPNT/PTCH1/WNT7B/CTNNB1/TGFB1/SMO/IRX3/PBX1/LGR4	15	Pre-AMB
GO:0032922	circadian regulation of gene expression	0.0109649	70/19160	0.142857	3.00125	3.74994	0.00168481	0.0202426	0.0164625	GRIP1/AHR/ID1/NCOA2/ID3/PER1/ZFHX3/LGR4/MTA1/MYCBP2/ARNTL2	10	Pre-AMB
GO:0003229	ventricular cardiac muscle tissue development	0.00986842	63/19160	0.142857	3.00125	3.55685	0.00283039	0.0308942	0.025125	COL14A1/COL11A1/CHD7/TGFB1/SMAD7/IRX3/PKP2/BMPR1A/NRG1	9	Pre-AMB
GO:1902895	positive regulation of miRNA transcription	0.00877193	56/19160	0.142857	3.00125	3.35282	0.00477676	0.0448337	0.0364615	PDGFB/MYCN/TGFB1/SMAD6/BMPR1A/SMAD1/POU2F1/SMARCA4	8	Pre-AMB
GO:0007409	axonogenesis	0.0723684	463/19160	0.142549	2.99477	9.71346	1.11154076877597e-15	3.47516632425636e-12	2.82621426607265e-12	SHH/DLX5/ALCAM/CDH4/LAMB2/RTN4R/SEMA5A/SEMA3E/UNC5B/NRP2/SYNGAP1/ROBO2/RAB3A/LGR6/EFNA5/PTPRM/PLXNA4/TIAM2/SEMA6A/VANGL2/NLGN3/CHL1/PLXNA1/ROBO1/MAP3K13/NPTN/PTCH1/WNT7B/PLEKHG4/PLXNB3/SEMA5B/TIAM1/EXT1/SLIT1/SEMA4D/BMP7/BMPR1B/PTK7/EPHB2/BMPR2/ATP8A2/NEO1/BCL11A/SLITRK6/DAG1/NFIB/PLEKHG4B/SMO/LLGL1/PLXNB1/B4GALT5/NUMB/GOLGA4/SEMA6D/CD2AP/EPHB3/IGF1R/PLXNA2/APLP2/SEMA3F/RYK/MYCBP2/PRKG1/MACF1/ZDH…	66	Pre-AMB
GO:0045229	external encapsulating structure organization	0.0537281	344/19160	0.142442	2.99253	8.33674	6.05794717009559e-12	2.33457194022247e-09	1.89861431281036e-09	ECM2/COL14A1/COL11A1/COL27A1/LAMB2/SPOCK2/COL7A1/COL5A3/HMCN1/DDR1/COLGALT2/SMOC2/COL10A1/CREB3L1/NPNT/FURIN/LRP1/COL22A1/FERMT1/P4HA1/VIT/ADAMTS18/PAPLN/LAMC1/AEBP1/EXT1/PHLDB1/COL1A2/COL1A1/PRDM5/TGFB1/PLOD1/SH3PXD2B/ADAMTSL5/DAG1/CYR61/ANGPTL7/COL13A1/COL18A1/PLOD2/CAV1/PHLDB2/FAN1/COL24A1/VIPAS39/ZNF469/RIC1/PLOD3/ADAMTSL4	49	Pre-AMB
GO:0061138	morphogenesis of a branching epithelium	0.0296053	190/19160	0.142105	2.98546	6.14865	3.60612218354313e-07	1.98134128960965e-05	1.61134590294807e-05	SHH/SEMA3E/LAMA5/DDR1/NRARP/MET/BMP4/NPNT/SPRY1/FGFR1/PLXNA1/EPHA2/PTCH1/CTNNB1/EXT1/LEF1/BMP7/DLG5/TGFB1/DAG1/SMO/BTBD7/HHIP/TGFBR2/PBX1/LGR4/VDR	27	Pre-AMB
GO:0048706	embryonic skeletal system development	0.0208333	134/19160	0.141791	2.97886	5.13889	1.95930009178912e-05	0.000566922	0.000461055	SHH/COL11A1/DLX5/XYLT1/BMP4/TGFB3/WNT9A/CTNNB1/EXT1/IRX5/BMP7/COL1A1/DLX3/KIAA1217/ACVR2A/CHST11/PCSK5/TGFBR2/PBX1	19	Pre-AMB
GO:0050769	positive regulation of neurogenesis	0.0383772	247/19160	0.1417	2.97695	6.99102	7.44603841587247e-09	9.58187575095167e-07	7.79255765517069e-07	SHH/CDH4/SEMA5A/ROBO2/IL1RAPL1/TP73/EFNA5/PLXNA4/TIAM2/ETV5/OBSL1/PLXNA1/ROBO1/MAP3K13/NPTN/PLXNB3/TIAM1/CDON/CTNNB1/SEMA4D/EPHB2/KDM1A/BMPR2/TGFB1/BCL11A/DAG1/UFL1/SMO/PLXNB1/NUMB/GOLGA4/PLXNA2/SERPINE2/MACF1/MTOR	35	Pre-AMB
GO:0030324	lung development	0.0307018	198/19160	0.141414	2.97094	6.23217	2.43832377118256e-07	1.50929154950414e-05	1.22744666322821e-05	SHH/LAMA5/RAB3A/TP73/BMP4/SPRY1/TGFB3/FGFR1/WNT7B/CTNNB1/EXT1/ITGB6/PTK7/DLG5/BMPR2/ERRFI1/TGFB1/DAG1/NFIB/FBXW7/HHIP/LTBP3/ITGA3/BMPR1A/TGFBR2/THRA/MAN1A2/PLOD3	28	Pre-AMB
GO:0061387	regulation of extent of cell growth	0.0153509	99/19160	0.141414	2.97094	4.39535	0.000243072	0.0046981	0.00382078	CDH4/RTN4R/SEMA5A/EFNA5/PLXNA4/MAP3K13/SEMA4D/BMPR2/BCL11A/GOLGA4/SEMA6D/SEMA3F/RYK/MACF1	14	Pre-AMB
GO:0022604	regulation of cell morphogenesis	0.0383772	248/19160	0.141129	2.96495	6.96281	8.28290642217962e-09	1.02414310946695e-06	8.32894772912739e-07	CPNE5/SEMA3E/BAMBI/IL1RAPL1/EFNA5/PLXNA4/STRIP2/SH3KBP1/FMNL3/OBSL1/PLXNA1/MAP3K13/SPARC/LIMD1/SPAG9/PLXNB3/TIAM1/SEMA4D/SHROOM3/EPHB2/MYH9/BCL11A/DAG1/ATP10A/PLXNB1/SCYL1/KANK1/FAM171A1/PRPF40A/PLXNA2/PARVA/FGD6/MACF1/RHOQ/PALM3	35	Pre-AMB
GO:0072089	stem cell proliferation	0.0197368	128/19160	0.140625	2.95436	4.95956	3.60044149829476e-05	0.000941506	0.000765689	SHH/FERMT1/FGFR1/PTCH1/WNT7B/CTNNB1/SART3/KDM1A/TGFB1/ZNRF3/NFIB/RNF43/LTBP3/TGFBR2/PBX1/BRCA2/RARG/TSC22D1	18	Pre-AMB
GO:0051058	negative regulation of small GTPase mediated signal transduction	0.00986842	64/19160	0.140625	2.95436	3.50106	0.0031575	0.0336387	0.027357	SYNGAP1/MET/SPRY1/ARHGAP12/ARHGAP24/EPHB2/KANK1/ITGA3/CD2AP	9	Pre-AMB
GO:0071772	response to BMP	0.0285088	185/19160	0.140541	2.95258	5.96597	7.34598435189595e-07	3.55662014661101e-05	2.89245741338853e-05	DLX5/CRIM1/SCUBE3/BAMBI/BMPER/BMP4/BMP6/EXT1/LEF1/BMP7/BMPR1B/BMPR2/NEO1/SMAD7/TWSG1/DLX3/CYR61/SMAD6/ACVR2A/CAV1/ITGA3/BMPR1A/DKK1/SMAD1/FSTL1/TRIM33	26	Pre-AMB
GO:0071773	cellular response to BMP stimulus	0.0285088	185/19160	0.140541	2.95258	5.96597	7.34598435189595e-07	3.55662014661101e-05	2.89245741338853e-05	DLX5/CRIM1/SCUBE3/BAMBI/BMPER/BMP4/BMP6/EXT1/LEF1/BMP7/BMPR1B/BMPR2/NEO1/SMAD7/TWSG1/DLX3/CYR61/SMAD6/ACVR2A/CAV1/ITGA3/BMPR1A/DKK1/SMAD1/FSTL1/TRIM33	26	Pre-AMB
GO:0021675	nerve development	0.0153509	100/19160	0.14	2.94123	4.35102	0.000270489	0.0051356	0.00417657	PRKCG/NRP2/PLXNA4/NAV2/PLXNA1/CTNNB1/EXT1/CHD7/EPHB2/SLITRK6/DAG1/NCAM2/SERPINE2/SEMA3F	14	Pre-AMB
GO:0031016	pancreas development	0.0120614	79/19160	0.139241	2.92527	3.83337	0.00124904	0.0162875	0.013246	SHH/MET/BMP4/BMP6/CDK6/CTNNB1/ILDR2/SMO/SOX4/TCF7L2/IGF2	11	Pre-AMB
GO:0042472	inner ear morphogenesis	0.0164474	108/19160	0.138889	2.91788	4.46828	0.000181188	0.00378992	0.00308219	COL11A1/DLX5/FGFR1/MYO15A/SPARC/CHD7/PTK7/EPHB2/ATP8A2/SCRIB/SLITRK6/MYO6/TRIOBP/CEP290/FZD6	15	Pre-AMB
GO:0032835	glomerulus development	0.0109649	72/19160	0.138889	2.91788	3.64489	0.00209106	0.0241732	0.0196591	LAMB2/ENPEP/MTSS1/PDGFB/BMP4/EXT1/BMP7/KIRREL3/CD2AP/LGR4	10	Pre-AMB
GO:1905330	regulation of morphogenesis of an epithelium	0.00986842	65/19160	0.138462	2.90891	3.44634	0.00351366	0.0361305	0.0293835	SHH/BMP4/FGFR1/CTNNB1/BMP7/TGFB1/SMO/BTBD7/LGR4	9	Pre-AMB
GO:0008543	fibroblast growth factor receptor signaling pathway	0.0142544	94/19160	0.138298	2.90547	4.14011	0.000499287	0.00828325	0.00673644	FGFRL1/FGF14/SHISA2/SMOC2/CREB3L1/SPRY1/FGFR1/FGF12/NPTN/CTNNB1/EXT1/HHIP/GPC1	13	Pre-AMB
GO:0061448	connective tissue development	0.0438596	290/19160	0.137931	2.89776	7.27999	1.41800790409895e-09	2.66694563501686e-07	2.16892059177563e-07	COL11A1/COL27A1/PTHLH/PDGFB/BMP4/CREB3L2/SLC26A2/EFEMP1/WNT9A/BMP6/FGFR1/BGN/WNT7B/CTNNB1/EXT1/GRIP1/BMP7/BMPR1B/COL1A1/BMPR2/ERRFI1/TGFB1/NCOA2/SMAD7/TWSG1/SH3PXD2B/SLC39A13/CYR61/NFIB/ZNF516/CHST11/LTBP3/PITX1/BMPR1A/TGFBR2/SMAD1/TRIP11/CD2AP/RARG/THRA/RFLNA	40	Pre-AMB
GO:0099068	postsynapse assembly	0.0131579	87/19160	0.137931	2.89776	3.96614	0.000831206	0.012206	0.00992665	RTN4R/LZTS1/ASIC1/ARHGAP12/NLGN3/FGFR1/EPHB2/SPTBN2/ELMO1/PPP1R9B/NLGN1/DOCK1	12	Pre-AMB
GO:0048736	appendage development	0.0285088	189/19160	0.137566	2.8901	5.83775	1.11327283876654e-06	4.77686606785613e-05	3.88483478729103e-05	SHH/DLX5/FREM2/FRAS1/BMP4/FGFR1/PTCH1/CTNNB1/EXT1/CHD7/LEF1/BMP7/BMPR2/ERRFI1/ZNRF3/CHST11/PITX2/PCSK5/PITX1/BMPR1A/DKK1/PBX1/PLXNA2/RARG/FZD6/TBC1D32	26	Pre-AMB
GO:0060173	limb development	0.0285088	189/19160	0.137566	2.8901	5.83775	1.11327283876654e-06	4.77686606785613e-05	3.88483478729103e-05	SHH/DLX5/FREM2/FRAS1/BMP4/FGFR1/PTCH1/CTNNB1/EXT1/CHD7/LEF1/BMP7/BMPR2/ERRFI1/ZNRF3/CHST11/PITX2/PCSK5/PITX1/BMPR1A/DKK1/PBX1/PLXNA2/RARG/FZD6/TBC1D32	26	Pre-AMB
GO:0002064	epithelial cell development	0.0328947	219/19160	0.136986	2.87791	6.24845	1.86456819611124e-07	1.2490052710937e-05	1.01576620690819e-05	COL27A1/LAMB2/TNMD/PDGFB/MET/PPP1R16B/BMP4/BMP6/PLCB1/EPHA2/CDK6/WNT7B/EPB41L5/TGFB1/RAPGEF1/CCDC88C/SMO/FAT1/COL18A1/MAGI1/ROCK2/ABI2/RAP1A/RARG/RAPGEF2/C1GALT1/FNDC3A/PALLD/PLOD3/ADAMTSL4	30	Pre-AMB
GO:0001704	formation of primary germ layer	0.0197368	132/19160	0.136364	2.86483	4.80625	5.4532588433415e-05	0.00134679	0.00109529	COL11A1/COL7A1/BMP4/FGFR1/EPHA2/CTNNB1/LEF1/BMP7/ITGB5/EPB41L5/BMPR2/MYH9/TWSG1/KDM6B/ITGA3/BMPR1A/DKK1/SMAD1	18	Pre-AMB
GO:0002065	columnar/cuboidal epithelial cell differentiation	0.0197368	132/19160	0.136364	2.86483	4.80625	5.4532588433415e-05	0.00134679	0.00109529	BMP4/BMP6/CDK6/CTNNB1/EXT1/CBFA2T2/LEF1/BMP7/DLG5/TGFB1/DLX3/NFIB/SMO/SOX4/CAV1/RARG/RPTOR/C1GALT1	18	Pre-AMB
GO:0021536	diencephalon development	0.0120614	81/19160	0.135802	2.85304	3.73617	0.00153756	0.0188438	0.0153249	SHH/SEMA5A/SEMA3E/NRP2/BMP4/PLXNA1/CTNNB1/SMO/PITX2/PITX1/BMPR1A	11	Pre-AMB
GO:0072091	regulation of stem cell proliferation	0.0142544	96/19160	0.135417	2.84494	4.05123	0.000613102	0.00967119	0.0078652	SHH/FERMT1/FGFR1/PTCH1/CTNNB1/KDM1A/TGFB1/NFIB/LTBP3/TGFBR2/PBX1/RARG/TSC22D1	13	Pre-AMB
GO:0003158	endothelium development	0.0219298	148/19160	0.135135	2.83902	5.02089	2.45148474592345e-05	0.000685015	0.000557095	COL27A1/TNMD/MET/PPP1R16B/BMP4/BMP6/PLCB1/CTNNB1/BMPR2/RAPGEF1/COL18A1/KDM6B/MAGI1/CD2AP/ROCK2/FSTL1/RAP1A/RAPGEF2/PLOD3/NRG1	20	Pre-AMB
GO:0030858	positive regulation of epithelial cell differentiation	0.0109649	74/19160	0.135135	2.83902	3.54341	0.00257268	0.0284963	0.0231749	ETV4/TP73/BMP4/BMP6/PTCH1/CTNNB1/LEF1/BMP7/VDR/RPTOR	10	Pre-AMB
GO:1901880	negative regulation of protein depolymerization	0.0109649	74/19160	0.135135	2.83902	3.54341	0.00257268	0.0284963	0.0231749	FLII/CARMIL1/SPTBN2/GAS2L1/CCDC88C/MID1/GSN/ATXN7/TRIOBP/APC	10	Pre-AMB
GO:0031346	positive regulation of cell projection organization	0.0537281	363/19160	0.134986	2.83589	7.89465	4.32073755029619e-11	1.40856044139656e-08	1.14552606772063e-08	CDH4/TENM1/SEMA5A/PLPPR5/DDR1/ROBO2/IL1RAPL1/EFNA5/PLXNA4/NEGR1/TIAM2/TGFB3/OBSL1/P3H1/FGFR1/PLXNA1/AGRN/ROBO1/MAP3K13/NPTN/PLXNB3/TIAM1/CBFA2T2/SEMA4D/BMP7/CARMIL1/PTK7/EPHB2/KDM1A/BMPR2/ATP8A2/BCL11A/CROCC/RAPGEF1/DMD/PLXNB1/NLGN1/ITGA3/FAN1/GOLGA4/IGF1R/PLXNA2/ABI2/RAP1A/MACF1/RAPGEF2/RHOQ/APC/MTOR	49	Pre-AMB
GO:0048639	positive regulation of developmental growth	0.0252193	171/19160	0.134503	2.82574	5.36121	6.70268160372666e-06	0.000219974	0.000178896	CDH4/CPNE5/SEMA5A/EFNA5/PLCB1/FGFR1/AGRN/MAP3K13/ERBB4/SEMA4D/CHD7/GPAM/BMPR2/ATP8A2/SMAD7/BCL11A/SMO/PPIB/BMPR1A/GOLGA4/IGF2/MACF1/NRG1	23	Pre-AMB
GO:0035904	aorta development	0.00986842	67/19160	0.134328	2.82207	3.33997	0.00432008	0.0416171	0.0338455	ROBO2/LRP1/ROBO1/CHD7/SMAD6/SOX4/BMPR1A/TGFBR2/NPRL3	9	Pre-AMB
GO:2000630	positive regulation of miRNA metabolic process	0.00986842	67/19160	0.134328	2.82207	3.33997	0.00432008	0.0416171	0.0338455	PDGFB/MYCN/TGFB1/SMAD6/BMPR1A/SMAD1/POU2F1/SMARCA4/ZSWIM8	9	Pre-AMB
GO:0010976	positive regulation of neuron projection development	0.0241228	164/19160	0.134146	2.81825	5.22782	1.1026388810967e-05	0.000343433	0.000279301	PLPPR5/DDR1/IL1RAPL1/NEGR1/P3H1/FGFR1/NPTN/PLXNB3/TIAM1/CBFA2T2/BMP7/PTK7/EPHB2/KDM1A/ATP8A2/BCL11A/RAPGEF1/DMD/ITGA3/IGF1R/RAP1A/RAPGEF2	22	Pre-AMB
GO:0030010	establishment of cell polarity	0.0241228	164/19160	0.134146	2.81825	5.22782	1.1026388810967e-05	0.000343433	0.000279301	SHH/SPRY1/FERMT1/FRMD4A/PARD3B/PTK7/MYH9/SCRIB/SDCCAG8/FAT1/GPSM2/LLGL1/GSN/KANK1/KAT5/PHLDB2/FAN1/ARFGEF1/IGF1R/ROCK2/RHOQ/MYO18A	22	Pre-AMB
GO:0010631	epithelial cell migration	0.0142544	97/19160	0.134021	2.81561	4.00764	0.000677758	0.0104576	0.00850473	DUSP10/FERMT1/PAK1/EPB41L5/BMPR2/KANK1/ITGA3/TGFBR2/SASH1/TACR1/DOCK1/MACF1/MTOR	13	Pre-AMB
GO:0007369	gastrulation	0.0296053	202/19160	0.133663	2.8081	5.77536	1.23332934341655e-06	5.11100041466687e-05	4.15657293436905e-05	COL11A1/COL7A1/BMP4/FGFR1/EPHA2/CTNNB1/EXT1/LEF1/BMP7/PHLDB1/ITGB5/EPB41L5/BMPR2/MYH9/TWSG1/DAG1/RBM14/ACVR2A/ARFRP1/KDM6B/ITGA3/PHLDB2/BMPR1A/TGFBR2/DKK1/SMAD1/TASOR	27	Pre-AMB
GO:0009953	dorsal/ventral pattern formation	0.0131579	90/19160	0.133333	2.80117	3.82892	0.00112705	0.0152095	0.0123692	SHH/CXXC4/BMP4/PTCH1/DISP1/CTNNB1/BMPR1B/SMAD6/SMO/HHIP/BMPR1A/TBC1D32	12	Pre-AMB
GO:0061053	somite development	0.0120614	83/19160	0.13253	2.7843	3.64189	0.00187843	0.0220805	0.0179572	SHH/NRARP/RBBP6/PTCH1/LEF1/EPB41L5/SMO/BMPR1A/LFNG/DKK1/PLXNA2	11	Pre-AMB
GO:0030879	mammary gland development	0.0197368	136/19160	0.132353	2.78057	4.65859	8.10517715131897e-05	0.0019055	0.00154966	DDR1/BMP4/TGFB3/ROBO1/EPHA2/ERBB4/PTCH1/WNT7B/LEF1/TGFB1/SCRIB/SMO/CAV1/TGFBR2/PYGO2/BRCA2/VDR/NRG1	18	Pre-AMB
GO:0045668	negative regulation of osteoblast differentiation	0.00986842	68/19160	0.132353	2.78057	3.28825	0.00477392	0.0448337	0.0364615	CRIM1/BAMBI/CDK6/LIMD1/PTCH1/SEMA4D/ID3/TWSG1/SMAD6	9	Pre-AMB
GO:0001503	ossification	0.0657895	456/19160	0.131579	2.76431	8.52446	8.22099903237466e-13	6.70011421138535e-10	5.4489358498792e-10	SHH/COL11A1/DLX5/CRIM1/XYLT1/SCUBE3/PTHLH/BAMBI/CREB3L1/BMP4/SLC26A2/NPNT/ACHE/BMP6/EPHA2/CDK6/LIMD1/PTCH1/WNT7B/RRBP1/CTNNB1/SLC8A1/EXT1/SEMA4D/LEF1/BMP7/BMPR1B/COL1A2/COL1A1/BMPR2/TENT5A/TGFB1/ID3/ATP2B1/SMAD7/TWSG1/ANKH/CYR61/SMAD6/UFL1/MAP2K6/SMO/PHOSPHO1/COL13A1/RSL1D1/PLXNB1/ACVR2A/LTBP3/BMPR1A/BCOR/TACR1/DKK1/PBX1/SMAD1/IGF2/LGR4/SND1/VDR/THRA/RFLNA	60	Pre-AMB
GO:0030177	positive regulation of Wnt signaling pathway	0.0219298	152/19160	0.131579	2.76431	4.88208	3.62439031709532e-05	0.000942727	0.000766682	SHH/DLX5/WNK2/SEMA5A/NRARP/BAMBI/LGR6/LEF1/CSNK1G1/COL1A1/PTK7/TNKS/TGFB1/SOX4/KANK1/DKK1/SMARCA4/LGR4/TNFAIP3/MACF1	20	Pre-AMB
GO:0030330	DNA damage response, signal transduction by p53 class mediator	0.0109649	76/19160	0.131579	2.76431	3.44527	0.00313927	0.0335175	0.0272585	CDKN1B/SPRED1/ZNF385A/KDM1A/SOX4/KAT5/BRCA2/PPP2R5C/MYO6/SPRED2	10	Pre-AMB
GO:0097120	receptor localization to synapse	0.0109649	76/19160	0.131579	2.76431	3.44527	0.00313927	0.0335175	0.0272585	ERBB4/NPTN/SCRIB/DAG1/GPSM2/NETO1/NLGN1/DLG2/CLSTN1/RAP1A	10	Pre-AMB
GO:1902893	regulation of miRNA transcription	0.0109649	76/19160	0.131579	2.76431	3.44527	0.00313927	0.0335175	0.0272585	PDGFB/BMP4/MYCN/TGFB1/SMAD6/NFIB/BMPR1A/SMAD1/POU2F1/SMARCA4	10	Pre-AMB
GO:0009798	axis specification	0.0142544	99/19160	0.131313	2.75873	3.92211	0.000824398	0.0121425	0.00987501	SHH/CXXC4/NRARP/BMP4/PTCH1/CTNNB1/EPB41L5/SMAD6/SMO/PITX2/BMPR1A/BCOR/TASOR	13	Pre-AMB
GO:0043242	negative regulation of protein-containing complex disassembly	0.0120614	84/19160	0.130952	2.75115	3.5958	0.00207059	0.0239933	0.0195128	FLII/CARMIL1/SPTBN2/GAS2L1/CCDC88C/MID1/GSN/TMEM39A/ATXN7/TRIOBP/APC	11	Pre-AMB
GO:0090132	epithelium migration	0.0142544	100/19160	0.13	2.73114	3.88014	0.000907167	0.0130089	0.0105796	DUSP10/FERMT1/PAK1/EPB41L5/BMPR2/KANK1/ITGA3/TGFBR2/SASH1/TACR1/DOCK1/MACF1/MTOR	13	Pre-AMB
GO:0061614	miRNA transcription	0.0109649	77/19160	0.12987	2.72841	3.39739	0.00345758	0.0358929	0.0291903	PDGFB/BMP4/MYCN/TGFB1/SMAD6/NFIB/BMPR1A/SMAD1/POU2F1/SMARCA4	10	Pre-AMB
GO:0006888	endoplasmic reticulum to Golgi vesicle-mediated transport	0.0197368	139/19160	0.129496	2.72056	4.55131	0.000107839	0.00238612	0.00194054	CREB3L2/SURF4/SEC23A/SEC31A/SEC24D/USO1/HYOU1/SEC24A/COPA/ARCN1/TRIP11/P4HB/MIA3/COPB2/CNIH2/RINT1/TFG/GOLGA2	18	Pre-AMB
GO:0120162	positive regulation of cold-induced thermogenesis	0.0142544	101/19160	0.128713	2.7041	3.83868	0.000996785	0.0139664	0.0113583	PDGFC/ACHE/KDM1A/DAB1/SCD/CAV1/KDM6B/ZNF516/SMARCA4/IGF1R/EHMT1/THRA/APC	13	Pre-AMB
GO:0007498	mesoderm development	0.0197368	140/19160	0.128571	2.70113	4.51619	0.000118356	0.00260702	0.00212019	SHH/BMP4/FGFR1/EPHA2/EXT1/LEF1/BMP7/EPB41L5/BMPR2/TWSG1/SMO/IRX3/ACVR2A/KDM6B/ITGA3/BMPR1A/DKK1/SMAD1	18	Pre-AMB
GO:0021954	central nervous system neuron development	0.0131579	94/19160	0.12766	2.68197	3.65451	0.00165259	0.0199044	0.0161874	SEMA3E/NRP2/ROBO2/PLXNA4/PLXNA1/ROBO1/EPHB2/NFIB/B4GALT5/EPHB3/MYCBP2/RAPGEF2	12	Pre-AMB
GO:0048640	negative regulation of developmental growth	0.0142544	102/19160	0.127451	2.67759	3.79772	0.00109369	0.0149808	0.0121833	RTN4R/SEMA5A/TP73/CDKN1B/DUSP10/SPAG9/PTCH1/BCL11A/JARID2/SEMA6D/SEMA3F/RYK/VGLL4	13	Pre-AMB
GO:0010586	miRNA metabolic process	0.0153509	110/19160	0.127273	2.67384	3.93586	0.000725189	0.0109789	0.00892868	PDGFB/BMP4/MYCN/TGFB1/SMAD6/NFIB/BMPR1A/SMAD1/POU2F1/SMARCA4/XPO5/SND1/DIS3L2/ZSWIM8	14	Pre-AMB
GO:0030178	negative regulation of Wnt signaling pathway	0.0252193	182/19160	0.126374	2.65495	5.01502	1.88789784892721e-05	0.000549513	0.000446897	SHH/APCDD1L/CXXC4/SHISA2/LRP1/PTPRU/FERMT1/TPBG/LIMD1/CTNNB1/NXN/ZNRF3/CCDC88C/INVS/TCF7L2/RNF43/CAV1/DKK1/HMGXB4/VGLL4/FZD6/APC/CTNND1	23	Pre-AMB
GO:0050803	regulation of synapse structure or activity	0.0438596	318/19160	0.125786	2.64261	6.60331	2.04342101795662e-08	2.12602739953359e-06	1.72901334957225e-06	RTN4R/LZTS1/NRP2/LRFN5/SYNGAP1/IL1RAPL2/ROBO2/TANC2/IL1RAPL1/ASIC1/EFNA5/CACNA2D3/NEGR1/ARHGAP12/NLGN3/TPBG/FGFR1/AGRN/SPARC/TIAM1/CTNNB1/SEMA4D/EPHB2/DLG5/ELMO1/PPP1R9B/SLITRK6/DAG1/NLGN1/DKK1/CLSTN1/CHD4/DOCK1/EPHB3/LIN7B/SEMA3F/ABI2/MYCBP2/ZDHHC17/CTTNBP2	40	Pre-AMB
GO:0016055	Wnt signaling pathway	0.0657895	478/19160	0.125523	2.63708	8.10307	6.20642847093909e-12	2.33457194022247e-09	1.89861431281036e-09	SHH/APCDD1L/DLX5/CELSR2/CXXC4/WNK2/SEMA5A/CPZ/NRARP/BAMBI/LGR6/SHISA2/LRP1/PTPRU/WNT9A/VANGL2/FERMT1/TPBG/LIMD1/WNT7B/TIAM1/CTNNB1/ARHGEF19/EXT1/LEF1/CSNK1G1/COL1A1/PTK7/TNKS/NXN/TGFB1/ZNRF3/DLX3/CCDC88C/SMO/INVS/SOX4/TCF7L2/RNF43/CAV1/KANK1/ITGA3/DKK1/PYGO2/BRD7/HMGXB4/SMARCA4/LGR4/RYK/TNFAIP3/RARG/VGLL4/MACF1/DDB1/BCL9/FZD6/APC/TCF7L1/NARF/CTNND1	60	Pre-AMB
GO:0030111	regulation of Wnt signaling pathway	0.0482456	351/19160	0.125356	2.63358	6.90537	4.4573245638582e-09	6.41068150507841e-07	5.21355176540442e-07	SHH/APCDD1L/DLX5/CXXC4/WNK2/SEMA5A/NRARP/BAMBI/LGR6/SHISA2/LRP1/PTPRU/FERMT1/TPBG/LIMD1/TIAM1/CTNNB1/LEF1/CSNK1G1/COL1A1/PTK7/TNKS/NXN/TGFB1/ZNRF3/CCDC88C/INVS/SOX4/TCF7L2/RNF43/CAV1/KANK1/ITGA3/DKK1/HMGXB4/SMARCA4/LGR4/TNFAIP3/VGLL4/MACF1/FZD6/APC/TCF7L1/CTNND1	44	Pre-AMB
GO:0050807	regulation of synapse organization	0.0427632	312/19160	0.125	2.6261	6.47392	3.64394600747575e-08	3.12612210115025e-06	2.54235051084827e-06	RTN4R/LZTS1/NRP2/LRFN5/IL1RAPL2/ROBO2/TANC2/IL1RAPL1/ASIC1/EFNA5/CACNA2D3/NEGR1/ARHGAP12/NLGN3/TPBG/FGFR1/AGRN/SPARC/TIAM1/CTNNB1/SEMA4D/EPHB2/DLG5/ELMO1/PPP1R9B/SLITRK6/DAG1/NLGN1/DKK1/CLSTN1/CHD4/DOCK1/EPHB3/LIN7B/SEMA3F/ABI2/MYCBP2/ZDHHC17/CTTNBP2	39	Pre-AMB
GO:0032355	response to estradiol	0.0164474	120/19160	0.125	2.6261	3.99466	0.000576738	0.00918648	0.00747099	CDKN1B/PTCH1/CTNNB1/BMP7/COL1A1/ERRFI1/TGFB1/PPP1R9B/TACR3/LCOR/KAT5/TACR1/CCDC62/IGF1R/DNMT3A	15	Pre-AMB
GO:0001942	hair follicle development	0.0131579	96/19160	0.125	2.6261	3.57068	0.00198266	0.0231943	0.018863	SHH/EDAR/TNFRSF19/LAMA5/FERMT1/CTNNB1/EXT1/DLX3/SMO/DKK1/LGR4/FZD6	12	Pre-AMB
GO:0045666	positive regulation of neuron differentiation	0.0131579	96/19160	0.125	2.6261	3.57068	0.00198266	0.0231943	0.018863	BMP4/ETV5/BMP6/FGFR1/SPAG9/CDON/TCF4/BMP7/DMD/IRX3/DKK1/TCF12	12	Pre-AMB
GO:0003007	heart morphogenesis	0.0372807	274/19160	0.124088	2.60693	5.98933	3.23432596907897e-07	1.8390527893949e-05	1.49562833674178e-05	SHH/COL11A1/ADGRG6/FGFRL1/NRP2/ROBO2/BMP4/EPHB4/SPRY1/VANGL2/ROBO1/PTCH1/CTNNB1/EXT1/SLIT1/CHD7/BMP7/BMPR2/TGFB1/SMAD7/DAG1/CYR61/SMAD6/SMO/SOX4/PITX2/PKP2/BMPR1A/TGFBR2/DKK1/PARVA/APC/MTOR/NRG1	34	Pre-AMB
GO:0042471	ear morphogenesis	0.0175439	129/19160	0.124031	2.60574	4.09087	0.000418733	0.00733542	0.0059656	COL11A1/DLX5/FGFR1/MYO15A/SPARC/CHD7/TSHZ1/PTK7/EPHB2/ATP8A2/SCRIB/SLITRK6/MYO6/TRIOBP/CEP290/FZD6	16	Pre-AMB
GO:0090130	tissue migration	0.0142544	105/19160	0.12381	2.60109	3.67774	0.00143275	0.0178175	0.0144903	DUSP10/FERMT1/PAK1/EPB41L5/BMPR2/KANK1/ITGA3/TGFBR2/SASH1/TACR1/DOCK1/MACF1/MTOR	13	Pre-AMB
GO:0010975	regulation of neuron projection development	0.0614035	453/19160	0.12362	2.59711	7.69057	5.83651512911672e-11	1.67885641066946e-08	1.36534700667511e-08	CDH4/RTN4R/LZTS1/SEMA5A/PLPPR5/DDR1/SYNGAP1/ROBO2/TANC2/IL1RAPL1/EFNA5/PLXNA4/NEGR1/TIAM2/OBSL1/P3H1/FGFR1/PLXNA1/ROBO1/MAP3K13/NPTN/PLXNB3/TIAM1/PTPN9/CBFA2T2/SEMA4D/BMP7/PTK7/EPHB2/KDM1A/BMPR2/ATP8A2/NEO1/BCL11A/DENND5A/RAPGEF1/DMD/PLXNB1/KANK1/NLGN1/ITGA3/DKK1/PTPRF/GOLGA4/SEMA6D/EPHB3/IGF1R/PLXNA2/SEMA3F/RYK/BAG5/ABI2/RAP1A/MYCBP2/MACF1/RAPGEF2	56	Pre-AMB
GO:0030902	hindbrain development	0.0219298	162/19160	0.123457	2.59368	4.55386	9.00849662071341e-05	0.00206624	0.00168039	SHH/COQ8B/CTNNB1/LEF1/BMP7/EPHB2/SPTBN2/SCRIB/NFIB/NCAM2/SMO/ARCN1/ABAT/SMAD1/IGF1R/PLXNA2/SERPINE2/RERE/PRKG1/CEP290	20	Pre-AMB
GO:0042752	regulation of circadian rhythm	0.0153509	114/19160	0.122807	2.58002	3.7826	0.00103583	0.0143085	0.0116365	PRKCG/FBXW7/KAT5/NLGN1/PER1/ZFHX3/GNA11/ROCK2/MTA1/PRKG1/DDB1/ARNTL2/MTOR/FBXL17	14	Pre-AMB
GO:0090288	negative regulation of cellular response to growth factor stimulus	0.0186404	139/19160	0.122302	2.56942	4.15151	0.000331342	0.00604576	0.00491678	CRIM1/BAMBI/BMPER/SHISA2/CREB3L1/SPRY1/SEMA6A/DCN/SMAD7/TWSG1/SMAD6/CAV1/GPC1/DKK1/ATP2B4/TRIM33/CASK	17	Pre-AMB
GO:0050672	negative regulation of lymphocyte proliferation	0.0120614	90/19160	0.122222	2.56774	3.3327	0.00358569	0.0366821	0.0298321	SHH/BMP4/PAWR/RASSF5/PAK1/PTPN6/DLG5/TGFB1/TWSG1/SCRIB/MAD1L1	11	Pre-AMB
GO:1903034	regulation of response to wounding	0.0241228	181/19160	0.121547	2.55355	4.69467	5.19106150291551e-05	0.0012975	0.00105521	RTN4R/WFDC1/PDGFB/SMOC2/FERMT1/ST3GAL4/ADAMTS18/PTPN6/EPHB2/NEO1/SH2B3/CAV1/KANK1/PHLDB2/PTPRF/ARFGEF1/IGF1R/SERPINE2/TNFAIP3/PRKG1/MTOR/CASK	22	Pre-AMB
GO:0001938	positive regulation of endothelial cell proliferation	0.0142544	107/19160	0.121495	2.55247	3.60005	0.00170402	0.0203732	0.0165687	SEMA5A/NRP2/NRARP/PDGFB/PPP1R16B/BMP4/BMP6/FGFR1/PLXNB3/IGF2/AGGF1/RPTOR/HSPG2	13	Pre-AMB
GO:0061041	regulation of wound healing	0.0186404	140/19160	0.121429	2.55107	4.1178	0.000360779	0.00648607	0.00527486	WFDC1/PDGFB/SMOC2/FERMT1/ST3GAL4/ADAMTS18/EPHB2/SH2B3/CAV1/KANK1/PHLDB2/ARFGEF1/SERPINE2/TNFAIP3/PRKG1/MTOR/CASK	17	Pre-AMB
GO:0010977	negative regulation of neuron projection development	0.0175439	132/19160	0.121212	2.54652	3.98586	0.000542136	0.00880745	0.00716275	RTN4R/SEMA5A/SYNGAP1/PTPN9/CBFA2T2/EPHB2/NEO1/BCL11A/DENND5A/KANK1/NLGN1/DKK1/SEMA6D/SEMA3F/RYK/BAG5	16	Pre-AMB
GO:0022404	molting cycle process	0.0131579	99/19160	0.121212	2.54652	3.44886	0.00257733	0.0284963	0.0231749	SHH/EDAR/TNFRSF19/LAMA5/FERMT1/CTNNB1/EXT1/DLX3/SMO/DKK1/LGR4/FZD6	12	Pre-AMB
GO:0022405	hair cycle process	0.0131579	99/19160	0.121212	2.54652	3.44886	0.00257733	0.0284963	0.0231749	SHH/EDAR/TNFRSF19/LAMA5/FERMT1/CTNNB1/EXT1/DLX3/SMO/DKK1/LGR4/FZD6	12	Pre-AMB
GO:0070664	negative regulation of leukocyte proliferation	0.0131579	99/19160	0.121212	2.54652	3.44886	0.00257733	0.0284963	0.0231749	SHH/BMP4/PAWR/RASSF5/PAK1/PTPN6/DLG5/TGFB1/TWSG1/SCRIB/TNFAIP3/MAD1L1	12	Pre-AMB
GO:0030510	regulation of BMP signaling pathway	0.0164474	124/19160	0.120968	2.54138	3.84955	0.000815655	0.0120705	0.00981646	CRIM1/SCUBE3/BAMBI/BMPER/BMP4/NEO1/SMAD7/TWSG1/CYR61/SMAD6/CAV1/ITGA3/DKK1/FSTL1/TRIM33	15	Pre-AMB
GO:1903510	mucopolysaccharide metabolic process	0.0120614	91/19160	0.120879	2.53952	3.29093	0.00390778	0.0391579	0.0318456	ITIH5/XYLT1/PDGFB/DSEL/GLCE/ST3GAL4/EXT1/TGFB1/SLC10A7/CHST11/NDST2	11	Pre-AMB
GO:0051960	regulation of nervous system development	0.0614035	464/19160	0.12069	2.53554	7.48553	1.47907332681486e-10	3.61633428406233e-08	2.94102054142449e-08	SHH/CDH4/RTN4R/SEMA5A/SYNGAP1/ROBO2/IL1RAPL1/TP73/EFNA5/PLXNA4/DUSP10/TIAM2/NLGN3/ETV5/OBSL1/TPBG/PLXNA1/AGRN/ROBO1/MAP3K13/NPTN/PLXNB3/TIAM1/CDON/CTNNB1/SEMA4D/CHD7/LEF1/BMP7/EPHB2/KDM1A/DLG5/BMPR2/TGFB1/BCL11A/SLITRK6/DAG1/UFL1/SMO/PLXNB1/NLGN1/BMPR1A/DKK1/NUMB/GOLGA4/CLSTN1/SEMA6D/EPHB3/PLXNA2/SERPINE2/SEMA3F/RYK/RARG/MACF1/RAPGEF2/MTOR	56	Pre-AMB
GO:0007163	establishment or maintenance of cell polarity	0.0307018	232/19160	0.12069	2.53554	5.26053	5.98071147968686e-06	0.000201694	0.00016403	SHH/DST/SPRY1/FERMT1/FRMD4A/WNT7B/PARD3B/PTK7/DLG5/MYH9/SCRIB/SDCCAG8/FAT1/GPSM2/LLGL1/GSN/KANK1/KAT5/PHLDB2/FAN1/DLG2/ARFGEF1/IGF1R/ROCK2/LIN7B/PARVA/RHOQ/MYO18A	28	Pre-AMB
GO:0048705	skeletal system morphogenesis	0.0307018	232/19160	0.12069	2.53554	5.26053	5.98071147968686e-06	0.000201694	0.00016403	COL11A1/DLX5/COL27A1/LAMA5/BMP4/TGFB3/BMP6/FGFR1/CTNNB1/EXT1/IRX5/BMP7/BMPR1B/COL1A1/BMPR2/TGFB1/FOXN3/PHOSPHO1/COL13A1/HHIP/CHST11/LTBP3/TGFBR2/TRIP11/RYK/RARG/THRA/RFLNA	28	Pre-AMB
GO:0060840	artery development	0.0153509	116/19160	0.12069	2.53554	3.70841	0.00122894	0.0161102	0.0131018	SHH/ROBO2/BMP4/LRP1/ROBO1/CHD7/BMPR2/LUZP1/SMAD7/SMAD6/SOX4/BMPR1A/TGFBR2/NPRL3	14	Pre-AMB
GO:0090263	positive regulation of canonical Wnt signaling pathway	0.0153509	116/19160	0.12069	2.53554	3.70841	0.00122894	0.0161102	0.0131018	DLX5/WNK2/SEMA5A/NRARP/BAMBI/LGR6/CSNK1G1/COL1A1/PTK7/TNKS/TGFB1/SOX4/KANK1/LGR4	14	Pre-AMB
GO:0043087	regulation of GTPase activity	0.0372807	282/19160	0.120567	2.53297	5.79772	6.36604757126715e-07	3.27683922352593e-05	2.66492273952879e-05	RTN4R/EFNA5/MET/TIAM2/ARHGAP12/ARHGAP24/AGRN/BCAR3/EPHA2/PLXNB3/TIAM1/ARHGEF19/SEMA4D/SYDE2/USP6NL/AGAP3/SCRIB/RAPGEF1/ARHGAP9/VAV2/PLXNB1/SCYL1/ARFGEF1/ARAP2/EPHB3/FGD6/RAP1A/PRKG1/RAPGEF2/RIC1/RGS11/DOCK9/PREX2/LRCH1	34	Pre-AMB
GO:0048638	regulation of developmental growth	0.0427632	325/19160	0.12	2.52105	6.18272	1.0969919517071e-07	8.25275483668878e-06	6.71163658874399e-06	COL14A1/CDH4/CPNE5/RTN4R/SEMA5A/TP73/EFNA5/PLXNA4/CDKN1B/DUSP10/DUSP6/PLCB1/FGFR1/AGRN/MAP3K13/ERBB4/SPAG9/PTCH1/SEMA4D/CHD7/GPAM/BMPR2/ATP8A2/SMAD7/BCL11A/JARID2/SMO/PPIB/BMPR1A/GOLGA4/SEMA6D/IGF2/LIN7B/SEMA3F/RYK/VGLL4/MYCBP2/MACF1/NRG1	39	Pre-AMB
GO:0050767	regulation of neurogenesis	0.0504386	384/19160	0.119792	2.51668	6.71171	8.41644827719392e-09	1.02414310946695e-06	8.32894772912739e-07	SHH/CDH4/RTN4R/SEMA5A/SYNGAP1/ROBO2/IL1RAPL1/TP73/EFNA5/PLXNA4/DUSP10/TIAM2/ETV5/OBSL1/PLXNA1/ROBO1/MAP3K13/NPTN/PLXNB3/TIAM1/CDON/CTNNB1/SEMA4D/CHD7/LEF1/BMP7/EPHB2/KDM1A/BMPR2/TGFB1/BCL11A/DAG1/UFL1/SMO/PLXNB1/BMPR1A/NUMB/GOLGA4/SEMA6D/PLXNA2/SERPINE2/SEMA3F/RYK/MACF1/RAPGEF2/MTOR	46	Pre-AMB
GO:0035148	tube formation	0.0186404	142/19160	0.119718	2.51513	4.05125	0.000426495	0.00736948	0.0059933	SHH/IRX1/EDAR/IRX2/BMP4/VANGL2/PTCH1/CTNNB1/BMP7/TGFB1/SCRIB/SDCCAG8/NFIB/IRX3/RARG/CEP290/FZD6	17	Pre-AMB
GO:0099072	regulation of postsynaptic membrane neurotransmitter receptor levels	0.0153509	117/19160	0.119658	2.51387	3.67189	0.00133627	0.0170381	0.0138564	NSG2/ERBB4/AGAP3/SCRIB/DAG1/GPSM2/NETO1/NUMB/DLG2/CLSTN1/RAP1A/HIP1/NRG1/CTNND1	14	Pre-AMB
GO:0030901	midbrain development	0.0120614	92/19160	0.119565	2.51192	3.24972	0.00425254	0.0413418	0.0336216	SHH/FGFR1/CTNNB1/DLG5/NCAM2/KDM7A/DKK1/SMAD1/SUDS3/RYK/FZD6	11	Pre-AMB
GO:0032945	negative regulation of mononuclear cell proliferation	0.0120614	92/19160	0.119565	2.51192	3.24972	0.00425254	0.0413418	0.0336216	SHH/BMP4/PAWR/RASSF5/PAK1/PTPN6/DLG5/TGFB1/TWSG1/SCRIB/MAD1L1	11	Pre-AMB
GO:1901879	regulation of protein depolymerization	0.0120614	92/19160	0.119565	2.51192	3.24972	0.00425254	0.0413418	0.0336216	SEMA5A/FLII/CARMIL1/SPTBN2/GAS2L1/CCDC88C/MID1/GSN/ATXN7/TRIOBP/APC	11	Pre-AMB
GO:2000628	regulation of miRNA metabolic process	0.0120614	92/19160	0.119565	2.51192	3.24972	0.00425254	0.0413418	0.0336216	PDGFB/BMP4/MYCN/TGFB1/SMAD6/NFIB/BMPR1A/SMAD1/POU2F1/SMARCA4/ZSWIM8	11	Pre-AMB
GO:0001667	ameboidal-type cell migration	0.0328947	251/19160	0.119522	2.51101	5.38698	3.43334738411822e-06	0.000124363	0.00010114	SHH/SEMA5A/SEMA3E/LAMA5/NRP2/BMP4/DUSP10/SEMA6A/FERMT1/PAK1/TPBG/ERBB4/SEMA5B/SEMA4D/BMP7/EPB41L5/BMPR2/TGFB1/SMO/KANK1/PITX2/ITGA3/TGFBR2/SASH1/TACR1/SEMA6D/DOCK1/SEMA3F/MACF1/MTOR	30	Pre-AMB
GO:0031589	cell-substrate adhesion	0.0471491	361/19160	0.119114	2.50243	6.44253	3.05037039052953e-08	2.66362700173025e-06	2.16622167959033e-06	ECM2/ITGBL1/SPOCK2/SEMA3E/LAMA5/VWA2/COL5A3/DDR1/PDGFB/EFNA5/NPNT/FERMT1/VIT/LAMC1/CDK6/TIAM1/CTNNB1/AJUBA/ITGB5/ITGB6/COL1A1/CARMIL1/EPB41L5/DAG1/CYR61/SMAD6/COL13A1/STON1/KANK1/PTPRA/ITGA3/PKP2/PHLDB2/P4HB/DOCK1/TRPM7/EPHB3/ROCK2/PARVA/TRIOBP/MACF1/ACTN1/CASK	43	Pre-AMB
GO:0010811	positive regulation of cell-substrate adhesion	0.0164474	126/19160	0.119048	2.50104	3.77911	0.000963611	0.0136581	0.0111076	ECM2/SPOCK2/PDGFB/NPNT/FERMT1/VIT/CDK6/CARMIL1/EPB41L5/DAG1/CYR61/ITGA3/P4HB/DOCK1/TRIOBP	15	Pre-AMB
GO:0048839	inner ear development	0.0263158	202/19160	0.118812	2.49609	4.77874	3.50880373084405e-05	0.000927462	0.000754268	SHH/COL11A1/DLX5/FREM2/BMPER/BMP4/CDKN1B/TGFB3/FGFR1/MYO15A/SPARC/EYA4/CHD7/PTK7/EPHB2/ATP8A2/TGFB1/SCRIB/SLITRK6/TRIP11/MYO6/TRIOBP/CEP290/FZD6	24	Pre-AMB
GO:0050679	positive regulation of epithelial cell proliferation	0.0285088	219/19160	0.118721	2.49419	4.97168	1.70541561336976e-05	0.000502378	0.000408564	SHH/DLX5/SEMA5A/NRP2/NRARP/PDGFB/PPP1R16B/BMP4/ST8SIA1/BMP6/FGFR1/LAMC1/PLXNB3/CTNNB1/TGFB1/SMO/TCF7L2/BMPR1A/TACR1/IGF2/PGF/AGGF1/TNFAIP3/RPTOR/HSPG2/MTA3	26	Pre-AMB
GO:0001654	eye development	0.0537281	415/19160	0.118072	2.48055	6.81682	4.42766932637673e-09	6.41068150507841e-07	5.21355176540442e-07	SHH/FREM2/PBX3/LAMB2/SDK1/CPAMD8/PTPRM/BMP4/CDKN1B/EFEMP1/SPRY1/ACHE/WNT9A/BMP6/SPRED1/ADAMTS18/BCAR3/EPHA2/WNT7B/CDON/CTNNB1/TTLL5/CHD7/BMP7/BMPR1B/EPHB2/BMPR2/ATP8A2/TGFB1/TWSG1/SH3PXD2B/SLITRK6/ANGPTL7/NFIB/FAT1/SOX4/PITX2/PER1/SAMD11/TGFBR2/PBX1/PYGO2/SMARCA4/ABI2/RARG/CEP290/ATP2B4/TBC1D32/SPRED2	49	Pre-AMB
GO:0048880	sensory system development	0.0548246	426/19160	0.117371	2.46582	6.83984	3.7573914352323e-09	5.92698197364063e-07	4.82017821470548e-07	SHH/FREM2/PBX3/LAMB2/SDK1/CPAMD8/PTPRM/BMP4/CDKN1B/EFEMP1/SPRY1/ACHE/WNT9A/BMP6/SPRED1/ADAMTS18/BCAR3/EPHA2/TMEM132E/WNT7B/CDON/CTNNB1/TTLL5/CHD7/BMP7/BMPR1B/EPHB2/BMPR2/ATP8A2/TGFB1/TWSG1/SH3PXD2B/SLITRK6/ANGPTL7/NFIB/FAT1/SOX4/PITX2/PER1/SAMD11/TGFBR2/PBX1/PYGO2/SMARCA4/ABI2/RARG/CEP290/ATP2B4/TBC1D32/SPRED2	50	Pre-AMB
GO:0007229	integrin-mediated signaling pathway	0.0142544	111/19160	0.117117	2.46049	3.44984	0.00237456	0.0267549	0.0217587	ITGBL1/LAMB2/LAMA5/DST/FERMT1/LAMC1/ITGB5/ITGB6/MYH9/BCAR1/PTPRA/ITGA3/DOCK1	13	Pre-AMB
GO:0007178	cell surface receptor protein serine/threonine kinase signaling pathway	0.0548246	427/19160	0.117096	2.46004	6.82107	4.0657835007644e-09	6.2130254121056e-07	5.05280594272629e-07	DLX5/CRIM1/SCUBE3/BAMBI/BMPER/PPM1L/GLCE/BMP4/IL17RD/NPNT/SPRY1/TGFB3/FURIN/LRP1/FERMT1/BMP6/SPRED1/EXT1/LTBP1/LEF1/BMP7/BMPR1B/ITGB5/COL1A2/ITGB6/BMPR2/NEO1/ID1/TGFB1/SMAD7/TWSG1/DLX3/CYR61/SMAD6/PMEPA1/ACVR2A/CAV1/CHST11/LTBP3/ITGA3/BMPR1A/TGFBR2/DKK1/SMAD1/RBPMS/SUDS3/FSTL1/TRIM33/SPRED2/TSC22D1	50	Pre-AMB
GO:0150063	visual system development	0.0537281	419/19160	0.116945	2.45687	6.74076	6.07756633370606e-09	8.03224307346558e-07	6.53230316038165e-07	SHH/FREM2/PBX3/LAMB2/SDK1/CPAMD8/PTPRM/BMP4/CDKN1B/EFEMP1/SPRY1/ACHE/WNT9A/BMP6/SPRED1/ADAMTS18/BCAR3/EPHA2/WNT7B/CDON/CTNNB1/TTLL5/CHD7/BMP7/BMPR1B/EPHB2/BMPR2/ATP8A2/TGFB1/TWSG1/SH3PXD2B/SLITRK6/ANGPTL7/NFIB/FAT1/SOX4/PITX2/PER1/SAMD11/TGFBR2/PBX1/PYGO2/SMARCA4/ABI2/RARG/CEP290/ATP2B4/TBC1D32/SPRED2	49	Pre-AMB
GO:0048593	camera-type eye morphogenesis	0.0175439	137/19160	0.116788	2.45358	3.81712	0.000817042	0.0120705	0.00981646	SDK1/PTPRM/BMP4/WNT9A/BCAR3/EPHA2/CDON/CTNNB1/BMP7/EPHB2/ATP8A2/FAT1/SOX4/PITX2/SAMD11/ABI2	16	Pre-AMB
GO:0060070	canonical Wnt signaling pathway	0.0427632	334/19160	0.116766	2.45312	5.98924	2.25650364057872e-07	1.41465420543973e-05	1.15048188314526e-05	SHH/DLX5/WNK2/SEMA5A/NRARP/BAMBI/LGR6/PTPRU/WNT9A/FERMT1/TPBG/LIMD1/WNT7B/CTNNB1/EXT1/LEF1/CSNK1G1/COL1A1/PTK7/TNKS/TGFB1/ZNRF3/CCDC88C/SMO/INVS/SOX4/TCF7L2/CAV1/KANK1/DKK1/PYGO2/LGR4/RYK/RARG/BCL9/FZD6/APC/TCF7L1/CTNND1	39	Pre-AMB
GO:0010810	regulation of cell-substrate adhesion	0.0285088	223/19160	0.116592	2.44945	4.86718	2.34515354801711e-05	0.000662879	0.000539093	ECM2/SPOCK2/SEMA3E/DDR1/PDGFB/EFNA5/NPNT/FERMT1/VIT/CDK6/COL1A1/CARMIL1/EPB41L5/DAG1/CYR61/KANK1/PTPRA/ITGA3/PKP2/PHLDB2/P4HB/DOCK1/ROCK2/TRIOBP/MACF1/CASK	26	Pre-AMB
GO:0141091	transforming growth factor beta receptor superfamily signaling pathway	0.0504386	399/19160	0.115288	2.42206	6.41732	2.75976629887526e-08	2.61048174678413e-06	2.12300076188794e-06	DLX5/CRIM1/SCUBE3/BAMBI/BMPER/BMP4/IL17RD/NPNT/SPRY1/TGFB3/FURIN/FERMT1/BMP6/SPRED1/EXT1/LTBP1/LEF1/BMP7/BMPR1B/ITGB5/COL1A2/ITGB6/BMPR2/NEO1/ID1/TGFB1/SMAD7/TWSG1/DLX3/CYR61/SMAD6/PMEPA1/ACVR2A/CAV1/CHST11/LTBP3/ITGA3/BMPR1A/TGFBR2/DKK1/SMAD1/SUDS3/FSTL1/TRIM33/SPRED2/TSC22D1	46	Pre-AMB
GO:0043010	camera-type eye development	0.0460526	365/19160	0.115068	2.41745	6.11235	1.17024821517236e-07	8.54106533163111e-06	6.94610802344255e-06	SHH/LAMB2/SDK1/PTPRM/BMP4/CDKN1B/EFEMP1/SPRY1/ACHE/WNT9A/SPRED1/BCAR3/EPHA2/WNT7B/CDON/CTNNB1/TTLL5/CHD7/BMP7/BMPR1B/EPHB2/BMPR2/ATP8A2/TGFB1/TWSG1/SLITRK6/ANGPTL7/NFIB/FAT1/SOX4/PITX2/PER1/SAMD11/TGFBR2/PYGO2/SMARCA4/ABI2/RARG/CEP290/ATP2B4/TBC1D32/SPRED2	42	Pre-AMB
GO:0051261	protein depolymerization	0.0153509	122/19160	0.114754	2.41084	3.49481	0.00199745	0.023256	0.0189132	SEMA5A/FLII/CARMIL1/SPTBN2/GAS2L1/PPP1R9B/CCDC88C/MID1/MICAL1/GSN/NCKAP5/ATXN7/TRIOBP/APC	14	Pre-AMB
GO:0051056	regulation of small GTPase mediated signal transduction	0.0394737	314/19160	0.11465	2.40865	5.62645	1.01656896097303e-06	4.53207845254691e-05	3.68575877596001e-05	RTN4R/SYNGAP1/FAM13A/MET/PLEKHG5/SPRY1/TIAM2/ARHGAP12/ARHGAP24/PSD2/ROBO1/PLEKHG4/TIAM1/CDON/ARHGEF19/SEMA4D/ARHGAP10/SYDE2/EPHB2/DENND3/PLEKHG4B/ARHGAP9/VAV2/PLXNB1/KANK1/ITGA3/ARHGEF17/ARFGEF1/TNS3/CD2AP/ARHGAP26/ARFGAP1/DENND4C/DOCK9/AKAP13/PREX2	36	Pre-AMB
GO:0008286	insulin receptor signaling pathway	0.0164474	131/19160	0.114504	2.40558	3.60878	0.0014356	0.0178175	0.0144903	VWA2/LMO4/BCAR3/SOGA1/PIK3R2/KANK1/BCAR1/PTPRA/IGF2/IGF1R/GKAP1/PRKCB/NUCKS1/RHOQ/APC	15	Pre-AMB
GO:0007162	negative regulation of cell adhesion	0.0394737	315/19160	0.114286	2.401	5.60496	1.09659385099754e-06	4.77686606785613e-05	3.88483478729103e-05	SHH/SEMA5A/SEMA3E/NRARP/EFNA5/PLXNA4/BMP4/PAWR/SEMA6A/BMP6/ADAMTS18/PLXNA1/PLXNB3/PTPN6/SEMA4D/ILDR2/COL1A1/EPHB2/EPB41L5/DLG5/TGFB1/SMAD7/TWSG1/SCRIB/UFL1/SH2B3/PLXNB1/KANK1/PHLDB2/MIA3/PLXNA2/SERPINE2/PRKG1/HSPG2/CASK/MAD1L1	36	Pre-AMB
GO:0043583	ear development	0.0285088	229/19160	0.113537	2.38528	4.71458	3.71625629841547e-05	0.000961508	0.000781956	SHH/COL11A1/DLX5/FREM2/DDR1/BMPER/BMP4/CDKN1B/TGFB3/FGFR1/MYO15A/SPARC/EYA4/CHD7/TSHZ1/PTK7/EPHB2/ATP8A2/TGFB1/SCRIB/SLITRK6/TRIP11/MYO6/TRIOBP/CEP290/FZD6	26	Pre-AMB
GO:0051897	positive regulation of phosphatidylinositol 3-kinase/protein kinase B signal transduction	0.0241228	194/19160	0.113402	2.38244	4.32648	0.000146081	0.00310582	0.00252584	SEMA5A/SEMA3E/UNC5B/DDR1/PDGFB/PDGFC/DCN/TPBG/FGFR1/ERBB4/PTPN6/SEMA4D/TGFB1/DAP/VAV2/PLXNB1/TCF7L2/IGF2/IGF1R/RYK/HIP1/MTOR	22	Pre-AMB
GO:0048732	gland development	0.0559211	450/19160	0.113333	2.38099	6.62731	8.58688496690079e-09	1.02414310946695e-06	8.32894772912739e-07	SHH/EDAR/LAMA5/DDR1/MET/BMP4/CDKN1B/TGFB3/FGFR1/PLXNA1/ROBO1/EPHA2/ERBB4/PTCH1/WNT7B/CTNNB1/EXT1/LEF1/BMP7/ERRFI1/TGFB1/TWSG1/SCRIB/DAG1/NFIB/JARID2/SMO/BTBD7/FBXW7/CAV1/PITX2/PITX1/BMPR1A/TGFBR2/PBX1/PLD1/PYGO2/BRCA2/IGF2/CD2AP/EPHB3/SERPINE2/SRSF1/VDR/TNFAIP3/RARG/UPF2/THRA/ASH1L/MAD1L1/NRG1	51	Pre-AMB
GO:0050714	positive regulation of protein secretion	0.0186404	150/19160	0.113333	2.38099	3.79597	0.000803042	0.0119916	0.00975226	TGFB3/ACHE/BMP6/FRMD4A/PLCB1/ITPR1/ANO1/TGFB1/UNC13B/SEC24A/SOX4/TCF7L2/ABAT/GNA11/CD2AP/PRKCB/MYO18A	17	Pre-AMB
GO:0021953	central nervous system neuron differentiation	0.0252193	203/19160	0.1133	2.3803	4.41992	0.000105651	0.00234834	0.00190981	SHH/DLX5/SEMA3E/NRP2/ROBO2/PLXNA4/PLXNA1/ROBO1/ERBB4/PTCH1/CTNNB1/BMPR1B/EPHB2/NFIB/NCAM2/SMO/B4GALT5/BMPR1A/DKK1/EPHB3/RYK/MYCBP2/RAPGEF2	23	Pre-AMB
GO:0009101	glycoprotein biosynthetic process	0.0405702	327/19160	0.11315	2.37714	5.61524	9.94717820556512e-07	4.50386124307532e-05	3.6628108441155e-05	XYLT1/DSEL/LARGE2/PXYLP1/GLCE/PAWR/ST8SIA1/GALNT14/ST3GAL4/PLCB1/DPY19L3/TMTC1/CTNNB1/GALNT18/EXT1/UGGT2/ST6GAL2/TUSC3/GALNT8/BMPR1B/BMPR2/TET3/TCF7L2/CHST11/B4GALT5/ITM2B/TRIP11/ARFGEF1/NDST2/GBGT1/MAN2A2/TMTC3/NAF1/GOLGA2/C1GALT1/MAN1A2/PLOD3	37	Pre-AMB
GO:0048592	eye morphogenesis	0.0208333	168/19160	0.113095	2.37599	4.00462	0.000417626	0.00733542	0.0059656	SDK1/PTPRM/BMP4/EFEMP1/WNT9A/BCAR3/EPHA2/CDON/CTNNB1/BMP7/EPHB2/ATP8A2/FAT1/SOX4/PITX2/SAMD11/ABI2/RARG/CEP290	19	Pre-AMB
GO:0061572	actin filament bundle organization	0.0208333	168/19160	0.113095	2.37599	4.00462	0.000417626	0.00733542	0.0059656	MTSS1/MET/PAWR/TGFB3/PPM1E/ITGB5/CARMIL1/MICAL1/PIK3R2/PHLDB2/FAM171A1/TACR1/FHOD1/FAN1/ROCK2/MYO1B/ACTN1/MTOR/RFLNA	19	Pre-AMB
GO:0044344	cellular response to fibroblast growth factor stimulus	0.0153509	124/19160	0.112903	2.37196	3.42642	0.00232859	0.0262974	0.0213867	FGFRL1/FGF14/SHISA2/SMOC2/CREB3L1/SPRY1/FGFR1/FGF12/NPTN/CTNNB1/EXT1/COL1A1/HHIP/GPC1	14	Pre-AMB
GO:0120161	regulation of cold-induced thermogenesis	0.0186404	151/19160	0.112583	2.36523	3.76521	0.000865767	0.0124518	0.0101265	PDGFC/ACHE/KDM1A/ID1/DAB1/PLCL1/MAP2K6/SCD/CAV1/KDM6B/ZNF516/SMARCA4/LGR4/IGF1R/EHMT1/THRA/APC	17	Pre-AMB
GO:0007156	homophilic cell adhesion via plasma membrane adhesion molecules	0.0208333	169/19160	0.112426	2.36193	3.97559	0.000450031	0.00761471	0.00619274	PCDH17/CDH4/CELSR2/NECTIN4/PCDH19/PCDH7/HMCN1/SDK1/ROBO2/PTPRM/ROBO1/NPTN/PLXNB3/CADM2/PTK7/KIRREL3/FAT1/CLSTN1/PALLD	19	Pre-AMB
GO:0090287	regulation of cellular response to growth factor stimulus	0.0471491	383/19160	0.112272	2.35869	6.00457	1.66104471945401e-07	1.16035838259002e-05	9.43673225578536e-06	CRIM1/SCUBE3/BAMBI/BMPER/SHISA2/SMOC2/CREB3L1/BMP4/IL17RD/NPNT/SPRY1/TGFB3/SEMA6A/DCN/FERMT1/SPRED1/ROBO1/NPTN/WASF1/CTNNB1/LTBP1/NEO1/SMAD7/TWSG1/DMD/CYR61/SMAD6/PMEPA1/HHIP/CAV1/CHST11/ITGA3/GPC1/DKK1/SUDS3/PRKCB/FSTL1/ATP2B4/TRIM33/ZDHHC17/SPRED2/CASK/TSC22D1	43	Pre-AMB
GO:0007160	cell-matrix adhesion	0.0296053	241/19160	0.112033	2.35368	4.72772	3.36110417354275e-05	0.00089325	0.000726445	ECM2/ITGBL1/SEMA3E/VWA2/COL5A3/DDR1/EFNA5/NPNT/FERMT1/CDK6/TIAM1/CTNNB1/AJUBA/ITGB5/ITGB6/EPB41L5/DAG1/COL13A1/STON1/PTPRA/ITGA3/PHLDB2/TRPM7/ROCK2/MACF1/ACTN1/CASK	27	Pre-AMB
GO:0007179	transforming growth factor beta receptor signaling pathway	0.0307018	250/19160	0.112	2.35298	4.81385	2.43357398215938e-05	0.000683918	0.000556203	BAMBI/IL17RD/NPNT/SPRY1/TGFB3/FURIN/FERMT1/SPRED1/LTBP1/ITGB5/COL1A2/ITGB6/ID1/TGFB1/SMAD7/TWSG1/SMAD6/PMEPA1/CHST11/LTBP3/ITGA3/BMPR1A/TGFBR2/SMAD1/SUDS3/TRIM33/SPRED2/TSC22D1	28	Pre-AMB
GO:0090596	sensory organ morphogenesis	0.0350877	286/19160	0.111888	2.35063	5.14475	6.6956436992318e-06	0.000219974	0.000178896	COL11A1/DLX5/SDK1/PTPRM/BMP4/EFEMP1/WNT9A/FGFR1/BCAR3/MYO15A/EPHA2/SPARC/CDON/CTNNB1/CHD7/BMP7/TSHZ1/PTK7/EPHB2/ATP8A2/SCRIB/SLITRK6/FAT1/SOX4/PITX2/SAMD11/MYO6/TRIOBP/ABI2/RARG/CEP290/FZD6	32	Pre-AMB
GO:0016331	morphogenesis of embryonic epithelium	0.0175439	143/19160	0.111888	2.35063	3.62418	0.0012957	0.0165863	0.013489	SHH/IRX1/LAMA5/IRX2/BMP4/VANGL2/PTCH1/WNT7B/CTNNB1/BMP7/EPB41L5/TGFB1/SCRIB/IRX3/RARG/FZD6	16	Pre-AMB
GO:0071559	response to transforming growth factor beta	0.0383772	313/19160	0.111821	2.34922	5.38036	2.54455446669663e-06	9.64563669933839e-05	7.84441189325163e-05	BAMBI/IL17RD/NPNT/SPRY1/TGFB3/FURIN/FERMT1/SPRED1/LTBP1/ITGB5/COL1A2/ITGB6/COL1A1/EPB41L5/ID1/TGFB1/SMAD7/TWSG1/SMAD6/PMEPA1/CAV1/CHST11/LTBP3/ITGA3/BMPR1A/TGFBR2/ZFHX3/SMAD1/SUDS3/CD2AP/IGF1R/ROCK2/TRIM33/SPRED2/TSC22D1	35	Pre-AMB
GO:0008361	regulation of cell size	0.0219298	179/19160	0.111732	2.34735	4.04877	0.00034973	0.006334	0.00515119	CDH4/RTN4R/SEMA5A/EFNA5/PLXNA4/MAP3K13/SEMA4D/OXSR1/KDM1A/BMPR2/BCL11A/VAV2/GOLGA4/SEMA6D/SEMA3F/RYK/RARG/MACF1/RPTOR/MTOR	20	Pre-AMB
GO:0031345	negative regulation of cell projection organization	0.0230263	188/19160	0.111702	2.34672	4.14837	0.000252564	0.00484328	0.00393885	RTN4R/SEMA5A/SYNGAP1/GLCE/ARHGAP24/PLXNB3/PTPN9/CBFA2T2/EPHB2/NEO1/BCL11A/DENND5A/KANK1/NLGN1/ITGA3/DKK1/SEMA6D/SEMA3F/RYK/BAG5/RAPGEF2	21	Pre-AMB
GO:0106106	cold-induced thermogenesis	0.0186404	153/19160	0.111111	2.33431	3.70443	0.00100382	0.0139849	0.0113734	PDGFC/ACHE/KDM1A/ID1/DAB1/PLCL1/MAP2K6/SCD/CAV1/KDM6B/ZNF516/SMARCA4/LGR4/IGF1R/EHMT1/THRA/APC	17	Pre-AMB
GO:1904375	regulation of protein localization to cell periphery	0.0186404	153/19160	0.111111	2.33431	3.70443	0.00100382	0.0139849	0.0113734	LRP1/LMO4/EPHA2/EPB41L2/PTPN9/LDLRAP1/EPHB2/TGFB1/PPP1R9B/DAG1/PIK3R2/GPSM2/ITGA3/NUMB/RAP1A/ATP2B4/RHOQ	17	Pre-AMB
GO:1903076	regulation of protein localization to plasma membrane	0.0142544	117/19160	0.111111	2.33431	3.23637	0.00377328	0.0382808	0.0311322	LRP1/LMO4/EPHA2/PTPN9/LDLRAP1/EPHB2/TGFB1/PPP1R9B/PIK3R2/ITGA3/NUMB/ATP2B4/RHOQ	13	Pre-AMB
GO:0007389	pattern specification process	0.058114	479/19160	0.110647	2.32456	6.56321	9.99483676693365e-09	1.13662213465827e-06	9.24369481162187e-07	SHH/IRX1/PBX3/CELSR2/CXXC4/LAMA5/CYP26C1/IRX2/NRP2/SYNGAP1/ROBO2/NRARP/BMP4/SPRY1/VANGL2/FGFR1/ROBO1/ERBB4/PTCH1/DISP1/WNT7B/CDON/CTNNB1/EXT1/LEF1/BMP7/BMPR1B/TSHZ1/SHROOM3/EPB41L5/BMPR2/SMAD6/MID1/SMO/IRX3/HHIP/ACVR2A/PITX2/PCSK5/BMPR1A/LFNG/BCOR/TGFBR2/DKK1/PBX1/SMAD1/BPTF/PLXNA2/SEMA3F/RARG/TBC1D32/APC/TASOR	53	Pre-AMB
GO:0030856	regulation of epithelial cell differentiation	0.0208333	172/19160	0.110465	2.32074	3.88971	0.000560666	0.00907834	0.00738305	ETV4/TP73/BMP4/CDKN1B/SPRY1/BMP6/SPRED1/PLCB1/PTCH1/CTNNB1/LEF1/BMP7/ERRFI1/SMO/CAV1/ROCK2/VDR/RPTOR/SPRED2	19	Pre-AMB
GO:0090092	regulation of transmembrane receptor protein serine/threonine kinase signaling pathway	0.0394737	326/19160	0.110429	2.31999	5.37382	2.45829736554518e-06	9.39146415430934e-05	7.63770349262312e-05	CRIM1/SCUBE3/BAMBI/BMPER/GLCE/BMP4/IL17RD/NPNT/SPRY1/TGFB3/LRP1/FERMT1/BMP6/SPRED1/LTBP1/BMP7/BMPR2/NEO1/TGFB1/SMAD7/TWSG1/CYR61/SMAD6/PMEPA1/ACVR2A/CAV1/CHST11/ITGA3/BMPR1A/TGFBR2/DKK1/SUDS3/FSTL1/TRIM33/SPRED2/TSC22D1	36	Pre-AMB
GO:0021537	telencephalon development	0.0339912	281/19160	0.11032	2.31769	4.97456	1.23357764767138e-05	0.000381784	0.00031049	SHH/DLX5/RTN4R/ROBO2/FOXP2/PLXNA4/BMP4/PLCB1/ROBO1/ERBB4/CDK6/CDON/CTNNB1/EXT1/CHD7/LEF1/EPHB2/KDM1A/TACC2/PPP1R9B/NFIB/KIRREL3/SMO/KDM6B/NUMB/EPHB3/IGF1R/CCDC85C/RYK/SLC38A2/ATP2B4	31	Pre-AMB
GO:0051017	actin filament bundle assembly	0.0197368	164/19160	0.109756	2.30584	3.75454	0.000835631	0.0122204	0.00993839	MTSS1/MET/PAWR/TGFB3/PPM1E/ITGB5/CARMIL1/MICAL1/PIK3R2/PHLDB2/FAM171A1/TACR1/FHOD1/FAN1/ROCK2/MYO1B/ACTN1/MTOR	18	Pre-AMB
GO:0051961	negative regulation of nervous system development	0.0175439	146/19160	0.109589	2.30233	3.53132	0.00161249	0.0195175	0.0158728	RTN4R/SEMA5A/SYNGAP1/ROBO2/DUSP10/CTNNB1/BMP7/EPHB2/TGFB1/BCL11A/BMPR1A/DKK1/SEMA6D/SEMA3F/RYK/RAPGEF2	16	Pre-AMB
GO:0098742	cell-cell adhesion via plasma-membrane adhesion molecules	0.0339912	284/19160	0.109155	2.29321	4.90851	1.52457369539621e-05	0.000454583	0.000369694	PCDH17/ALCAM/CDH4/CELSR2/CLDN20/TENM1/FGFRL1/NECTIN4/PCDH19/PCDH7/HMCN1/LRFN5/SDK1/ROBO2/IL1RAPL1/EFNA5/PTPRM/ROBO1/NPTN/PLXNB3/CADM2/AJUBA/PTK7/KIRREL3/FAT1/NLGN1/ITGA3/TGFBR2/PTPRF/CLSTN1/PALLD	31	Pre-AMB
GO:1990778	protein localization to cell periphery	0.0438596	367/19160	0.108992	2.28978	5.57736	9.61195529955549e-07	4.3927534032548e-05	3.57245126627847e-05	KCNIP4/LAMA5/LRP1/LMO4/TPBG/EPHA2/ERBB4/EPB41L2/PTCH1/PTPN9/LDLRAP1/SEC23A/EPHB2/ERRFI1/TGFB1/PPP1R9B/SCRIB/ATP1B1/DAG1/PIK3R2/INVS/GPSM2/NETO1/ARFRP1/CAV1/ITGA3/PKP2/NUMB/GOLGA4/CLSTN1/FAM126B/ROCK2/LIN7B/RAP1A/TESC/MACF1/DENND4C/RAPGEF2/ATP2B4/RHOQ	40	Pre-AMB
GO:0042303	molting cycle	0.0142544	120/19160	0.108333	2.27595	3.13449	0.00468878	0.0442628	0.0359972	SHH/EDAR/TNFRSF19/LAMA5/FERMT1/CTNNB1/EXT1/DLX3/SMO/PER1/DKK1/LGR4/FZD6	13	Pre-AMB
GO:0042633	hair cycle	0.0142544	120/19160	0.108333	2.27595	3.13449	0.00468878	0.0442628	0.0359972	SHH/EDAR/TNFRSF19/LAMA5/FERMT1/CTNNB1/EXT1/DLX3/SMO/PER1/DKK1/LGR4/FZD6	13	Pre-AMB
GO:0072659	protein localization to plasma membrane	0.0350877	296/19160	0.108108	2.27122	4.92749	1.35968326461541e-05	0.000415553	0.000337953	KCNIP4/LAMA5/LRP1/LMO4/TPBG/EPHA2/PTCH1/PTPN9/LDLRAP1/SEC23A/EPHB2/ERRFI1/TGFB1/PPP1R9B/SCRIB/ATP1B1/PIK3R2/INVS/ARFRP1/ITGA3/PKP2/NUMB/GOLGA4/FAM126B/ROCK2/RAP1A/TESC/MACF1/DENND4C/RAPGEF2/ATP2B4/RHOQ	32	Pre-AMB
GO:0007224	smoothened signaling pathway	0.0175439	148/19160	0.108108	2.27122	3.47067	0.00185791	0.021892	0.0178039	SHH/PTCH1/DISP1/CDON/EXT1/DLG5/SKI/SMO/HHIP/EVC2/TGFBR2/GLIS2/SERPINE2/TBC1D32/HSPG2/FBXL17	16	Pre-AMB
GO:0048568	embryonic organ development	0.0537281	458/19160	0.106987	2.24766	6.04174	1.03820232885064e-07	7.9325146688744e-06	6.45119802368044e-06	SHH/COL11A1/DLX5/PBX3/COL27A1/PDGFB/PLCD3/PLXNA4/BMP4/RBBP6/EFEMP1/TGFB3/VANGL2/FGFR1/MYO15A/EPHA2/SPARC/PTCH1/WNT7B/CTNNB1/CHD7/IRX5/LEF1/BMP7/TSHZ1/PTK7/EPHB2/ATP8A2/TGFB1/ID3/SCRIB/SLITRK6/CYR61/SMO/SH2B3/COL18A1/CHST11/PITX2/PCSK5/BMPR1A/TGFBR2/PBX1/IGF2/BPTF/MYO6/TRIOBP/RARG/CEP290/FZD6	49	Pre-AMB
GO:0032989	cellular anatomical entity morphogenesis	0.0339912	290/19160	0.106897	2.24577	4.77887	2.30217713256632e-05	0.000654514	0.00053229	SEMA5A/SEMA3E/UNC5B/NRP2/RAB3A/LGR6/EFNA5/SEMA6A/LMO4/OBSL1/NPTN/PLEKHG4/SEMA5B/FLII/SLIT1/SEMA4D/PHLDB1/EPHB2/SLITRK6/DAG1/PLEKHG4B/SMO/PHLDB2/GPC1/SEMA6D/EPHB3/APLP2/SEMA3F/AKAP13/TMF1/PALLD	31	Pre-AMB
GO:0055007	cardiac muscle cell differentiation	0.0153509	131/19160	0.10687	2.24521	3.19703	0.00386291	0.0388676	0.0316094	COL14A1/BMP4/LMO4/OBSL1/SLC8A1/TGFB1/IRX3/KDM6B/BMPR1A/DKK1/PRKG1/AKAP13/MTOR/NRG1	14	Pre-AMB
GO:0099175	regulation of postsynapse organization	0.0175439	150/19160	0.106667	2.24094	3.41099	0.00213384	0.0245517	0.0199669	RTN4R/LZTS1/NRP2/TANC2/IL1RAPL1/ASIC1/ARHGAP12/FGFR1/TIAM1/EPHB2/ELMO1/PPP1R9B/NLGN1/DOCK1/SEMA3F/ABI2	16	Pre-AMB
GO:0006022	aminoglycan metabolic process	0.0142544	122/19160	0.106557	2.23864	3.06825	0.00539261	0.0492895	0.0400852	ITIH5/XYLT1/PDGFB/DSEL/PXYLP1/GLCE/ST3GAL4/EXT1/TGFB1/SLC10A7/CHST11/B4GALT5/NDST2	13	Pre-AMB
GO:0071774	response to fibroblast growth factor	0.0153509	132/19160	0.106061	2.2282	3.16546	0.00413731	0.0410374	0.0333741	FGFRL1/FGF14/SHISA2/SMOC2/CREB3L1/SPRY1/FGFR1/FGF12/NPTN/CTNNB1/EXT1/COL1A1/HHIP/GPC1	14	Pre-AMB
GO:0098773	skin epidermis development	0.0153509	132/19160	0.106061	2.2282	3.16546	0.00413731	0.0410374	0.0333741	SHH/EDAR/TNFRSF19/LAMA5/MET/FERMT1/CTNNB1/EXT1/DLX3/SMO/SLC39A7/DKK1/LGR4/FZD6	14	Pre-AMB
GO:0050678	regulation of epithelial cell proliferation	0.0471491	406/19160	0.105911	2.22507	5.57766	8.23963094496927e-07	3.87421108854805e-05	3.15074146863298e-05	SHH/DLX5/SEMA5A/LAMA5/TNMD/MTSS1/NRP2/NRARP/PDGFB/PTPRM/PPP1R16B/BMP4/CDKN1B/DUSP10/ST8SIA1/BMP6/FGFR1/LAMC1/ROBO1/SPARC/CDK6/PTCH1/PLXNB3/CTNNB1/TGFB1/SLC39A9/NFIB/SMO/FBXW7/TCF7L2/CAV1/BMPR1A/TACR1/PYGO2/BRCA2/IGF2/AGGF1/VDR/TNFAIP3/RPTOR/HSPG2/MTA3/CASK	43	Pre-AMB
GO:0007264	small GTPase-mediated signal transduction	0.0570175	491/19160	0.105906	2.22496	6.14722	5.86506324764409e-08	4.62583214209348e-06	3.76200491504234e-06	RTN4R/SYNGAP1/FAM13A/MET/PLEKHG5/SH2D3C/SPRY1/TIAM2/ARHGAP12/ARHGAP24/PSD2/BCAR3/ROBO1/DOK4/WASF1/PLEKHG4/TIAM1/CDON/ARHGEF19/SEMA4D/ARHGAP10/SYDE2/COL1A2/EPHB2/DENND3/ELMO1/USO1/RAPGEF1/CCDC88C/PLEKHG4B/ARHGAP9/RAPGEFL1/VAV2/PLXNB1/KANK1/ITGA3/ARHGEF17/ARFGEF1/TNS3/DOCK1/CD2AP/ARHGAP26/ROCK2/ABI2/ARFGAP1/RAP1A/DENND4C/RAPGEF2/RHOQ/DOCK9/AKAP13/PREX2	52	Pre-AMB
GO:1990845	adaptive thermogenesis	0.0197368	170/19160	0.105882	2.22446	3.58494	0.00126709	0.0164788	0.0134016	PDGFC/ACHE/KDM1A/ID1/DAB1/PLCL1/MAP2K6/SCD/CAV1/KDM6B/ZNF516/SMARCA4/LGR4/IGF1R/EHMT1/THRA/THADA/APC	18	Pre-AMB
GO:0001764	neuron migration	0.0219298	189/19160	0.10582	2.22315	3.77783	0.000705404	0.0107795	0.00876651	CELSR2/SEMA3E/NRP2/SEMA6A/CHL1/FGFR1/PLXNA1/ERBB4/CTNNB1/NEO1/SDCCAG8/GPR173/KIRREL3/CUL5/ITGA3/ZNF609/SH3RF1/ABI2/PRKG1/RAPGEF2	20	Pre-AMB
GO:0046777	protein autophosphorylation	0.0208333	180/19160	0.105556	2.21759	3.66916	0.000977225	0.0137899	0.0112147	WNK2/DDR1/PDGFB/MAP3K21/EPHB4/FGFR1/MAP3K13/ERBB4/STK26/OXSR1/ERRFI1/STK10/CAV1/RAD50/TRPM7/EPHB3/IGF1R/MTOR/NRG1	19	Pre-AMB
GO:0030900	forebrain development	0.0482456	417/19160	0.105516	2.21675	5.616	6.81126193833648e-07	3.39868070188422e-05	2.76401155779111e-05	SHH/DLX5/RTN4R/SEMA5A/SEMA3E/NRP2/ROBO2/FOXP2/PLXNA4/BMP4/PLCB1/FGFR1/PLXNA1/ROBO1/ERBB4/CDK6/WNT7B/CDON/CTNNB1/EXT1/CHD7/LEF1/EPHB2/KDM1A/TACC2/PPP1R9B/TWSG1/NFIB/KIRREL3/SMO/KDM6B/PITX2/PITX1/BMPR1A/DKK1/NUMB/EPHB3/IGF1R/CCDC85C/RYK/SLC38A2/PRKG1/RAPGEF2/ATP2B4	44	Pre-AMB
GO:0045216	cell-cell junction organization	0.0252193	218/19160	0.105505	2.21652	4.03842	0.000304366	0.00568072	0.0046199	CDH4/CLDN20/MTSS1/TGFB3/BMP6/EPHA2/PLEKHA7/CTNNB1/EXT1/EPHB2/DLG5/TGFB1/SMAD7/SLC39A9/IRX3/CAV1/PKP2/NUMB/FAN1/CD2AP/ROCK2/ABI2/APC	23	Pre-AMB
GO:0035265	organ growth	0.0208333	181/19160	0.104972	2.20534	3.64241	0.00104439	0.0143861	0.0116997	COL14A1/SHH/COL27A1/BNC2/TP73/DUSP6/FGFR1/ERBB4/EXT1/JARID2/SMO/BMPR1A/TGFBR2/SMAD1/IGF2/RARG/VGLL4/PRKG1/NRG1	19	Pre-AMB
GO:0048813	dendrite morphogenesis	0.0164474	143/19160	0.104895	2.20372	3.22996	0.00339831	0.0356604	0.0290012	CELSR2/LZTS1/TANC2/IL1RAPL1/OBSL1/TPBG/TIAM1/SEMA4D/EPHB2/NLGN1/EPHB3/RERE/ABI2/RAPGEF2/PREX2	15	Pre-AMB
GO:0071560	cellular response to transforming growth factor beta stimulus	0.0350877	306/19160	0.104575	2.197	4.71876	2.65125739139903e-05	0.000732466	0.000595685	BAMBI/IL17RD/NPNT/SPRY1/TGFB3/FURIN/FERMT1/SPRED1/LTBP1/ITGB5/COL1A2/ITGB6/COL1A1/EPB41L5/ID1/TGFB1/SMAD7/TWSG1/SMAD6/PMEPA1/CAV1/CHST11/LTBP3/ITGA3/BMPR1A/TGFBR2/SMAD1/SUDS3/IGF1R/TRIM33/SPRED2/TSC22D1	32	Pre-AMB
GO:0010720	positive regulation of cell development	0.0526316	460/19160	0.104348	2.19222	5.78616	2.95968914441432e-07	1.74372047182964e-05	1.4180983624093e-05	SHH/CDH4/SEMA5A/ROBO2/IL1RAPL1/TP73/EFNA5/PLXNA4/BMP4/DUSP10/TIAM2/ETV5/OBSL1/PLXNA1/ROBO1/MAP3K13/NPTN/PLXNB3/TIAM1/CDON/CTNNB1/SEMA4D/LEF1/EPHB2/KDM1A/BMPR2/TGFB1/SMAD7/BCL11A/DAG1/UFL1/SMO/SOX4/PLXNB1/KAT5/TGFBR2/NUMB/BRD7/GOLGA4/SMARCA4/ARID1A/PLXNA2/SERPINE2/TESC/MACF1/SMARCE1/RPTOR/MTOR	48	Pre-AMB
GO:0060828	regulation of canonical Wnt signaling pathway	0.0317982	278/19160	0.104317	2.19156	4.47395	6.51364670997208e-05	0.00156136	0.00126979	SHH/DLX5/WNK2/SEMA5A/NRARP/BAMBI/LGR6/PTPRU/FERMT1/TPBG/LIMD1/CTNNB1/CSNK1G1/COL1A1/PTK7/TNKS/TGFB1/ZNRF3/CCDC88C/INVS/SOX4/TCF7L2/CAV1/KANK1/DKK1/LGR4/FZD6/APC/CTNND1	29	Pre-AMB
GO:0003002	regionalization	0.0493421	432/19160	0.104167	2.18841	5.58522	7.28885486168616e-07	3.55662014661101e-05	2.89245741338853e-05	SHH/IRX1/PBX3/CELSR2/CXXC4/LAMA5/CYP26C1/IRX2/NRP2/ROBO2/NRARP/BMP4/SPRY1/VANGL2/FGFR1/ROBO1/PTCH1/DISP1/WNT7B/CDON/CTNNB1/EXT1/LEF1/BMPR1B/TSHZ1/EPB41L5/BMPR2/SMAD6/SMO/IRX3/HHIP/ACVR2A/PITX2/PCSK5/BMPR1A/LFNG/TGFBR2/DKK1/PBX1/BPTF/PLXNA2/SEMA3F/RARG/TBC1D32/TASOR	45	Pre-AMB
GO:0043409	negative regulation of MAPK cascade	0.0197368	173/19160	0.104046	2.18588	3.50278	0.00154578	0.0188972	0.0153683	WNK2/DUSP10/SPRY1/SEMA6A/DUSP6/SPRED1/PTPN6/EPHB2/DAG1/PIK3R2/SH2B3/CAV1/PER1/IGF1R/HIPK3/NAF1/SPRED2/ASH1L	18	Pre-AMB
GO:0001935	endothelial cell proliferation	0.0230263	202/19160	0.10396	2.18408	3.78213	0.000663375	0.0102981	0.00837504	SEMA5A/TNMD/NRP2/NRARP/PDGFB/BMPER/PTPRM/PPP1R16B/BMP4/BMP6/FGFR1/EPHA2/SPARC/PLXNB3/BMPR2/SLC39A9/CAV1/IGF2/AGGF1/RPTOR/HSPG2	21	Pre-AMB
GO:0050673	epithelial cell proliferation	0.0548246	482/19160	0.103734	2.17933	5.86234	2.00776006547225e-07	1.29183509475781e-05	1.05059799547842e-05	SHH/DLX5/SEMA5A/LAMA5/TNMD/MTSS1/NRP2/NRARP/PDGFB/BMPER/PTPRM/PPP1R16B/BMP4/CDKN1B/DUSP10/ST8SIA1/FERMT1/BMP6/FGFR1/LAMC1/ROBO1/EPHA2/SPARC/CDK6/PTCH1/PLXNB3/CTNNB1/BMPR2/ERRFI1/TGFB1/SLC39A9/NFIB/SMO/FBXW7/ACVR2A/TCF7L2/CAV1/BMPR1A/TACR1/PYGO2/BRCA2/IGF2/LGR4/AGGF1/VDR/TNFAIP3/RPTOR/HSPG2/MTA3/CASK	50	Pre-AMB
GO:0009952	anterior/posterior pattern specification	0.0252193	222/19160	0.103604	2.17658	3.94193	0.000395194	0.00702727	0.005715	SHH/PBX3/CELSR2/CYP26C1/NRARP/BMP4/CDON/CTNNB1/LEF1/TSHZ1/EPB41L5/BMPR2/SMO/ACVR2A/PCSK5/BMPR1A/LFNG/DKK1/PBX1/BPTF/PLXNA2/RARG/TASOR	23	Pre-AMB
GO:0009100	glycoprotein metabolic process	0.0449561	397/19160	0.103275	2.16967	5.26483	2.80519486556369e-06	0.000104713	8.51589088155855e-05	COL11A1/XYLT1/DSEL/LARGE2/PXYLP1/GLCE/PAWR/ST8SIA1/GALNT14/ST3GAL4/PLCB1/DPY19L3/TMTC1/CTNNB1/GALNT18/EXT1/UGGT2/ST6GAL2/TUSC3/GALNT8/BMPR1B/BMPR2/TET3/TCF7L2/CHST11/B4GALT5/GPC1/ITM2B/PLD1/TRIP11/ARFGEF1/NDST2/GBGT1/MAN2A2/TMTC3/SYVN1/NAF1/GOLGA2/C1GALT1/MAN1A2/PLOD3	41	Pre-AMB
GO:0048738	cardiac muscle tissue development	0.0285088	252/19160	0.103175	2.16757	4.17097	0.000182133	0.00378992	0.00308219	COL14A1/COL11A1/TP73/BMP4/LMO4/OBSL1/FGFR1/ERBB4/SLC8A1/CHD7/BMP7/TGFB1/SMAD7/JARID2/IRX3/KDM6B/PKP2/BMPR1A/DKK1/SMAD1/VGLL4/PRKG1/NPRL3/AKAP13/MTOR/NRG1	26	Pre-AMB
GO:0045664	regulation of neuron differentiation	0.0219298	194/19160	0.103093	2.16585	3.64866	0.000978544	0.0137899	0.0112147	SHH/TP73/BMP4/ETV5/BMP6/FGFR1/MAP3K13/SPAG9/TIAM1/CDON/TCF4/BMP7/BCL11A/DMD/IRX3/NLGN1/DKK1/PBX1/ZFHX3/TCF12	20	Pre-AMB
GO:0001659	temperature homeostasis	0.0208333	185/19160	0.102703	2.15766	3.53713	0.00135398	0.0171084	0.0139136	NAPEPLD/PDGFC/ACHE/KDM1A/ID1/DAB1/PLCL1/MAP2K6/SCD/CAV1/KDM6B/ZNF516/ABAT/SMARCA4/LGR4/IGF1R/EHMT1/THRA/APC	19	Pre-AMB
GO:0043547	positive regulation of GTPase activity	0.0252193	224/19160	0.102679	2.15715	3.89445	0.000448927	0.00761471	0.00619274	RTN4R/TIAM2/ARHGAP24/AGRN/BCAR3/EPHA2/TIAM1/ARHGEF19/SEMA4D/SYDE2/USP6NL/AGAP3/SCRIB/RAPGEF1/PLXNB1/SCYL1/ARAP2/RAP1A/RAPGEF2/RIC1/RGS11/DOCK9/PREX2	23	Pre-AMB
GO:0051495	positive regulation of cytoskeleton organization	0.0208333	186/19160	0.102151	2.14606	3.51123	0.00144256	0.0178585	0.0145236	TENM1/SEMA5A/MTSS1/MET/CDKN1B/TGFB3/PDE4DIP/WASF1/PPM1E/FCHSD2/CARMIL1/GPSM2/GSN/TACR1/FHOD1/ROCK2/AKAP9/ABI2/MTOR	19	Pre-AMB
GO:0002040	sprouting angiogenesis	0.0219298	196/19160	0.102041	2.14375	3.59808	0.00111084	0.0151309	0.0123054	SEMA5A/SEMA3E/NRARP/BMPER/PPP1R16B/CREB3L1/BMP4/EPHB4/SEMA6A/SPRED1/ROBO1/TSPAN18/EPHA2/LEF1/TGFB1/FBXW7/SMAD1/MIA3/PGF/PARVA	20	Pre-AMB
GO:0035051	cardiocyte differentiation	0.0186404	167/19160	0.101796	2.13862	3.30381	0.00259751	0.0286077	0.0232655	COL14A1/BMP4/SPRY1/LMO4/OBSL1/SLC8A1/BMP7/TGFB1/IRX3/KDM6B/PITX2/BMPR1A/DKK1/PRKG1/AKAP13/MTOR/NRG1	17	Pre-AMB
GO:1902905	positive regulation of supramolecular fiber organization	0.0197368	177/19160	0.101695	2.13649	3.39582	0.00199661	0.023256	0.0189132	TENM1/SEMA5A/MTSS1/MET/CDKN1B/TGFB3/PDE4DIP/WASF1/PPM1E/FCHSD2/CARMIL1/GSN/TACR1/FHOD1/ROCK2/AKAP9/ABI2/MTOR	18	Pre-AMB
GO:0042060	wound healing	0.0493421	444/19160	0.101351	2.12927	5.38218	1.54529488593903e-06	6.09394515503376e-05	4.95596271568562e-05	SHH/DDR1/WFDC1/RAB3A/PDGFB/SMOC2/PABPC4/DST/ITPR3/ARHGAP24/FERMT1/MFSD2B/ST3GAL4/ADAMTS18/PTPN6/ARHGEF19/EXT1/AJUBA/ITGB5/ITGB6/PTK7/EPHB2/PEAR1/TGFB1/MYH9/SCRIB/DAG1/CYR61/SH2B3/VAV2/CAV1/KANK1/ANO5/PHLDB2/ARFGEF1/MIA3/SERPINE2/TNFAIP3/PRKG1/MACF1/JMJD1C/FZD6/MTOR/CASK/NRG1	45	Pre-AMB
GO:0007030	Golgi organization	0.0175439	158/19160	0.101266	2.12747	3.18134	0.00360218	0.0367738	0.0299067	OBSL1/PDE4DIP/SURF4/USP6NL/USO1/COG6/GCC2/DYM/TRIP11/ARFGEF1/AKAP9/BAG5/GOLGB1/COG5/GOLGA2/MYO18A	16	Pre-AMB
GO:0070085	glycosylation	0.0274123	247/19160	0.101215	2.12639	3.98322	0.000322403	0.00590468	0.00480204	LARGE2/ST8SIA1/GALNT14/ST3GAL4/DPY19L3/TMTC1/GALNT18/EXT1/UGGT2/ST6GAL2/TUSC3/GALNT8/TET3/COG6/B4GALT5/TRIP11/ARFGEF1/GBGT1/MAN2A2/TMTC3/COG5/GOLGA2/C1GALT1/MAN1A2/PLOD3	25	Pre-AMB
GO:0099173	postsynapse organization	0.0274123	247/19160	0.101215	2.12639	3.98322	0.000322403	0.00590468	0.00480204	RTN4R/LZTS1/LAMA5/NRP2/SYNGAP1/TANC2/IL1RAPL1/ASIC1/ARHGAP12/NLGN3/FGFR1/TIAM1/EPHB2/SPTBN2/DLG5/ELMO1/PPP1R9B/NLGN1/ITGA3/DOCK1/EPHB3/IGF1R/SEMA3F/ABI2/ACTN1	25	Pre-AMB
GO:0006486	protein glycosylation	0.0252193	228/19160	0.100877	2.11931	3.80097	0.000575843	0.00918648	0.00747099	LARGE2/ST8SIA1/GALNT14/ST3GAL4/DPY19L3/TMTC1/GALNT18/EXT1/UGGT2/ST6GAL2/TUSC3/GALNT8/TET3/B4GALT5/TRIP11/ARFGEF1/GBGT1/MAN2A2/TMTC3/GOLGA2/C1GALT1/MAN1A2/PLOD3	23	Pre-AMB
GO:0043413	macromolecule glycosylation	0.0252193	228/19160	0.100877	2.11931	3.80097	0.000575843	0.00918648	0.00747099	LARGE2/ST8SIA1/GALNT14/ST3GAL4/DPY19L3/TMTC1/GALNT18/EXT1/UGGT2/ST6GAL2/TUSC3/GALNT8/TET3/B4GALT5/TRIP11/ARFGEF1/GBGT1/MAN2A2/TMTC3/GOLGA2/C1GALT1/MAN1A2/PLOD3	23	Pre-AMB
GO:0001936	regulation of endothelial cell proliferation	0.0197368	179/19160	0.100559	2.11261	3.34339	0.0022606	0.0257078	0.0209071	SEMA5A/TNMD/NRP2/NRARP/PDGFB/PTPRM/PPP1R16B/BMP4/BMP6/FGFR1/SPARC/PLXNB3/SLC39A9/CAV1/IGF2/AGGF1/RPTOR/HSPG2	18	Pre-AMB
GO:0031032	actomyosin structure organization	0.0241228	219/19160	0.100457	2.11047	3.69491	0.000793921	0.0119088	0.00968496	MET/TGFB3/LMO4/OBSL1/EPB41L2/FLII/PPM1E/ITGB5/CARMIL1/EPB41L5/MYH9/PIK3R2/PHLDB2/FAM171A1/TACR1/FHOD1/CDC42BPA/TRPM7/ROCK2/AKAP13/MTOR/MYO18A	22	Pre-AMB
GO:0050866	negative regulation of cell activation	0.0241228	220/19160	0.1	2.10088	3.67144	0.000843559	0.0122404	0.0099546	SHH/LRFN5/NRARP/PDGFB/BMP4/PAWR/RASSF5/PAK1/ADAMTS18/PTPN6/ILDR2/DLG5/TGFB1/SMAD7/TWSG1/SCRIB/UFL1/SH2B3/SERPINE2/TNFAIP3/PRKG1/MAD1L1	22	Pre-AMB
GO:0017015	regulation of transforming growth factor beta receptor signaling pathway	0.0197368	180/19160	0.1	2.10088	3.31744	0.0024032	0.0269533	0.02192	BAMBI/IL17RD/NPNT/SPRY1/TGFB3/FERMT1/SPRED1/LTBP1/SMAD7/TWSG1/SMAD6/PMEPA1/CHST11/ITGA3/SUDS3/TRIM33/SPRED2/TSC22D1	18	Pre-AMB
GO:0090090	negative regulation of canonical Wnt signaling pathway	0.0164474	150/19160	0.1	2.10088	3.02601	0.00531892	0.0487069	0.0396114	SHH/PTPRU/FERMT1/TPBG/LIMD1/CTNNB1/ZNRF3/CCDC88C/INVS/TCF7L2/CAV1/DKK1/FZD6/APC/CTNND1	15	Pre-AMB
GO:0060562	epithelial tube morphogenesis	0.0361842	331/19160	0.0996979	2.09453	4.4906	5.20061474025651e-05	0.0012975	0.00105521	SHH/IRX1/SEMA3E/LAMA5/IRX2/MTSS1/DDR1/NRARP/MET/BMP4/NPNT/SPRY1/VANGL2/EPHA2/PTCH1/CTNNB1/EXT1/LEF1/BMP7/DLG5/TGFB1/SCRIB/DAG1/SMO/IRX3/HHIP/TGFBR2/PBX1/LGR4/VDR/RARG/CEP290/FZD6	33	Pre-AMB
GO:0007015	actin filament organization	0.0515351	472/19160	0.0995763	2.09198	5.37005	1.49008230384749e-06	5.92398574456442e-05	4.81774150101483e-05	PSTPIP2/TENM1/SEMA5A/MTSS1/FAM49A/MET/PAWR/TGFB3/SH3KBP1/ARHGAP12/MYO15A/WASF1/FLII/PPM1E/FCHSD2/ITGB5/SH3D21/CARMIL1/SHROOM3/SPTBN2/ELMO1/GAS2L1/PPP1R9B/MICAL1/PIK3R2/FAT1/GSN/ELMO3/KANK1/BCAR1/PHLDB2/FAM171A1/TACR1/FHOD1/FAN1/ARFGEF1/CD2AP/ROCK2/MYO6/TRIOBP/ABI2/HIP1/RHOQ/MYO1B/ACTN1/MTOR/RFLNA	47	Pre-AMB
GO:0016311	dephosphorylation	0.0263158	242/19160	0.0991736	2.08351	3.79211	0.000565199	0.00909152	0.00739377	PLPPR5/PPM1L/PTPRM/PXYLP1/DUSP10/NPNT/MTMR10/PTPRU/DUSP6/PTPN9/PTPN6/PPM1E/INPP5A/PTPDC1/PTPRA/ALPI/PTPRF/INPP5B/TNS3/PPP2R5C/SMEK1/PPP4R3B/PPP2R5D/PPP1R26	24	Pre-AMB
GO:0045927	positive regulation of growth	0.0285088	263/19160	0.0988593	2.07691	3.93132	0.000356944	0.00644079	0.00523804	CDH4/RFTN1/CPNE5/SEMA5A/EFNA5/PLCB1/FGFR1/AGRN/MAP3K13/ERBB4/SEMA4D/CHD7/GPAM/BMPR2/ATP8A2/SMAD7/BCL11A/SMO/PPIB/BMPR1A/GOLGA4/IGF2/MACF1/RPTOR/MTOR/NRG1	26	Pre-AMB
GO:0048193	Golgi vesicle transport	0.0339912	314/19160	0.0987261	2.07411	4.29024	0.00010396	0.00233195	0.00189648	CREB3L2/SURF4/COPZ2/SEC23A/SEC31A/SEC24D/USO1/HYOU1/SORCS2/SLC10A7/SEC24A/COG6/COPA/LLGL1/ARFRP1/ARCN1/GCC2/GOLGA4/TRIP11/P4HB/MIA3/COPB2/CNIH2/RINT1/MACF1/COG5/MYO1B/NBAS/TFG/GOLGA2/MYO18A	31	Pre-AMB
GO:1903844	regulation of cellular response to transforming growth factor beta stimulus	0.0197368	183/19160	0.0983607	2.06644	3.24058	0.00287692	0.0313151	0.0254674	BAMBI/IL17RD/NPNT/SPRY1/TGFB3/FERMT1/SPRED1/LTBP1/SMAD7/TWSG1/SMAD6/PMEPA1/CHST11/ITGA3/SUDS3/TRIM33/SPRED2/TSC22D1	18	Pre-AMB
GO:0030308	negative regulation of cell growth	0.0186404	173/19160	0.0982659	2.06445	3.14409	0.00374623	0.0380854	0.0309733	RTN4R/SEMA5A/WFDC1/CDKN1B/SPAG9/SLIT1/BMPR2/TGFB1/PPP1R9B/BCL11A/NDRG3/SMARCA4/SEMA6D/SERPINE2/SEMA3F/RYK/VGLL4	17	Pre-AMB
GO:0032869	cellular response to insulin stimulus	0.0230263	214/19160	0.0981308	2.06161	3.49131	0.0013889	0.0174147	0.0141627	VWA2/LMO4/BCAR3/SOGA1/GRIP1/USO1/NCOA2/ATP2B1/PIK3R2/KANK1/BCAR1/PTPRA/EPRS/IGF2/IGF1R/GKAP1/PRKCB/NUCKS1/DENND4C/RHOQ/APC/MTOR	21	Pre-AMB
GO:0070372	regulation of ERK1 and ERK2 cascade	0.0317982	296/19160	0.097973	2.05829	4.10214	0.000195672	0.00403616	0.00328245	WNK2/HTR2C/PDGFB/BMPER/BMP4/DUSP10/NPNT/SPRY1/PDGFC/SEMA6A/DUSP6/SPRED1/TPBG/EPHA2/ERBB4/TIAM1/PTPN6/EPHB2/TGFB1/DAP/CYR61/FBXW7/APIP/RAP1A/NAF1/RAPGEF2/ZDHHC17/SPRED2/NRG1	29	Pre-AMB
GO:0016049	cell growth	0.0526316	490/19160	0.0979592	2.058	5.30382	1.83265510539982e-06	7.11244719476598e-05	5.78426983141231e-05	COL14A1/ALCAM/CDH4/CPNE5/LAMB2/RTN4R/SEMA5A/NRP2/DDR1/WFDC1/EFNA5/PLXNA4/CDKN1B/NLGN3/PLXNA1/MAP3K13/SPAG9/WASF1/SEMA5B/TIAM1/CTNNB1/EXT1/SLIT1/SEMA4D/EPB41L5/BMPR2/TGFB1/PPP1R9B/SMAD7/BCL11A/BCAR1/TGFBR2/NDRG3/GOLGA4/SMARCA4/CLSTN1/SEMA6D/CD2AP/SERPINE2/SEMA3F/RYK/RARG/VGLL4/PRKG1/MACF1/RPTOR/MTOR/NRG1	48	Pre-AMB
GO:0060041	retina development in camera-type eye	0.0186404	174/19160	0.0977011	2.05258	3.1181	0.00397327	0.0397327	0.032313	LAMB2/SDK1/PTPRM/ACHE/CDON/TTLL5/CHD7/BMPR1B/BMPR2/ATP8A2/TGFB1/NFIB/PER1/SAMD11/SMARCA4/ATP2B4/TBC1D32	17	Pre-AMB
GO:1901343	negative regulation of vasculature development	0.0175439	164/19160	0.097561	2.04964	3.01791	0.00517969	0.047521	0.038647	SEMA3E/TNMD/PTPRM/CREB3L1/SEMA6A/DCN/SPRED1/EPHA2/SPARC/ADGRB2/PTPN6/CTNNB1/ANGPTL7/ROCK2/ATP2B4/HSPG2	16	Pre-AMB
GO:0050680	negative regulation of epithelial cell proliferation	0.0186404	175/19160	0.0971429	2.04085	3.09228	0.00421151	0.0412856	0.0335759	TNMD/MTSS1/PTPRM/BMP4/CDKN1B/DUSP10/ROBO1/SPARC/CDK6/PTCH1/TGFB1/NFIB/FBXW7/CAV1/BRCA2/VDR/CASK	17	Pre-AMB
GO:0008154	actin polymerization or depolymerization	0.0208333	196/19160	0.0969388	2.03656	3.26089	0.00263346	0.0289178	0.0235177	PSTPIP2/TENM1/SEMA5A/FAM49A/WASF1/FLII/FCHSD2/CARMIL1/SPTBN2/PPP1R9B/MICAL1/PIK3R2/GSN/KANK1/ARFGEF1/CD2AP/TRIOBP/ABI2/MTOR	19	Pre-AMB
GO:0048562	embryonic organ morphogenesis	0.0317982	300/19160	0.0966667	2.03085	4.0231	0.000245768	0.00473151	0.00384795	SHH/COL11A1/DLX5/BMP4/EFEMP1/TGFB3/VANGL2/FGFR1/MYO15A/EPHA2/SPARC/CTNNB1/CHD7/IRX5/BMP7/TSHZ1/PTK7/EPHB2/ATP8A2/SCRIB/SLITRK6/SMO/CHST11/TGFBR2/MYO6/TRIOBP/RARG/CEP290/FZD6	29	Pre-AMB
GO:0016358	dendrite development	0.0252193	239/19160	0.0962343	2.02176	3.55348	0.00109826	0.0150014	0.0122	CELSR2/LZTS1/SDK1/SYNGAP1/TANC2/IL1RAPL1/OBSL1/TPBG/TIAM1/SEMA4D/BMP7/EPHB2/DLG5/PPP1R9B/BCL11A/NLGN1/MAPK6/EPHB3/RERE/ABI2/PRKG1/RAPGEF2/PREX2	23	Pre-AMB
GO:0022408	negative regulation of cell-cell adhesion	0.0219298	208/19160	0.0961538	2.02007	3.30683	0.00227026	0.0257578	0.0209478	SHH/NRARP/BMP4/PAWR/BMP6/ADAMTS18/PTPN6/ILDR2/EPB41L5/DLG5/TGFB1/SMAD7/TWSG1/SCRIB/UFL1/SH2B3/MIA3/SERPINE2/PRKG1/MAD1L1	20	Pre-AMB
GO:0007254	JNK cascade	0.0186404	177/19160	0.0960452	2.01779	3.04116	0.00472324	0.0445022	0.0361918	EDAR/SH3RF3/TNFRSF19/FGF14/TRAF4/SH2D3C/DUSP10/PLCB1/FGF12/MAP3K13/WNT7B/CCDC88C/PER1/DKK1/IGF1R/HIPK3/SH3RF1	17	Pre-AMB
GO:0007623	circadian rhythm	0.0219298	209/19160	0.0956938	2.01041	3.28345	0.00240148	0.0269533	0.02192	PRKCG/GRIP1/AHR/ID1/NCOA2/ID3/FBXW7/KAT5/NLGN1/PER1/ZFHX3/GNA11/LGR4/ROCK2/MTA1/MYCBP2/PRKG1/DDB1/ARNTL2/MTOR/FBXL17	20	Pre-AMB
GO:0043491	phosphatidylinositol 3-kinase/protein kinase B signal transduction	0.0328947	317/19160	0.0946372	1.98821	3.96626	0.000279388	0.00527493	0.00428989	SEMA5A/SEMA3E/UNC5B/DDR1/PDGFB/PPP1R16B/PDGFC/DCN/TPBG/FGFR1/ERBB4/PTPN6/SEMA4D/PEAR1/ERRFI1/TGFB1/DAP/DAG1/PIK3R2/SH2B3/VAV2/PLXNB1/TCF7L2/IGF2/CD2AP/IGF1R/SERPINE2/HIP1/PREX2/MTOR	30	Pre-AMB
GO:0032535	regulation of cellular component size	0.0372807	361/19160	0.0941828	1.97867	4.19659	0.000123988	0.00270671	0.00220126	CDH4/TENM1/RTN4R/SEMA5A/FAM49A/EFNA5/PLXNA4/MAP3K13/WNT7B/FLII/FCHSD2/SEMA4D/RILP/CARMIL1/SPTBN2/OXSR1/KDM1A/BMPR2/BCL11A/HP1BP3/PIK3R2/VAV2/GSN/KANK1/GOLGA4/SEMA6D/ARFGEF1/SEMA3F/TRIOBP/RYK/RARG/MACF1/RPTOR/MTOR	34	Pre-AMB
GO:0070371	ERK1 and ERK2 cascade	0.0328947	319/19160	0.0940439	1.97575	3.92877	0.000311061	0.00578361	0.00470358	WNK2/HTR2C/PDGFB/BMPER/BMP4/DUSP10/NPNT/SPRY1/PDGFC/SEMA6A/DUSP6/SPRED1/TPBG/EPHA2/ERBB4/TIAM1/PTPN6/EPHB2/TGFB1/DAP/CYR61/FBXW7/CD2AP/APIP/RAP1A/NAF1/RAPGEF2/ZDHHC17/SPRED2/NRG1	30	Pre-AMB
GO:0031099	regeneration	0.0208333	204/19160	0.0931373	1.9567	3.0711	0.00409995	0.040857	0.0332274	LAMB2/RTN4R/LGR6/CDKN1B/DUSP10/PTPRU/ERBB4/PTCH1/NEO1/TGFB1/DAG1/NFIB/PTPRF/IGF1R/SRSF1/MTR/UPF2/BCL9/HSPG2	19	Pre-AMB
GO:0032970	regulation of actin filament-based process	0.0405702	399/19160	0.0927318	1.94818	4.27884	8.75845922265539e-05	0.00202521	0.00164702	TENM1/SEMA5A/MTSS1/FAM49A/EFNA5/MET/TGFB3/LRP1/LMO4/WASF1/FLII/PPM1E/ARHGEF19/FCHSD2/CARMIL1/SPTBN2/TGFB1/MYH9/PIK3R2/CAV1/GSN/KANK1/PKP2/PHLDB2/TACR1/FHOD1/FAN1/ARFGEF1/CD2AP/ARAP2/ROCK2/AKAP9/TRIOBP/ABI2/RHOQ/AKAP13/MTOR	37	Pre-AMB
GO:0090101	negative regulation of transmembrane receptor protein serine/threonine kinase signaling pathway	0.0208333	205/19160	0.0926829	1.94715	3.04798	0.00432341	0.0416171	0.0338455	CRIM1/BAMBI/BMPER/IL17RD/SPRY1/TGFB3/LRP1/SPRED1/LTBP1/SMAD7/TWSG1/SMAD6/PMEPA1/CAV1/CHST11/DKK1/SUDS3/TRIM33/SPRED2	19	Pre-AMB
GO:0120032	regulation of plasma membrane bounded cell projection assembly	0.0208333	205/19160	0.0926829	1.94715	3.04798	0.00432341	0.0416171	0.0338455	TENM1/PLPPR5/PPP1R16B/TGFB3/ARHGAP24/AGRN/EPHA2/PLXNB3/EPHB2/SDCCAG8/CROCC/CAV1/KANK1/NLGN1/FAN1/ABI2/RHOQ/APC/MTOR	19	Pre-AMB
GO:0051222	positive regulation of protein transport	0.0263158	259/19160	0.0926641	1.94676	3.42944	0.0014571	0.0179929	0.0146329	SHH/TENM1/TGFB3/ACHE/BMP6/FRMD4A/PLCB1/ITPR1/ANO1/TGFB1/UNC13B/SEC24A/PIK3R2/SMO/SOX4/TCF7L2/OAZ2/ABAT/GNA11/CD2AP/TM9SF4/PRKCB/CEP290/MYO18A	24	Pre-AMB
GO:0051896	regulation of phosphatidylinositol 3-kinase/protein kinase B signal transduction	0.0285088	282/19160	0.0921986	1.93698	3.54366	0.00101748	0.0140949	0.0114628	SEMA5A/SEMA3E/UNC5B/DDR1/PDGFB/PPP1R16B/PDGFC/DCN/TPBG/FGFR1/ERBB4/PTPN6/SEMA4D/TGFB1/DAP/DAG1/SH2B3/VAV2/PLXNB1/TCF7L2/IGF2/IGF1R/SERPINE2/RYK/HIP1/MTOR	26	Pre-AMB
GO:0060491	regulation of cell projection assembly	0.0208333	207/19160	0.0917874	1.92834	3.00213	0.00480058	0.0448362	0.0364635	TENM1/PLPPR5/PPP1R16B/TGFB3/ARHGAP24/AGRN/EPHA2/PLXNB3/EPHB2/SDCCAG8/CROCC/CAV1/KANK1/NLGN1/FAN1/ABI2/RHOQ/APC/MTOR	19	Pre-AMB
GO:0051098	regulation of binding	0.0219298	219/19160	0.0913242	1.91861	3.05652	0.00410241	0.040857	0.0332274	BAMBI/MET/BMP4/LRP1/TIAM1/LEF1/LDLRAP1/TNKS/KDM1A/NFIB/H1-0/NSD1/SMO/TCF7L2/DKK1/PTPRF/NUCKS1/RAPGEF2/ZNF618/GOLGA2	20	Pre-AMB
GO:0045926	negative regulation of growth	0.0230263	232/19160	0.0905172	1.90166	3.08893	0.00368698	0.0375611	0.0305469	RTN4R/SEMA5A/WFDC1/TP73/CDKN1B/DUSP10/SPAG9/PTCH1/SLIT1/BMPR2/TGFB1/PPP1R9B/BCL11A/JARID2/NDRG3/SMARCA4/SEMA6D/SERPINE2/SEMA3F/RYK/VGLL4	21	Pre-AMB
GO:0043410	positive regulation of MAPK cascade	0.0471491	477/19160	0.0901468	1.89387	4.41965	4.70222059000715e-05	0.0012102	0.00098421	EDAR/SH3RF3/TENM1/TNFRSF19/FGF14/HTR2C/TRAF4/PDGFB/BMPER/TP73/BMP4/NPNT/PDGFC/TGFB3/TPBG/PLCB1/FGFR1/FGF12/BCAR3/ROBO1/DOK4/MAP3K13/ERBB4/SPAG9/WNT7B/CDON/CTNNB1/TGFB1/DAP/CCDC88C/MID1/MAP2K6/FBXW7/SASH1/DKK1/IGF2/IGF1R/ROCK2/SH3RF1/RYK/RAP1A/RAPGEF2/NRG1	43	Pre-AMB
GO:0032956	regulation of actin cytoskeleton organization	0.0350877	356/19160	0.0898876	1.88843	3.78267	0.000444253	0.00757656	0.00616171	TENM1/SEMA5A/MTSS1/FAM49A/EFNA5/MET/TGFB3/LRP1/WASF1/FLII/PPM1E/ARHGEF19/FCHSD2/CARMIL1/SPTBN2/TGFB1/PIK3R2/GSN/KANK1/PHLDB2/TACR1/FHOD1/FAN1/ARFGEF1/CD2AP/ARAP2/ROCK2/TRIOBP/ABI2/RHOQ/AKAP13/MTOR	32	Pre-AMB
GO:0014706	striated muscle tissue development	0.0416667	424/19160	0.0896226	1.88286	4.10973	0.000143754	0.00306968	0.00249645	COL14A1/SHH/COL11A1/TP73/BMP4/LMO4/OBSL1/FGFR1/ERBB4/CDON/CTNNB1/SLC8A1/CHD7/LEF1/BMP7/TGFB1/SMAD7/DMD/JARID2/SMO/IRX3/CAV1/KDM6B/PKP2/GPC1/PITX1/BMPR1A/DKK1/SMAD1/IGF2/VGLL4/PRKG1/CCNT2/NPRL3/BCL9/AKAP13/MTOR/NRG1	38	Pre-AMB
GO:0051172	GO:0051172	0.0416667	433/19160	0.0877598	1.84373	3.96997	0.000219987	0.00440876	0.00358547	CDKN1B/DUSP10/SPRY1/CBX4/TIMP2/TGIF1/PPM1E/CBFA2T2/SEMA4D/TENT5A/PRDM5/NXN/ID1/ID3/PHF21A/GATAD2B/H1-0/SOX4/RCOR3/PER1/SAMD11/BCOR/ITM2B/GLIS2/SUDS3/ELMSAN1/SERPINE2/BAG5/MTA1/VDR/RARG/VGLL4/EHMT1/SMARCE1/THRA/MTA3/SFMBT2/DNMT3A	38	Pre-AMB
GO:0006814	sodium ion transport	0.0241228	251/19160	0.0876494	1.84141	2.99975	0.00441881	0.0424519	0.0345244	WNK2/SLC6A15/FGF14/AHCYL1/NALCN/ASIC1/SLC38A4/FGF12/SLC8A1/OXSR1/TGFB1/ATP1B1/DMD/SLC10A7/NKAIN4/SLC5A10/PER1/PKP2/SERPINE2/SLC38A2/TESC/ATP2B4	22	Pre-AMB
GO:1902903	regulation of supramolecular fiber organization	0.0383772	400/19160	0.0875	1.83827	3.78767	0.000405401	0.00718266	0.00584137	TENM1/SEMA5A/MTSS1/FAM49A/MET/CDKN1B/TGFB3/PDE4DIP/AEBP1/WASF1/FLII/PPM1E/FCHSD2/CARMIL1/SPTBN2/GAS2L1/DAP/CCDC88C/MID1/PIK3R2/GSN/KANK1/PHLDB2/TACR1/FHOD1/ARFGEF1/ROCK2/AKAP9/ATXN7/TRIOBP/ABI2/AKAP13/HSPG2/APC/MTOR	35	Pre-AMB
GO:0033002	muscle cell proliferation	0.0241228	252/19160	0.0873016	1.8341	2.97969	0.00463094	0.0438862	0.0356909	SHH/PDGFB/TP73/BMP4/CDKN1B/TGFB3/FGFR1/ERBB4/CTNNB1/LDLRAP1/BMPR2/TGFB1/JARID2/TCF7L2/BMPR1A/TACR1/SMAD1/IGF1R/TNFAIP3/VGLL4/PRKG1/NRG1	22	Pre-AMB
GO:0060537	muscle tissue development	0.0427632	447/19160	0.0872483	1.83298	3.98376	0.000206001	0.00416809	0.00338974	COL14A1/SHH/COL11A1/TP73/BMP4/LMO4/OBSL1/FGFR1/ERBB4/PTCH1/CDON/CTNNB1/SLC8A1/CHD7/LEF1/BMP7/TGFB1/SMAD7/DMD/JARID2/SMO/IRX3/CAV1/KDM6B/PKP2/GPC1/PITX1/BMPR1A/DKK1/SMAD1/IGF2/VGLL4/PRKG1/CCNT2/NPRL3/BCL9/AKAP13/MTOR/NRG1	39	Pre-AMB
GO:0045165	cell fate commitment	0.0285088	298/19160	0.0872483	1.83298	3.23985	0.00222461	0.0254167	0.0206704	MYT1L/SHH/BMP4/WNT9A/FGFR1/ERBB4/PTCH1/WNT7B/CDON/CTNNB1/EXT1/GATAD2B/NFIB/SMO/TCF7L2/KDM6B/PITX1/BMPR1A/DKK1/SMAD1/CHD4/CHD3/MTA1/APC/MTA3/MTOR	26	Pre-AMB
GO:0071375	cellular response to peptide hormone stimulus	0.0307018	323/19160	0.0866873	1.82119	3.32749	0.0016935	0.0202971	0.0165068	VWA2/AHCYL1/LMO4/PLCB1/BCAR3/SOGA1/GRIP1/USO1/TGFB1/NCOA2/ATP2B1/GPR173/PIK3R2/FAT1/CAV1/KANK1/BCAR1/PTPRA/EPRS/IGF2/IGF1R/GKAP1/ROCK2/PRKCB/NUCKS1/DENND4C/RHOQ/APC/MTOR	28	Pre-AMB
GO:0032868	response to insulin	0.0263158	277/19160	0.0866426	1.82025	3.07418	0.003517	0.0361305	0.0293835	VWA2/LMO4/BCAR3/SOGA1/GRIP1/COL1A1/USO1/ERRFI1/NCOA2/ATP2B1/PIK3R2/KANK1/BCAR1/PTPRA/EPRS/IGF2/CD2AP/IGF1R/GKAP1/PRKCB/NUCKS1/DENND4C/RHOQ/APC/MTOR	24	Pre-AMB
GO:0006935	chemotaxis	0.0449561	474/19160	0.0864979	1.81721	4.02757	0.000171996	0.00362526	0.00294828	SEMA5A/SEMA3E/NRP2/ROBO2/PDGFB/LGR6/EFNA5/MET/SMOC2/PLEKHG5/PLXNA4/BMP4/CXCL14/SEMA6A/TPBG/FGFR1/ACKR4/ROBO1/EPHA2/WNT7B/PLXNB3/SEMA5B/TIAM1/SLIT1/SEMA4D/LEF1/OXSR1/BMPR2/TGFB1/SCRIB/CYR61/SCYL1/PPIB/BCAR1/SEMA6D/PGF/PARVA/SEMA3F/RYK/MYCBP2/NRG1	41	Pre-AMB
GO:0043588	skin development	0.0307018	324/19160	0.0864198	1.81557	3.30992	0.00177215	0.0210847	0.0171474	SHH/ETV4/FRAS1/EDAR/TNFRSF19/LAMA5/COL5A3/MET/FERMT1/EPHA2/CTNNB1/EXT1/COL1A2/ITGB6/COL1A1/ATP8A2/ERRFI1/DLX3/SMO/SLC39A7/ITGA3/DKK1/LGR4/ROCK2/VDR/FZD6/ASH1L/PALLD	28	Pre-AMB
GO:0045785	positive regulation of cell adhesion	0.0471491	499/19160	0.0861723	1.81038	4.10058	0.000131003	0.00281995	0.00229336	ECM2/SHH/LAMB2/SPOCK2/PDGFB/DUSP10/NPNT/PTPRU/FERMT1/VIT/MFSD2B/ST3GAL4/LAMC1/CDK6/PTPN6/APBB1IP/LEF1/BMP7/CARMIL1/EPB41L5/GPAM/TGFB1/SMAD7/DAG1/CYR61/PIK3R2/SOX4/CAV1/KAT5/MAGI1/ITGA3/TGFBR2/ZFHX3/BRD7/SMARCA4/IGF2/ARID1A/P4HB/DOCK1/TRIOBP/SMARCE1/MTOR/NRG1	43	Pre-AMB
GO:0042330	taxis	0.0449561	476/19160	0.0861345	1.80958	3.99856	0.000188058	0.00389662	0.00316897	SEMA5A/SEMA3E/NRP2/ROBO2/PDGFB/LGR6/EFNA5/MET/SMOC2/PLEKHG5/PLXNA4/BMP4/CXCL14/SEMA6A/TPBG/FGFR1/ACKR4/ROBO1/EPHA2/WNT7B/PLXNB3/SEMA5B/TIAM1/SLIT1/SEMA4D/LEF1/OXSR1/BMPR2/TGFB1/SCRIB/CYR61/SCYL1/PPIB/BCAR1/SEMA6D/PGF/PARVA/SEMA3F/RYK/MYCBP2/NRG1	41	Pre-AMB
GO:0048511	rhythmic process	0.0285088	302/19160	0.0860927	1.8087	3.1668	0.0026704	0.0292131	0.0237578	PRKCG/ROBO2/TGFB3/SLIT1/GRIP1/BMPR1B/AHR/ID1/NCOA2/ID3/MAP2K6/FBXW7/KAT5/NLGN1/PER1/ZFHX3/GNA11/LGR4/IGF1R/ROCK2/MTA1/MYCBP2/PRKG1/DDB1/ARNTL2/MTOR/FBXL17	26	Pre-AMB
GO:0043542	endothelial cell migration	0.0274123	291/19160	0.0859107	1.80488	3.09299	0.00327952	0.0347118	0.0282297	SEMA5A/NRP2/PDGFB/BMPER/MET/SMOC2/PLEKHG5/PTPRM/EPHB4/DCN/SPRED1/FGFR1/ROBO1/EPHA2/SPARC/ID1/TGFB1/MYH9/FBXW7/BCAR1/SASH1/MIA3/ROCK2/FSTL1/ATP2B4	25	Pre-AMB
GO:0042692	muscle cell differentiation	0.0405702	432/19160	0.0856481	1.79936	3.75678	0.000423416	0.00734222	0.00597113	COL14A1/SHH/LAMB2/PDGFB/BMP4/NPNT/LMO4/OBSL1/LAMC1/SPAG9/FLII/CDON/CTNNB1/SLC8A1/KDM1A/BMPR2/NEO1/OLFM2/TGFB1/MYH9/DMD/SMO/IRX3/KDM6B/BMPR1A/DKK1/SMAD1/IGF2/DOCK1/PRKG1/CCNT2/SMYD3/BCL9/AKAP13/ACTN1/MTOR/NRG1	37	Pre-AMB
GO:0010721	negative regulation of cell development	0.0263158	281/19160	0.0854093	1.79434	2.9988	0.00421299	0.0412856	0.0335759	SHH/RTN4R/SEMA5A/SYNGAP1/NRARP/PTHLH/BMP4/DUSP10/CDK6/CTNNB1/BMP7/EPHB2/TGFB1/SMAD7/BCL11A/DAP/FBXW7/BMPR1A/SEMA6D/SEMA3F/RYK/RAPGEF2/RFLNA/TSC22D1	24	Pre-AMB
GO:0007517	muscle organ development	0.0339912	369/19160	0.0840108	1.76496	3.31708	0.00162718	0.0196467	0.0159779	SHH/COL11A1/FGFRL1/LAMA5/BMP4/NEGR1/LMO4/DISP1/CDON/CTNNB1/CHD7/LEF1/TGFB1/ID3/SMAD7/DMD/DAG1/SMO/CAV1/SMTN/PKP2/GPC1/PITX1/BMPR1A/ZFHX3/ZNF609/IGF2/TCF12/CCNT2/BCL9/NRG1	31	Pre-AMB
GO:0008544	epidermis development	0.0361842	393/19160	0.0839695	1.7641	3.42155	0.00118159	0.0156585	0.0127345	SHH/ETV4/EDAR/TNFRSF19/COL7A1/LAMA5/PTHLH/MET/BMP4/FERMT1/FGFR1/EPHA2/TMEM132E/PTCH1/CTNNB1/EXT1/ERRFI1/PLOD1/SCRIB/DLX3/SLITRK6/SMO/SLC39A7/PITX2/DKK1/LGR4/ROCK2/MYO6/TRIOBP/VDR/FZD6/PALLD/PLOD3	33	Pre-AMB
GO:0031400	negative regulation of protein modification process	0.0328947	361/19160	0.0831025	1.74588	3.1984	0.00226012	0.0257078	0.0209071	PRKCG/CDKN1B/DUSP10/SPRY1/SPRED1/P3H1/PTPN6/CTNNB1/SLC8A1/PPM1E/SEMA4D/EPHB2/NXN/ERRFI1/TGFB1/SMAD7/DMD/UFL1/MICAL1/SMO/SOX4/CAV1/DKK1/HIPK3/BAG5/TNFAIP3/ATP2B4/APC/SPRED2/SPOPL	30	Pre-AMB
GO:0061458	reproductive system development	0.0285088	313/19160	0.0830671	1.74514	2.97142	0.00430507	0.0416171	0.0338455	SHH/ROBO2/BMP4/CDKN1B/BMP6/PTCH1/CTNNB1/SLIT1/CHD7/IRX5/BMP7/BMPR1B/ERRFI1/PPP1R9B/ACVR2A/LFNG/BRCA2/CD2AP/LGR4/HSD17B3/SERPINE2/RARG/ASH1L/TMF1/FNDC3A/RHOBTB3	26	Pre-AMB
GO:1903829	positive regulation of protein localization	0.0449561	500/19160	0.082	1.72272	3.66079	0.000517468	0.00849424	0.00690803	SHH/TENM1/BMP4/TGFB3/ACHE/LRP1/BMP6/FRMD4A/PLCB1/EPHA2/ERBB4/EPB41L2/PTPN9/ITPR1/EPHB2/ANO1/TGFB1/UNC13B/PPP1R9B/CROCC/SEC24A/PIK3R2/SMO/GPSM2/FBXW7/SOX4/TCF7L2/ITGA3/OAZ2/ABAT/GLIS2/GNA11/CD2AP/ROCK2/TM9SF4/PRKCB/CEP290/ATP2B4/APC/NMT1/MYO18A	41	Pre-AMB
GO:0001558	regulation of cell growth	0.0361842	408/19160	0.0808824	1.69924	3.1916	0.0021755	0.0249723	0.020309	COL14A1/CDH4/CPNE5/RTN4R/SEMA5A/DDR1/WFDC1/EFNA5/PLXNA4/CDKN1B/MAP3K13/SPAG9/SLIT1/SEMA4D/BMPR2/TGFB1/PPP1R9B/SMAD7/BCL11A/BCAR1/NDRG3/GOLGA4/SMARCA4/CLSTN1/SEMA6D/SERPINE2/SEMA3F/RYK/VGLL4/MACF1/RPTOR/MTOR/NRG1	33	Pre-AMB
GO:0022411	cellular component disassembly	0.0427632	485/19160	0.0804124	1.68937	3.43769	0.0010127	0.0140685	0.0114413	SEMA5A/DDR1/TGFB3/FURIN/LRP1/LAMC1/FLII/HEMK1/CARMIL1/SPTBN2/GAS2L1/TGFB1/PPP1R9B/SH3PXD2B/CCDC88C/UFL1/MID1/MICAL1/STON1/GSN/KAT5/DKK1/NCKAP5/FAN1/EIF2D/ASCC3/SMARCA4/RCHY1/ARID1A/TMEM39A/IGF1R/PRKCB/ATAD2B/ATXN7/TRIOBP/DHX8/SMARCE1/APC/GOLGA2	39	Pre-AMB
GO:0043434	response to peptide hormone	0.0383772	448/19160	0.078125	1.64131	3.0706	0.00288176	0.0313151	0.0254674	VWA2/AHCYL1/CDKN1B/LMO4/PLCB1/BCAR3/SOGA1/GRIP1/BMP7/COL1A1/USO1/ERRFI1/TGFB1/NCOA2/ATP2B1/DAG1/GPR173/PIK3R2/FAT1/CAV1/KANK1/BCAR1/PTPRA/EPRS/IGF2/TCF12/CD2AP/IGF1R/GKAP1/ROCK2/PRKCB/NUCKS1/DENND4C/RHOQ/APC/MTOR	35	Pre-AMB
GO:0007159	leukocyte cell-cell adhesion	0.0361842	430/19160	0.0767442	1.6123	2.87082	0.00489216	0.0453173	0.0368548	SHH/NRARP/BMP4/PAWR/DUSP10/ST3GAL4/PTPN6/EXT1/SEMA4D/ILDR2/LEF1/BMP7/GPAM/DLG5/TGFB1/SMAD7/TWSG1/SCRIB/STK10/UFL1/SOX4/CAV1/KAT5/TGFBR2/BRD7/SMARCA4/IGF2/ARID1A/MIA3/NAF1/SMARCE1/MTOR/MAD1L1	33	Pre-AMB
GO:0051223	regulation of protein transport	0.0372807	448/19160	0.0758929	1.59442	2.84607	0.00513032	0.0471565	0.0383505	SHH/TENM1/EFNA5/BMP4/TGFB3/ACHE/FERMT1/BMP6/P3H1/FRMD4A/PLCB1/TIAM1/ITPR1/NEO1/ANO1/TGFB1/UNC13B/EIPR1/SEC24A/XPO1/PIK3R2/SMO/SOX4/TCF7L2/OAZ2/ABAT/GCC2/ERLEC1/GNA11/CD2AP/TM9SF4/PRKCB/CEP290/MYO18A	34	Pre-AMB
GO:0034139	regulation of toll-like receptor 3 signaling pathway	0.00614251	12/19160	0.416667	9.80753	6.42852	8.43651808093445e-05	0.00472543	0.00405614	WDFY1/SRC/PELI1/F2RL1/TRIM3	5	CYC-AMB
GO:0045906	negative regulation of vasoconstriction	0.00614251	12/19160	0.416667	9.80753	6.42852	8.43651808093445e-05	0.00472543	0.00405614	ITGB1/DOCK5/BMPR2/DOCK4/MMP2	5	CYC-AMB
GO:2000651	positive regulation of sodium ion transmembrane transporter activity	0.00614251	12/19160	0.416667	9.80753	6.42852	8.43651808093445e-05	0.00472543	0.00405614	TESC/SLC9A1/ATP1B1/DMD/WNK2	5	CYC-AMB
GO:0071236	cellular response to antibiotic	0.004914	12/19160	0.333333	7.84603	4.99684	0.00121759	0.0278741	0.0239261	SLC9A1/CDKN1B/MDM2/PLA2G4A	4	CYC-AMB
GO:0010226	response to lithium ion	0.00614251	16/19160	0.3125	7.35565	5.35712	0.000403675	0.0141934	0.0121831	SLC13A5/CDKN1B/ADCY7/SHH/GRIA1	5	CYC-AMB
GO:0033690	positive regulation of osteoblast proliferation	0.004914	13/19160	0.307692	7.24249	4.7425	0.00169994	0.0341192	0.0292866	TMEM119/BMP2/ITGB3/ITGAV	4	CYC-AMB
GO:0048711	positive regulation of astrocyte differentiation	0.004914	13/19160	0.307692	7.24249	4.7425	0.00169994	0.0341192	0.0292866	SERPINE2/BMP2/SHH/ID2	4	CYC-AMB
GO:0071679	commissural neuron axon guidance	0.004914	13/19160	0.307692	7.24249	4.7425	0.00169994	0.0341192	0.0292866	NELL2/NRP1/RYK/EPHB2	4	CYC-AMB
GO:0031290	retinal ganglion cell axon guidance	0.00859951	23/19160	0.304348	7.16376	6.23019	3.28415419600423e-05	0.00255158	0.00219018	PTPRM/SLIT2/NRP1/BMPR1B/EPHB3/ROBO2/EPHB2	7	CYC-AMB
GO:0001574	ganglioside biosynthetic process	0.00614251	17/19160	0.294118	6.92297	5.1462	0.000551975	0.0174925	0.015015	ST6GALNAC5/ST6GALNAC3/ST3GAL5/ST8SIA6/B4GALT6	5	CYC-AMB
GO:0048841	regulation of axon extension involved in axon guidance	0.00614251	17/19160	0.294118	6.92297	5.1462	0.000551975	0.0174925	0.015015	NRP1/SEMA5A/BMPR2/RYK/PLXNA4	5	CYC-AMB
GO:0048846	axon extension involved in axon guidance	0.00737101	21/19160	0.285714	6.72517	5.52925	0.000180964	0.00792459	0.00680218	SLIT2/NRP1/SEMA5A/BMPR2/RYK/PLXNA4	6	CYC-AMB
GO:1902284	neuron projection extension involved in neuron projection guidance	0.00737101	21/19160	0.285714	6.72517	5.52925	0.000180964	0.00792459	0.00680218	SLIT2/NRP1/SEMA5A/BMPR2/RYK/PLXNA4	6	CYC-AMB
GO:0071285	cellular response to lithium ion	0.004914	14/19160	0.285714	6.72517	4.51379	0.00230046	0.0423283	0.036333	SLC13A5/CDKN1B/ADCY7/SHH	4	CYC-AMB
GO:1905666	regulation of protein localization to endosome	0.004914	14/19160	0.285714	6.72517	4.51379	0.00230046	0.0423283	0.036333	ANKRD13A/NF2/SORL1/ABHD17B	4	CYC-AMB
GO:0061036	positive regulation of cartilage development	0.0110565	32/19160	0.28125	6.62009	6.7021	5.01054433792751e-06	0.000754244	0.000647415	SMAD3/FGF18/SOX6/BMP2/BMP6/TAPT1/BMPR2/BMPR1B/BMP1	9	CYC-AMB
GO:0045217	cell-cell junction maintenance	0.00614251	18/19160	0.277778	6.53836	4.95167	0.000737711	0.0210269	0.0180488	TJP1/PLEKHA7/NLGN2/PKP1/F2RL1	5	CYC-AMB
GO:0090110	COPII-coated vesicle cargo loading	0.00614251	18/19160	0.277778	6.53836	4.95167	0.000737711	0.0210269	0.0180488	SEC23B/SURF4/SEC23A/SEC24C/MIA3	5	CYC-AMB
GO:0050919	negative chemotaxis	0.0159705	47/19160	0.276596	6.51053	7.96721	4.91780195312397e-08	2.15355018256347e-05	1.84852881070535e-05	FLRT3/SLIT2/ITGB3/SEMA6A/ITGAV/SEMA5A/SEMA3B/SEMA4D/ROBO2/RYK/PLXNA4/ROBO1/SEMA3E	13	CYC-AMB
GO:0035372	protein localization to microtubule	0.00614251	19/19160	0.263158	6.19423	4.77138	0.000966421	0.0249472	0.0214137	TTBK2/MID2/DVL1/ABHD17B/DIAPH1	5	CYC-AMB
GO:0042481	regulation of odontogenesis	0.00614251	19/19160	0.263158	6.19423	4.77138	0.000966421	0.0249472	0.0214137	SP6/TNFRSF11B/BMP2/SHH/TGFB1	5	CYC-AMB
GO:0006929	substrate-dependent cell migration	0.00859951	27/19160	0.259259	6.10247	5.58854	0.000102529	0.00525405	0.00450988	NCK1/SLIT2/NRP1/STON1/ITGA2/EPB41L5/ROBO1	7	CYC-AMB
GO:0033687	osteoblast proliferation	0.0110565	36/19160	0.25	5.88452	6.17891	1.44344693620936e-05	0.00139062	0.00119365	TMEM119/SMAD3/NELL1/BMP2/ITGB3/ITGAV/NF2/IFT80/JUNB	9	CYC-AMB
GO:0003177	pulmonary valve development	0.00737101	24/19160	0.25	5.88452	5.04348	0.000402476	0.0141934	0.0121831	SLIT2/TNFRSF1A/BMPR2/SMAD6/ROBO2/ROBO1	6	CYC-AMB
GO:0032332	positive regulation of chondrocyte differentiation	0.00614251	20/19160	0.25	5.88452	4.60356	0.00124388	0.0281303	0.024146	SMAD3/FGF18/SOX6/BMP6/BMPR1B	5	CYC-AMB
GO:0051894	positive regulation of focal adhesion assembly	0.00737101	26/19160	0.230769	5.43187	4.76319	0.000640259	0.0190378	0.0163414	MYOC/SMAD3/NRP1/MAP4K4/POLDIP2/EPB41L5	6	CYC-AMB
GO:0035089	establishment of apical/basal cell polarity	0.00614251	22/19160	0.227273	5.34956	4.29969	0.00196901	0.0382448	0.0328279	SCRIB/PATJ/MYO9A/FAT1/IFT20	5	CYC-AMB
GO:0060445	branching involved in salivary gland morphogenesis	0.00614251	22/19160	0.227273	5.34956	4.29969	0.00196901	0.0382448	0.0328279	NRP1/BTBD7/SHH/PLXND1/LAMA5	5	CYC-AMB
GO:1902307	positive regulation of sodium ion transmembrane transport	0.00614251	22/19160	0.227273	5.34956	4.29969	0.00196901	0.0382448	0.0328279	TESC/SLC9A1/ATP1B1/DMD/WNK2	5	CYC-AMB
GO:0033688	regulation of osteoblast proliferation	0.00859951	31/19160	0.225806	5.31505	5.06464	0.000261766	0.010596	0.00909523	TMEM119/SMAD3/NELL1/BMP2/ITGB3/ITGAV/NF2	7	CYC-AMB
GO:0036010	protein localization to endosome	0.00859951	31/19160	0.225806	5.31505	5.06464	0.000261766	0.010596	0.00909523	ANKRD13A/SCRIB/NRP1/NF2/MICALL1/SORL1/ABHD17B	7	CYC-AMB
GO:0010447	response to acidic pH	0.00737101	27/19160	0.222222	5.23069	4.63371	0.000793896	0.0221052	0.0189743	ASIC1/ASIC2/SRC/SLC9A1/GPR4/RAB11FIP5	6	CYC-AMB
GO:0035313	wound healing, spreading of epidermal cells	0.00737101	27/19160	0.222222	5.23069	4.63371	0.000793896	0.0221052	0.0189743	ITGB1/ITGB3/ITGAV/ITGB5/AJUBA/PHLDB2	6	CYC-AMB
GO:0035330	regulation of hippo signaling	0.0110565	41/19160	0.219512	5.1669	5.626	4.43933229804898e-05	0.00319168	0.00273962	SRC/NUAK2/PPP2CA/IQCJ-SCHIP1/NF2/WWC3/AJUBA/MAP4K4/DLG5	9	CYC-AMB
GO:0001958	endochondral ossification	0.00859951	32/19160	0.21875	5.14896	4.94774	0.000322888	0.0119643	0.0102697	TMEM119/FGF18/ALPL/BMP6/COL13A1/IFT80/NAB2	7	CYC-AMB
GO:0036075	replacement ossification	0.00859951	32/19160	0.21875	5.14896	4.94774	0.000322888	0.0119643	0.0102697	TMEM119/FGF18/ALPL/BMP6/COL13A1/IFT80/NAB2	7	CYC-AMB
GO:0035331	negative regulation of hippo signaling	0.00614251	23/19160	0.217391	5.11697	4.16134	0.002429	0.0439869	0.0377567	SRC/PPP2CA/WWC3/AJUBA/DLG5	5	CYC-AMB
GO:0014911	positive regulation of smooth muscle cell migration	0.0135135	51/19160	0.215686	5.07684	6.1407	7.63148393924922e-06	0.00102113	0.000876505	WISP1/SRC/NRP1/ITGB3/DOCK5/P2RY6/DOCK4/MDM2/XBP1/FAT1/ITGA2	11	CYC-AMB
GO:0044319	wound healing, spreading of cells	0.0110565	42/19160	0.214286	5.04388	5.52623	5.43897867052628e-05	0.00374279	0.00321268	ITGB1/CD44/ITGB3/ITGAV/ITGB5/DDR1/AJUBA/PDCD10/PHLDB2	9	CYC-AMB
GO:0090505	epiboly involved in wound healing	0.0110565	42/19160	0.214286	5.04388	5.52623	5.43897867052628e-05	0.00374279	0.00321268	ITGB1/CD44/ITGB3/ITGAV/ITGB5/DDR1/AJUBA/PDCD10/PHLDB2	9	CYC-AMB
GO:1902473	regulation of protein localization to synapse	0.00737101	28/19160	0.214286	5.04388	4.5105	0.000974488	0.0249472	0.0214137	NLGN2/RAP1A/CACNA2D2/DVL1/GRIPAP1/ABHD17B	6	CYC-AMB
GO:0051497	negative regulation of stress fiber assembly	0.00859951	33/19160	0.212121	4.99293	4.83563	0.000394943	0.0140921	0.0120962	MYOC/CORO2B/RHPN1/TJP1/INPP5K/RHPN2/PHLDB2	7	CYC-AMB
GO:0046677	response to antibiotic	0.00982801	38/19160	0.210526	4.95539	5.14093	0.000161261	0.00746918	0.00641127	HYAL3/SLC9A1/ALPL/CDKN1B/MDM2/KDM6B/GRIA1/PLA2G4A	8	CYC-AMB
GO:0090504	epiboly	0.0110565	43/19160	0.209302	4.92658	5.42958	6.62183992355763e-05	0.00425299	0.00365061	ITGB1/CD44/ITGB3/ITGAV/ITGB5/DDR1/AJUBA/PDCD10/PHLDB2	9	CYC-AMB
GO:0071526	semaphorin-plexin signaling pathway	0.012285	48/19160	0.208333	4.90377	5.704	2.73104989651494e-05	0.00230798	0.00198108	NRP1/SEMA6A/SEMA5A/SEMA3B/SEMA4D/PLXNB2/PLXNA4/PLXND1/PLXNB3/SEMA3E	10	CYC-AMB
GO:0021952	central nervous system projection neuron axonogenesis	0.00737101	29/19160	0.206897	4.86995	4.39302	0.00118505	0.0275768	0.023671	CHRNB2/SLIT2/NIN/EPHB3/PLXNA4/EPHB2	6	CYC-AMB
GO:0007435	salivary gland morphogenesis	0.00859951	34/19160	0.205882	4.84608	4.72795	0.000479293	0.016033	0.0137622	NRP1/BTBD7/SHH/TWSG1/PLXND1/LAMA5/TGFB1	7	CYC-AMB
GO:0060055	angiogenesis involved in wound healing	0.00859951	34/19160	0.205882	4.84608	4.72795	0.000479293	0.016033	0.0137622	GPR4/GPX1/ITGB3/NDNF/PIK3CB/MCAM/XBP1	7	CYC-AMB
GO:0090162	establishment of epithelial cell polarity	0.00859951	34/19160	0.205882	4.84608	4.72795	0.000479293	0.016033	0.0137622	MYO18A/MYO9A/FAT1/SHH/IFT20/CYTH1/FRMD4A	7	CYC-AMB
GO:0050772	positive regulation of axonogenesis	0.019656	78/19160	0.205128	4.82832	7.13628	1.41689069859869e-07	5.25012499626914e-05	4.50651551748636e-05	SLIT2/NRP1/NIN/SEMA5A/TIAM2/BMPR2/TRAK1/SEMA4D/LPAR3/ROBO2/PLXNB2/PLXNA4/PLXND1/PLXNB3/MAP3K13/ROBO1	16	CYC-AMB
GO:0030501	positive regulation of bone mineralization	0.0110565	44/19160	0.204545	4.81461	5.33588	8.01387524950824e-05	0.00472543	0.00405614	TMEM119/ATP2B1/SMAD3/NELL1/BMP2/BMP6/TENT5A/BMPR2/BMPR1B	9	CYC-AMB
GO:0048668	collateral sprouting	0.00737101	30/19160	0.2	4.70762	4.28081	0.00142874	0.0310011	0.0266102	COBL/NIN/PRKG1/SEMA4D/LPAR3/DVL1	6	CYC-AMB
GO:0032232	negative regulation of actin filament bundle assembly	0.00859951	36/19160	0.194444	4.57685	4.52471	0.000690802	0.0200458	0.0172065	MYOC/CORO2B/RHPN1/TJP1/INPP5K/RHPN2/PHLDB2	7	CYC-AMB
GO:0035459	vesicle cargo loading	0.00859951	36/19160	0.194444	4.57685	4.52471	0.000690802	0.0200458	0.0172065	SEC23B/SURF4/KIF13A/SEC23A/SEC24C/MIA3/MIA2	7	CYC-AMB
GO:0150117	positive regulation of cell-substrate junction organization	0.00737101	31/19160	0.193548	4.55576	4.17345	0.00170882	0.0341551	0.0293175	MYOC/SMAD3/NRP1/MAP4K4/POLDIP2/EPB41L5	6	CYC-AMB
GO:0007431	salivary gland development	0.00859951	37/19160	0.189189	4.45315	4.4286	0.000821146	0.0224664	0.0192843	NRP1/BTBD7/SHH/TWSG1/PLXND1/LAMA5/TGFB1	7	CYC-AMB
GO:0021955	central nervous system neuron axonogenesis	0.00859951	37/19160	0.189189	4.45315	4.4286	0.000821146	0.0224664	0.0192843	CHRNB2/SLIT2/NIN/EPHB3/B4GALT6/PLXNA4/EPHB2	7	CYC-AMB
GO:0045197	establishment or maintenance of epithelial cell apical/basal polarity	0.012285	53/19160	0.188679	4.44115	5.28412	6.71939420960146e-05	0.00425886	0.00365565	LIN7A/SCRIB/PATJ/MYO9A/FAT1/IFT20/LIN7B/LLGL1/DLG5/PARD6G	10	CYC-AMB
GO:0043516	regulation of DNA damage response, signal transduction by p53 class mediator	0.00859951	38/19160	0.184211	4.33596	4.33585	0.000970152	0.0249472	0.0214137	CD44/SMYD2/ZNF385A/PLA2R1/MDM2/COPS3/PTTG1IP	7	CYC-AMB
GO:0045778	positive regulation of ossification	0.012285	55/19160	0.181818	4.27965	5.13054	9.33492252352722e-05	0.00510097	0.00437849	TMEM119/ATP2B1/SMAD3/NELL1/BMP2/BMP6/TENT5A/BMPR2/BMPR1B/TACR1	10	CYC-AMB
GO:0061035	regulation of cartilage development	0.0159705	73/19160	0.178082	4.19171	5.75499	1.08630215045699e-05	0.00118449	0.00101672	WNT9A/SMAD3/WISP1/FGF18/SOX6/LTBP3/BMP2/BMP6/TAPT1/BMPR2/BMPR1B/BMP1/TGFB1	13	CYC-AMB
GO:0003176	aortic valve development	0.00982801	45/19160	0.177778	4.18455	4.505	0.000546713	0.0174925	0.015015	SLIT2/BMP2/TNFRSF1A/BMPR2/SMAD6/ROBO2/ROBO1/TGFB1	8	CYC-AMB
GO:0035088	establishment or maintenance of apical/basal cell polarity	0.012285	57/19160	0.175439	4.12949	4.98411	0.000127654	0.00621119	0.00533146	LIN7A/SCRIB/PATJ/MYO9A/FAT1/IFT20/LIN7B/LLGL1/DLG5/PARD6G	10	CYC-AMB
GO:0061245	establishment or maintenance of bipolar cell polarity	0.012285	57/19160	0.175439	4.12949	4.98411	0.000127654	0.00621119	0.00533146	LIN7A/SCRIB/PATJ/MYO9A/FAT1/IFT20/LIN7B/LLGL1/DLG5/PARD6G	10	CYC-AMB
GO:0006730	one-carbon metabolic process	0.00859951	40/19160	0.175	4.11916	4.15961	0.00133147	0.0294206	0.0252535	CA8/CA6/CA10/CA12/CA7/AHCYL2/AHCYL1	7	CYC-AMB
GO:0008038	neuron recognition	0.00982801	46/19160	0.173913	4.09358	4.42479	0.000637511	0.0190378	0.0163414	NRP1/GAP43/SEMA5A/EPHB3/ROBO2/EPHB2/PLXND1/ROBO1	8	CYC-AMB
GO:0014910	regulation of smooth muscle cell migration	0.019656	93/19160	0.172043	4.04956	6.20963	1.72966474320713e-06	0.000367612	0.000315544	WISP1/SRC/SLIT2/NRP1/ITGB3/DOCK5/P2RY6/PRKG1/DOCK4/MDM2/SORL1/XBP1/FAT1/TACR1/ITGA2/GNA13	16	CYC-AMB
GO:0002011	morphogenesis of an epithelial sheet	0.0135135	64/19160	0.171875	4.04561	5.14068	7.20432224820382e-05	0.00450691	0.00386857	ITGB1/FLRT3/CD44/ITGB3/ITGAV/ITGB5/DDR1/DVL1/AJUBA/PDCD10/PHLDB2	11	CYC-AMB
GO:0006688	glycosphingolipid biosynthetic process	0.00859951	41/19160	0.170732	4.0187	4.07574	0.00154763	0.0324128	0.027822	ST6GALNAC5/ST6GALNAC3/ST3GAL5/ST8SIA1/ST8SIA6/CERK/B4GALT6	7	CYC-AMB
GO:0014909	smooth muscle cell migration	0.0208845	100/19160	0.17	4.00147	6.33871	9.82590155304528e-07	0.000236657	0.000203138	WISP1/SRC/SLIT2/NRP1/ITGB3/DOCK5/P2RY6/PRKG1/DOCK4/MDM2/DDR1/SORL1/XBP1/FAT1/TACR1/ITGA2/GNA13	17	CYC-AMB
GO:0001885	endothelial cell development	0.0135135	66/19160	0.166667	3.92301	5.01051	9.63296339492614e-05	0.00515578	0.00442553	TNMD/PLCB1/TJP1/GPX1/TNFRSF1A/RAP1A/F2RL1/COL27A1/CLDN5/RAPGEF1/AFDN	11	CYC-AMB
GO:0060350	endochondral bone morphogenesis	0.012285	60/19160	0.166667	3.92301	4.77659	0.000198692	0.00854553	0.00733517	TMEM119/FGF18/ALPL/BMP6/BMPR2/BMPR1B/COL27A1/COL13A1/IFT80/NAB2	10	CYC-AMB
GO:0001738	morphogenesis of a polarized epithelium	0.0110565	54/19160	0.166667	3.92301	4.53076	0.000411337	0.0142547	0.0122358	WNT9B/BRSK2/SCRIB/MYO9A/FAT1/IFT20/INTU/LAMA5/DLG5	9	CYC-AMB
GO:0070169	positive regulation of biomineral tissue development	0.0110565	54/19160	0.166667	3.92301	4.53076	0.000411337	0.0142547	0.0122358	TMEM119/ATP2B1/SMAD3/NELL1/BMP2/BMP6/TENT5A/BMPR2/BMPR1B	9	CYC-AMB
GO:0010634	positive regulation of epithelial cell migration	0.00982801	48/19160	0.166667	3.92301	4.27097	0.000855538	0.0230203	0.0197598	SRC/DOCK5/BMPR2/ARHGAP5/TACR1/ITGA2/MAP4K4/EPB41L5	8	CYC-AMB
GO:0034331	cell junction maintenance	0.00982801	48/19160	0.166667	3.92301	4.27097	0.000855538	0.0230203	0.0197598	TJP1/PLEKHA7/ITGB3/NLGN2/PKP1/F2RL1/ERC1/PLXNA4	8	CYC-AMB
GO:0043506	regulation of JUN kinase activity	0.00859951	42/19160	0.166667	3.92301	3.9945	0.00179017	0.0351969	0.0302117	SASH1/HIPK3/MAP3K4/MAP4K2/MAP3K10/AIDA/MAP3K13	7	CYC-AMB
GO:0051154	negative regulation of striated muscle cell differentiation	0.00859951	42/19160	0.166667	3.92301	3.9945	0.00179017	0.0351969	0.0302117	DLL1/TMEM119/SOX6/BMP2/PPARA/XBP1/HDAC5	7	CYC-AMB
GO:0048041	focal adhesion assembly	0.017199	85/19160	0.164706	3.87686	5.59917	1.2832897925815e-05	0.00126155	0.00108287	MYOC/CORO2B/SMAD3/SRC/SLC9A1/NRP1/STON1/AJUBA/ITGA2/SLK/MAP4K4/POLDIP2/EPB41L5/PHLDB2	14	CYC-AMB
GO:0035272	exocrine system development	0.00982801	49/19160	0.163265	3.84295	4.19714	0.000984996	0.0249472	0.0214137	NRP1/BTBD7/SHH/IGF2/TWSG1/PLXND1/LAMA5/TGFB1	8	CYC-AMB
GO:0061028	establishment of endothelial barrier	0.00982801	49/19160	0.163265	3.84295	4.19714	0.000984996	0.0249472	0.0214137	PLCB1/TJP1/TNFRSF1A/RAP1A/F2RL1/CLDN5/RAPGEF1/AFDN	8	CYC-AMB
GO:0072583	clathrin-dependent endocytosis	0.00982801	49/19160	0.163265	3.84295	4.19714	0.000984996	0.0249472	0.0214137	DLL1/SNAP91/FCHO1/PIK3CB/SMAP1/SGIP1/STON1/ITSN2	8	CYC-AMB
GO:1905314	semi-lunar valve development	0.00982801	49/19160	0.163265	3.84295	4.19714	0.000984996	0.0249472	0.0214137	SLIT2/BMP2/TNFRSF1A/BMPR2/SMAD6/ROBO2/ROBO1/TGFB1	8	CYC-AMB
GO:0016202	regulation of striated muscle tissue development	0.00859951	43/19160	0.162791	3.83178	3.91572	0.00206118	0.0392439	0.0336856	DLL1/SMAD3/CDON/SHH/LUC7L/IGF2/TGFB1	7	CYC-AMB
GO:0045124	regulation of bone resorption	0.00859951	43/19160	0.162791	3.83178	3.91572	0.00206118	0.0392439	0.0336856	TMEM119/SRC/TNFRSF11B/LTBP3/ITGB3/DAP/PRKCA	7	CYC-AMB
GO:0022602	ovulation cycle process	0.00982801	50/19160	0.16	3.76609	4.12524	0.00112966	0.0270725	0.0232381	GDF9/SRC/SLIT2/MAP2K6/BMPR1B/MMP2/ROBO2/NRIP1	8	CYC-AMB
GO:0043114	regulation of vascular permeability	0.00982801	50/19160	0.16	3.76609	4.12524	0.00112966	0.0270725	0.0232381	SRC/GPR4/TJP1/SLIT2/BMP6/TACR1/CLDN5/TGFB1	8	CYC-AMB
GO:0150052	regulation of postsynapse assembly	0.00859951	44/19160	0.159091	3.7447	3.83928	0.00236285	0.0432157	0.0370948	ASIC1/ASIC2/NCKIPSD/PPP1R9B/DOCK4/GNA13/ELMO1	7	CYC-AMB
GO:0051893	regulation of focal adhesion assembly	0.012285	63/19160	0.15873	3.7362	4.58209	0.000300315	0.0116464	0.00999683	MYOC/SMAD3/SRC/SLC9A1/NRP1/SLK/MAP4K4/POLDIP2/EPB41L5/PHLDB2	10	CYC-AMB
GO:0090109	regulation of cell-substrate junction assembly	0.012285	63/19160	0.15873	3.7362	4.58209	0.000300315	0.0116464	0.00999683	MYOC/SMAD3/SRC/SLC9A1/NRP1/SLK/MAP4K4/POLDIP2/EPB41L5/PHLDB2	10	CYC-AMB
GO:0051492	regulation of stress fiber assembly	0.0184275	95/19160	0.157895	3.71654	5.59097	1.07894077740896e-05	0.00118449	0.00101672	MYOC/CORO2B/SMAD3/RHPN1/SLC9A1/TJP1/PPM1E/NRP1/NF2/TACR1/ARHGEF10L/INPP5K/RHPN2/PHLDB2/PIK3R2	15	CYC-AMB
GO:0035329	hippo signaling	0.0110565	57/19160	0.157895	3.71654	4.32644	0.000621221	0.019031	0.0163356	SRC/NUAK2/PPP2CA/IQCJ-SCHIP1/NF2/WWC3/AJUBA/MAP4K4/DLG5	9	CYC-AMB
GO:0046850	regulation of bone remodeling	0.00982801	51/19160	0.156863	3.69225	4.05517	0.00129078	0.028787	0.0247097	TMEM119/SRC/TNFRSF11B/LTBP3/ITGB3/SUCO/DAP/PRKCA	8	CYC-AMB
GO:0007044	cell-substrate junction assembly	0.0184275	96/19160	0.15625	3.67783	5.54037	1.22928729156809e-05	0.00123364	0.00105891	MYOC/CORO2B/SMAD3/SRC/SLC9A1/NRP1/ITGB3/STON1/AJUBA/ITGA2/SLK/MAP4K4/POLDIP2/EPB41L5/PHLDB2	15	CYC-AMB
GO:1901861	regulation of muscle tissue development	0.00859951	45/19160	0.155556	3.66148	3.76505	0.0026974	0.0474211	0.0407045	DLL1/SMAD3/CDON/SHH/LUC7L/IGF2/TGFB1	7	CYC-AMB
GO:0002062	chondrocyte differentiation	0.022113	116/19160	0.155172	3.65246	6.03569	1.8856682933716e-06	0.000367612	0.000315544	WNT9A/SMAD3/WISP1/CHST11/FGF18/SOX6/LTBP3/BMP2/BMP6/BMPR2/BMPR1B/COL27A1/IFT80/RUNX3/SLC26A2/TWSG1/TGFBI/TGFB1	18	CYC-AMB
GO:0048813	dendrite morphogenesis	0.027027	143/19160	0.153846	3.62124	6.62723	1.62823061997344e-07	5.60227635458005e-05	4.80878937989149e-05	ITGB1/CHRNB2/SLC11A2/NEDD4L/NRP1/SDC2/TRAK1/SEMA4D/MEF2A/EPHB3/DVL1/CTNND2/TET1/EPHB2/NSMF/ABI1/CUX1/LRP8/RERE/FARP1/MINK1/UBE3A	22	CYC-AMB
GO:0051057	positive regulation of small GTPase mediated signal transduction	0.012285	65/19160	0.153846	3.62124	4.45895	0.000389706	0.0140921	0.0120962	SRC/GPR4/ITGAV/PIK3CB/F2RL1/SEMA4D/CDON/MAP4K4/TNS3/ROBO1	10	CYC-AMB
GO:0051148	negative regulation of muscle cell differentiation	0.0135135	72/19160	0.152778	3.5961	4.64873	0.000215077	0.00901082	0.00773456	DLL1/TMEM119/SOX6/BMP2/BMPR2/PPARA/XBP1/SHH/ID2/IGF2/HDAC5	11	CYC-AMB
GO:0030038	contractile actin filament bundle assembly	0.0208845	112/19160	0.151786	3.57274	5.75187	4.9287451429529e-06	0.000754244	0.000647415	MYOC/CORO2B/SMAD3/SRC/RHPN1/SLC9A1/TJP1/PPM1E/NRP1/ITGB5/NF2/TACR1/ARHGEF10L/INPP5K/RHPN2/PHLDB2/PIK3R2	17	CYC-AMB
GO:0043149	stress fiber assembly	0.0208845	112/19160	0.151786	3.57274	5.75187	4.9287451429529e-06	0.000754244	0.000647415	MYOC/CORO2B/SMAD3/SRC/RHPN1/SLC9A1/TJP1/PPM1E/NRP1/ITGB5/NF2/TACR1/ARHGEF10L/INPP5K/RHPN2/PHLDB2/PIK3R2	17	CYC-AMB
GO:0031648	protein destabilization	0.00982801	53/19160	0.150943	3.55292	3.92018	0.00166764	0.0340382	0.0292171	SRC/BMP2/MDM2/DAP/RAD23A/XBP1/FBXW7/SENP2	8	CYC-AMB
GO:0032330	regulation of chondrocyte differentiation	0.00982801	53/19160	0.150943	3.55292	3.92018	0.00166764	0.0340382	0.0292171	WNT9A/SMAD3/WISP1/FGF18/SOX6/LTBP3/BMP6/BMPR1B	8	CYC-AMB
GO:0050770	regulation of axonogenesis	0.027027	147/19160	0.14966	3.52271	6.46737	2.671614131239e-07	7.14953626121016e-05	6.13690076462387e-05	BRSK2/SLIT2/NRP1/NIN/SEMA5A/TIAM2/BMPR2/TRAK1/SEMA4D/ARHGAP5/EPHB3/LPAR3/ROBO2/DIP2B/RYK/PLXNB2/PLXNA4/EPHB2/PLXND1/PLXNB3/MAP3K13/ROBO1	22	CYC-AMB
GO:0032231	regulation of actin filament bundle assembly	0.019656	107/19160	0.149533	3.51971	5.50541	1.13113100858017e-05	0.00118449	0.00101672	MYOC/CORO2B/SMAD3/RHPN1/SLC9A1/TJP1/PPM1E/SWAP70/NRP1/NF2/TACR1/ARHGEF10L/INPP5K/RHPN2/PHLDB2/PIK3R2	16	CYC-AMB
GO:0014812	muscle cell migration	0.0208845	114/19160	0.149123	3.51007	5.66192	6.29788808173183e-06	0.000892263	0.000765886	WISP1/SRC/SLIT2/NRP1/ITGB3/DOCK5/P2RY6/PRKG1/DOCK4/MDM2/DDR1/SORL1/XBP1/FAT1/TACR1/ITGA2/GNA13	17	CYC-AMB
[truncated: 12,429 more rows]
